# Supplementary material for: Integrative study of Arabidopsis thaliana metabolomic and transcriptomic data with the interactive MarVis-Graph software
Source: PeerJ. 2014 Mar 13;2:e239. doi: 10.7717/peerj.239 (PMC3961162; doi:10.7717/peerj.239)
Supplement: Data O1 — The metabolic and transcriptomic datasets were preprocessed with MarVis-Filter to obtain p-values and to rank the markers of both datasets. The datasets were cut at 25 percent (metabolite markers) and 10 percent (transcript marker) respectively. [file peerj-02-239-s001.zip]

Archive with 4 entries (4 files):
- e-atmx-9.full.csv
- mg-metabolic-data.cut25.csv
- mg-metabolic-data.full.csv
- e-atmx-9.cut10.csv
