# Supplementary material for: Integrative study of Arabidopsis thaliana metabolomic and transcriptomic data with the interactive MarVis-Graph software
Source: PeerJ. 2014 Mar 13;2:e239. doi: 10.7717/peerj.239 (PMC3961162; doi:10.7717/peerj.239)
Supplement: Data O1 — The metabolic and transcriptomic datasets were preprocessed with MarVis-Filter to obtain p-values and to rank the markers of both datasets. The datasets were cut at 25 percent (metabolite markers) and 10 percent (transcript marker) respectively. [file peerj-02-239-s001.zip › e-atmx-9.full.csv]

TranscriptID	GeneID	wt_0min	wt_0min	wt_0min	wt_0min	wt_0min	wt_0min	wt_0min	wt_60min	wt_60min	wt_60min	aos_0min	aos_0min	aos_0min	aos_0min	aos_0min	aos_0min	aos_0min	aos_60min	aos_60min	aos_60min	KWpValue
CATMA2a24270	ath:AT2G25880	714.0501099	845.8481445	707.8703003	1113.129761	2033.243652	2552.849609	850.352356	3806.13916	4265.64209	2648.469238	638.4104614	661.6209717	500	500	500	500	500	500	500	500	0.0007132569
CATMA3a15180	ath:AT3G15790	2422.461426	1881.116089	1714.996826	1874.816284	1641.615601	6747.117676	2197.530518	3111.165283	11619.20996	7613.333008	1329.365356	1493.588257	1366.803223	1471.474121	1038.049683	611.2849121	500	661.769165	500	500	0.0009712282
CATMA4a36800	ath:AT4G35060	1016.401794	1063.616943	1150.67041	727.6309204	1427.774536	2338.071045	1145.532349	4152.911621	6066.787109	3326.334473	653.7679443	992.6195068	500	518.1934204	500	500	500	500	500	500	0.0009809138
CATMA1a43122	ath:AT1G52030	5163.231445	1103.37085	3737.578125	7203.233887	10319.11035	15454.21191	7435.644043	29669.83008	35443.84375	30100.87891	729.0841064	3918.261475	726.1339722	894.4710693	500	500	519.4957275	500	500	500	0.0011474903
CATMA4a33420	ath:AT4G31780	6443.462891	3045.569092	5075.400391	4286.680176	6223.310547	5544.40918	3502.596191	29277.67773	41474.07031	28365.13281	2141.25293	2735.604248	2897.823486	1909.256226	2501.038086	1153.612549	1108.523926	2931.429688	1027.809326	934.6223755	0.0011597624
CATMA5a03470	ath:AT5G04260	1948.171021	1718.231934	1464.899414	1096.385376	1677.418823	4005.487061	1773.43689	1863.646851	2863.012207	2019.983398	1343.606812	1093.479858	1017.867554	800.2687988	597.9107056	691.8521729	691.6744385	566.5760498	500	585.4769897	0.0011687338
CATMA2a37570	ath:AT2G39330	5254.861328	1388.401855	3970.268799	2903.429932	11707.31445	11865.47266	3408.696533	25126.76758	33018.29297	14103.79199	1948.114868	2761.833252	1083.752075	1101.563965	500	500	500	500	500	500	0.0012161114
CATMA4a40130	ath:AT4G38670	649.6740112	724.8112183	802.1561279	506.3354492	2163.169434	4011.135254	1346.113281	2294.316895	3078.784424	1519.241821	500	500	519.020874	500	500	500	500	500	500	500	0.0012341607
CATMA1a37770	ath:AT1G44790	5107.762207	4982.050781	2923.41333	2839.461914	6010.597168	9784.734375	4368.341797	10717.84668	20484.4707	11154.12695	3413.424805	4003.860352	2257.987793	1633.010254	1243.490723	1161.591309	1133.358154	857.7182617	1120.675659	854.5906982	0.0012366642
CATMA3a43500	ath:AT3G50430	4519.946289	3638.151367	3160.18335	2710.155029	4478.785156	9638.574219	8381.56543	8051.981934	12516.78125	8778.118164	2361.962158	3166.448975	2310.785156	2027.126343	1150.196045	1158.802124	1040.281982	947.1412964	757.8021851	863.6919556	0.0012852136
CATMA1a17610	ath:AT1G18560	618.7963257	882.2648926	671.9312744	616.5281982	693.2050781	1472.612305	775.4158936	819.9701538	1216.160645	851.999939	614.1210327	612.3581543	500	549.4608765	500	526.8859863	526.1777344	500	500	500	0.0013072445
CATMA5a06670	ath:AT5G07460	2263.017578	2668.375977	4290.593262	2296.320801	8891.209961	10137.12988	4791.760254	21713.36914	18223.32227	12177.58105	1332.470581	2938.88623	1913.500366	1112.871704	1112.455933	690.2230835	558.8475342	1081.357178	500	500	0.0013663105
CATMA2a32930	ath:AT2G34810	1127.657349	807.5650635	1348.760498	666.0513306	3386.416016	4947.884277	1415.013916	9531.823242	14881.62012	8989.21582	553.102478	1224.028442	500	500	500	500	500	500	500	500	0.0013811007
CATMA4a37770	ath:AT4G36110	609.7624512	830.1334839	695.3410034	508.2954712	821.8204956	2026.638428	675.8754272	3232.602783	5297.907715	3869.754883	509.3058472	632.9046631	500	500	500	500	500	500	500	500	0.0013811007
CATMA3a36080	ath:AT3G43540	6324.791016	7566.856445	5950.220215	5120.748535	11640.10938	17352.36328	11233.21191	5937.677246	10725.33789	8019.725098	3739.987793	4938.92627	3215.645508	3777.774658	2976.13623	2851.255127	2324.456055	2095.378418	2417.899658	1337.017334	0.0014059781
CATMA1a17760	ath:AT1G18710	1137.873901	868.7875977	986.4775391	715.3723755	1843.706787	1180.922485	1146.474854	5412.676758	4613.805664	2996.558838	741.019165	976.9224854	681.1325073	500	500	500	575.895813	500	500	500	0.0014731194
CATMA2a15423	ath:AT2G16720	1005.791016	988.2830811	844.1288452	628.4440308	926.2471924	1398.37439	905.9116211	1960.473633	4473.055664	2710.180908	795.2094727	892.4450073	500	500	621.9083252	500	500	500	500	500	0.0014783082
CATMA2a43920	ath:AT2G45520	3396.667969	3301.4021	2926.865723	3334.764893	5499.088379	6955.20459	4734.529297	4827.508789	5963.496582	4294.79834	2944.476807	2679.627686	2632.028076	2447.631592	2453.671387	1663.02002	1161.761841	1493.408936	986.168335	841.3145142	0.0015478856
CATMA3a23510	ath:AT3G23600	7919.604004	9352.851563	7914.569336	9574.476563	7437.03418	26914.47656	14623.25781	9128.792969	25605.83984	14633.45605	6692.490234	6731.019531	5189.806152	6776.018066	3108.300537	5453.661133	5598.101074	2441.834473	3980.821777	5307.210938	0.0015578362
CATMA1a07950	ath:AT1G09150	1564.748169	1234.224121	1001.469421	1048.725708	1364.698608	2979.651611	1503.982178	1130.663086	2346.17041	1450.232178	905.49646	974.697876	680.380188	757.1516113	818.7307129	568.4692993	536.5702515	571.1590576	500	500	0.0015693969
CATMA2a23230	ath:AT2G24860	1229.743164	1740.928345	1330.801147	935.9457397	1229.210571	3587.473633	2177.990967	1891.747314	4340.806641	2796.560547	931.0008545	991.7817383	804.6740112	892.4818115	500	598.1299438	500	500	527.6658936	500	0.0015834909
CATMA5a15720	ath:AT5G17450	1160.350586	1252.035156	1238.08606	789.6965332	1231.904297	2836.291504	1971.182129	1864.903809	4020.80835	2853.891357	694.6637573	1070.746094	986.5197754	500	500	500	500	500	500	500	0.0015848314
CATMA2a37270	ath:AT2G39030	2089.94458	801.3127441	1429.090942	1524.788574	13826.37695	18059.0332	2007.507935	43608.58203	53583.71484	17663.33398	643.0874023	1412.816528	688.3364258	500	654.171875	500	522.7820435	593.8777466	500	611.4684448	0.0016005804
CATMA3a25020	ath:AT3G25180	1077.57605	630.3880615	649.3956909	573.1658325	745.7790527	573.9976196	500	7428.70752	15088.88965	6357.782715	500	505.5736694	500	500	500	500	500	500	500	500	0.0016122777
CATMA5a02330	ath:AT5G03220	738.402771	713.1890259	718.0701294	567.2219849	930.3234863	1326.335083	753.6204224	758.1804199	1399.417236	654.2352295	500	610.7937012	500	500	500	500	500	500	500	500	0.0016177733
CATMA3a20070	ath:AT3G20390	15910.85352	11073.48828	15472.93262	17219.82031	41696.66016	49312.71094	32526.81641	49580.17578	55597.33594	57057.85938	8691.420898	18119.02539	6188.873047	7262.132324	8491.185547	5883.277832	3812.425537	5598.830078	4274.368652	2849.092285	0.0016272046
CATMA2a32720	ath:AT2G34585	4575.987305	5592.345703	4753.004395	3378.708984	5914.410645	9446.977539	11736.97559	7285.949219	11783.68262	15874.75781	2826.875488	4115.300781	3044.893311	2238.386719	3442.172119	1688.468384	2051.01001	2664.218262	1250.700439	1533.339111	0.0016651611
CATMA5a47650	ath:AT5G51710	1050.525024	771.3209229	758.3045654	829.0387573	2647.500977	1904.557373	802.5413818	7642.476563	4315.703613	2070.104736	590.5556641	696.6704712	809.9552002	500	500	500	500	500	500	500	0.0017103627
CATMA3a08120	ath:AT3G09250	2416.688965	1651.404663	1428.237549	1303.112061	1982.944336	2513.749268	2087.762939	2081.678467	2414.376465	2131.417969	1287.988403	1489.365479	846.8365479	1148.372192	1034.605713	838.2593994	756.0524292	624.0148926	706.5672607	616.8335571	0.0017571769
CATMA3a15890	ath:AT3G16470	4350.730469	1110.762451	3011.868408	1985.351196	11156.17188	16634.60547	3848.962646	26783.28906	49044.37109	21438.3457	1242.317261	2099.464111	729.0414429	562.9182129	803.4572754	500	500	713.4005127	500	500	0.0017648035
CATMA2a21290	ath:AT2G22795	852.5481567	1190.984985	744.3001709	836.3793945	1219.206177	1333.759155	1030.730347	1486.056885	2695.164307	1848.48645	766.5491333	858.2418823	598.7156982	660.2974854	500	500	500	500	500	500	0.0017699311
CATMA5a38435	ath:AT5G42650	5881.351563	710.609436	6064.519043	5254.819336	16934.61328	23168.78125	5837.413086	57894.25391	57290.38672	57042.37891	1281.509033	5498.975098	989.4633789	500	500	500	673.9779053	500	500	500	0.0017699311
CATMA3a55530	ath:AT3G62400	3223.2146	4140.033691	3229.224365	3070.417969	4002.970215	7692.398926	5285.819336	5462.193848	9277.382813	6333.417969	2427.0625	3857.721191	1914.07019	1743.463867	862.2702637	1219.904785	991.7307739	735.8794556	1094.189697	829.692688	0.0017935424
CATMA4a18645	ath:AT4G17615	1267.020508	1470.260376	1333.95813	1028.596802	1227.935425	1617.5	1282.049316	5640.866211	6625.575195	2915.654297	1207.992554	1197.943481	684.9763184	909.1282959	559.6810303	500	500	1006.318298	530.569519	500	0.0018013685
CATMA1a58690	ath:AT1G69410	7536.976563	6376.708496	6509.825195	4826.903809	13110.39941	23870.53516	13987.28809	12989.11914	23538.20703	14967.14355	4760.276855	6225.197266	3767.461182	3415.018311	3446.94043	3124.241943	2322.451904	3396.279053	2485.550049	2314.375	0.0018120042
CATMA2a42460	ath:AT2G44020	686.0371704	863.0039673	631.2259521	587.7767334	709.0906372	1185.41748	563.8823853	725.71521	947.81427	689.8292847	533.8057251	563.9872437	518.0032349	500	506.9761353	500	500	500	500	500	0.0018447669
CATMA2a32810	ath:AT2G34690	7046.740723	7150.055176	4807.822266	4416.962402	7660.408203	15131.75586	10515.32129	8297.921875	13194.12598	8476.62793	4452.128418	4927.025879	4140.909668	2777.057129	2883.653076	2542.451172	3044.749756	2440.528809	2050.067383	2155.089355	0.001861368
CATMA1a58655	ath:AT1G69380	995.9182129	750.5722046	1230.136841	686.883606	3087.343994	4115.171875	1651.939331	4878.931152	9753.356445	7658.440918	500	939.4906006	731.3533936	500	565.8977661	500	500	530.7536011	500	500	0.0018673328
CATMA5a36990	ath:AT5G41350	2299.053955	2388.200195	1773.812866	1690.48291	3246.427979	6102.571289	3533.254883	3900.065186	7687.498047	4351.683594	1590.577881	1834.246704	1294.269165	1486.764282	1922.430542	1308.199219	975.928833	1221.335815	771.2172241	827.6665649	0.0018781173
CATMA4a37660	ath:AT4G36010	1118.158325	1291.931519	1371.413818	940.0579834	1813.218994	1747.720215	1336.634277	10095.48438	19043.375	16146.91602	684.9985962	1113.361328	844.241394	680.5956421	500	500	523.7887573	569.2941284	533.5581055	958.1917725	0.0019020178
CATMA3a49160	ath:AT3G56210	1278.394165	898.5264893	976.4439697	764.2368164	1251.718872	1812.144287	1163.777954	1577.982056	2675.323975	1885.328125	838.4977417	709.9840088	690.3186035	658.5220947	869.9352417	500	500	742.9698486	500	500	0.0019092413
CATMA1a67570	ath:AT1G78490	1439.859619	2525.579102	2285.907227	971.9615479	6418.244629	7395.639648	6711.585938	8679.383789	8926.634766	13975.78809	895.6724854	2443.242676	1797.590698	895.7501831	595.3554688	855.2005615	910.1987305	529.385376	696.1049805	610.614563	0.0019120656
CATMA3a06790	ath:AT3G07550	1035.2677	921.0596313	915.7667236	860.4022827	1381.05542	2133.169189	856.2266235	830.7695313	1254.848267	999.2979736	604.3740234	691.2564087	500	841.430603	544.0997925	543.0933838	549.9906616	500	500	515.6100464	0.0019183119
CATMA3a15815	ath:AT3G16400	2418.284912	1136.253662	1235.182129	1052.354004	3430.704102	5665.393555	1960.136597	14066.84375	22351.11914	7351.900391	930.0158691	1427.337524	1234.278198	714.0373535	500	657.1588745	500	500	500	500	0.001943887
CATMA5a37180	ath:AT5G41580	904.1018066	1176.023193	935.293457	743.881897	901.2384644	2604.445068	934.2139893	1280.556274	2812.504639	1109.951416	644.3311768	882.630127	883.1438599	598.9211426	631.4837646	500	500	569.6264038	500	500	0.0019440113
CATMA3a02860	ath:AT3G03890	1912.748535	1801.828125	1429.264771	1096.801514	2544.475342	5748.006348	3651.144775	2606.552979	4943.420898	2840.692139	854.9691162	1300.972168	950.4471436	781.4854736	1003.080872	747.1784058	845.583374	908.0964966	707.9987793	586.1681519	0.0019894183
CATMA3a28035	ath:AT3G28210	612.7901001	500	668.9752197	500	561.7759399	1320.229492	974.9362183	1752.172363	3634.514648	2609.714111	500	500	500	500	500	500	500	500	500	500	0.0019898169
CATMA1a14270	ath:AT1G15270	3015.48877	3696.003662	2677.976074	1755.263428	5181.836426	7324.55957	5481.823242	4635.57373	7577.434082	5094.553223	2047.806763	2423.992432	1937.05957	1317.939331	993.5317383	1173.720703	913.1523438	685.2315674	754.6932373	593.2096558	0.0020073102
CATMA1a40760	ath:AT1G49650	1251.672119	917.4207764	662.567749	952.2178955	1005.384216	1982.155151	1559.814209	1041.91272	2206.227539	2923.987549	830.1757813	915.3503418	727.2148438	541.8275757	500	629.0007935	500	500	500	500	0.002029003
CATMA3a55580	ath:AT3G62450	2751.584473	2896.308838	1572.883667	2263.69043	2508.38916	5480.905273	4053.367676	3719.658691	5218.796875	4185.355957	1535.649292	2278.107666	1670.453003	1691.279175	1471.971802	1117.724487	1050.198608	929.5996094	842.2981567	869.8202515	0.0020331471
CATMA3a44040	ath:AT3G51040	1379.783325	1057.456909	1285.877563	1042.687134	1258.902832	3199.655762	1899.401245	978.6633301	2840.991943	1649.497681	795.1448975	880.0762939	806.9024048	640.8439941	967.2805176	556.1849976	519.4730835	752.9798584	500	557.7716675	0.0020911551
CATMA1a63820_bis	ath:AT1G74440	1787.864868	1522.213257	1833.371338	1089.971313	1238.06604	3163.814941	2354.952881	8366.958008	31520.23047	23836.70898	812.6430664	2025.925171	1033.495728	636.1668701	500	500	500	500	500	500	0.0021092981
CATMA2a41940	ath:AT2G43530	5984.786133	1977.264282	4892.770996	2044.6604	6691.804199	14020.9502	4679.586914	21678.24805	58658.94531	43406.83203	1474.424316	6286.276367	1539.284302	707.7296143	500	921.8582764	540.8102417	500	648.6115112	500	0.0021147565
CATMA2a13495	ath:AT2G14750	10404.49219	8865.618164	14640.07129	12101.97168	39777.11719	49384	16665.34961	46320.03906	56000.95703	55081.33984	4111.818848	12125.48145	3808.86377	5060.574707	1914.536255	2514.301758	1042.925537	1570.099976	2869.329346	1408.046875	0.0021398347
CATMA3a55550	ath:AT3G62420	2449.355469	2300.820801	1889.011108	1445.916748	3854.774902	6573.087402	3559.742432	5875.30957	11105.63672	4565.20166	1219.093872	2920.677002	1208.552612	1130.31665	620.281189	980.8601685	1286.834473	509.4693298	949.8292236	920.0632324	0.0021398347
CATMA5a22030	ath:AT5G24420	973.4862671	723.1478882	868.2192993	757.6693115	1317.642212	2270.761475	633.4221191	5313.611328	13814.72754	3846.569092	714.3201904	931.2450562	560.6981201	500	500	500	500	500	500	500	0.0021549773
CATMA1a04085	ath:AT1G05240	867.2456055	960.2370605	764.0556641	758.0803833	1175.309204	2835.131104	1622.665161	1012.506409	2081.460205	1591.697388	691.1060181	785.9442139	737.5648193	577.5543823	500	526.5176392	500	500	500	500	0.0021594469
CATMA5a25040	ath:AT5G27640	4121.648926	5862.710449	4974.479492	6884.843262	11162.33008	12661.90918	11764.13086	9876.399414	9292.638672	10920.96582	2988.47583	4718.418945	4011.900391	4925.42334	3651.24292	3030.050293	2081.437744	2448.135986	2014.957886	1682.761841	0.0021784721
CATMA5a59990	ath:AT5G64560	1905.28125	1287.287354	1032.734131	1320.919434	2075.380127	2059.539063	1218.877808	2316.675049	3269.953369	2107.975342	1585.466553	1230.152588	1154.687622	1141.894165	702.5322266	797.2478027	818.8519287	500	647.2420654	676.8222656	0.0021840479
CATMA4a39150	ath:AT4G37620	800.4925537	567.9047241	720.8803711	684.5619507	989.187439	1654.766846	836.8473511	860.874939	1887.613647	1246.615967	500	659.1481323	596.7272949	676.3764648	500	500	500	500	500	500	0.0021985434
CATMA4a41390	ath:AT4G39970	7388.284668	7713.486328	12110.9502	8064.94873	8185.785645	49698.25391	34586.90625	7160.45166	51438.91016	41695.42969	6421.59668	7295.709961	6645.5625	5825.274414	1988.845703	5871.334473	2727.434082	1632.904175	4954.512207	2008.428467	0.0022008604
CATMA5a57380	ath:AT5G61780	2349.224121	1810.378296	1580.66333	1446.638672	2285.836426	4362.13916	2450.442383	10657.44141	33958.85156	20321.98242	1262.04834	2125.644287	1075.868164	809.2553101	727.1600952	612.3463745	644.4943237	853.6251221	1160.668213	1276.121582	0.00222632
CATMA5a56480	ath:AT5G60750	3076.500977	3468.864746	3116.009033	2477.231689	5015.850586	11209.74707	5626.672852	5998.563477	10408.0625	6081.340332	1985.250366	2269.300781	3093.268555	1880.299561	1939.03833	1746.715454	1295.652344	1947.968262	1452.64978	1028.09436	0.0022291668
CATMA1a11425	ath:AT1G12410	3116.912598	3658.395264	2900.70459	2695.650391	4561.618164	9958.30957	3408.568848	3978.999756	9022.896484	4114.808594	1601.821899	3009.659912	2392.18335	2119.02124	1850.254395	1708.353638	1095.077026	1664.337158	1322.350708	1078.434937	0.0022291668
CATMA2a21270	ath:AT2G22780	2020.709229	2066.438477	1633.88562	915.2943726	3134.899658	5254.382324	5023.880371	7595.433105	11835.67578	9686.19043	997.0720825	1763.822021	1186.575928	1013.703491	956.2400513	679.1599121	786.5855103	710.9345703	614.8354492	732.2894897	0.0022291668
CATMA4a13670	ath:AT4G13490	590.0906372	503.8483582	590.7352295	500	711.0615845	740.6324463	532.1912231	931.3910522	1054.975708	630.590271	500	500.6623535	500	500	500	500	500	500	500	500	0.0022331315
CATMA1a40870	ath:AT1G49790	692.5044556	698.3018188	779.1193237	500	825.3983765	1274.849121	1000.373474	1059.98877	1373.145996	1171.626587	500	683.647583	500	500	500	500	500	500	500	500	0.0022331315
CATMA2a42495	ath:AT2G44065	2518.777588	2198.040283	2020.429199	1952.7771	1935.642578	5039.253906	3083.561523	1811.844116	4469.895996	3124.994873	1241.021118	1767.063232	1917.796509	1749.041016	1457.007813	643.7155762	791.9130859	1432.388428	500	612.9330444	0.0022377289
CATMA4a26100	ath:AT4G24350	9507.128906	1327.419312	5070.277344	4908.55957	7733.914063	6734.114258	1495.522095	26589.27734	32823.18359	8346.5625	1608.707153	5601.476563	1068.15918	1231.769043	561.2996826	528.7929688	515.7402954	500	521.2251587	500	0.0022462664
CATMA2a43105	ath:AT2G44620	4615.619141	5813.858887	4188.969238	2724.686279	5304.725586	8151.849121	5618.207031	5765.290527	9465.535156	6552.482422	2180.421631	5137.104492	2252.326904	2006.639282	741.7562866	1541.549805	861.6762085	805.5523682	1315.608276	631.5766602	0.0022520716
CATMA2a30810	ath:AT2G32520	5048.872559	3450.143066	3294.342529	3342.425537	4559.222656	9056.710938	5380.025391	6451.808105	8875.228516	5818.061035	4219.494629	3246.92749	2553.791748	2968.298096	2612.705811	1328.667603	714.9366455	2269.141846	1092.861938	500	0.0022520716
CATMA5a36780	ath:AT5G41120	2374.368164	849.369751	863.8261719	620.4453125	1529.672974	3091.438232	635.0808716	4046.818604	9878.097656	3834.342529	756.3299561	786.822876	571.71521	544.3307495	500	500	500	568.8665771	500	500	0.0023282042
CATMA1a09580	ath:AT1G10700	1774.086914	1138.404541	1408.213379	1016.622986	1701.327271	2499.221436	1035.563232	3712.087402	6589.608398	2651.365723	1005.320007	1518.322266	754.4020386	500	551.4605713	500	500	594.9835815	500	500	0.0023282042
CATMA2a41930	ath:AT2G43520	2009.399048	1614.216919	1848.711914	865.4640503	1429.016113	4594.970703	2429.474365	4838.866699	15532.25879	11284.31738	1382.354248	1604.981812	1194.900879	878.6385498	500	555.553833	536.0818481	500	635.4105225	500	0.0023581696
CATMA5a24910	ath:AT5G27520	1197.01416	917.2315063	2384.747803	1203.868042	3476.56543	3906.197021	2932.456543	21911.38477	32614.61523	35171.66406	529.7785034	1814.929688	778.0176392	500	514.6985474	500	518.6536865	500	681.3418579	631.7755127	0.0023672503
CATMA4a36700	ath:AT4G34910	996.1587524	1331.733521	1016.853149	723.9703979	997.7167358	1525.796631	1040.463013	1303.715698	1656.213623	1077.0802	820.8040771	702.2769775	850.52771	767.079895	500	500	500	500	500	500	0.002414568
CATMA4a05810	ath:AT4G05160	2151.345947	2390.178955	1697.859619	2141.094727	2457.50293	4444.54541	2923.404053	2031.039551	4230.404297	2764.43042	1721.005737	1573.320801	813.7030029	1563.915771	1040.154175	1485.729492	1362.052734	1018.844604	1238.917358	857.7736206	0.0024159851
CATMA5a03600	ath:AT5G04370	853.1334839	793.3236694	904.8588257	584.079895	823.9810791	2122.350586	919.1156006	868.2896729	2026.216553	880.7272339	500	595.5522461	722.9495239	500	500	503.7226257	500	500	500	500	0.0024624294
CATMA2a03590	ath:AT2G04630	6498.76123	4120.953613	3113.552246	4045.935059	4140.398438	5251.771484	3573.892578	3916.654541	5497.543945	4004.702881	2374.01123	2808.487061	1561.085938	3572.411377	2377.678955	1430.161377	970.7636108	1537.618408	1391.319214	986.2733765	0.0024658522
CATMA4a36240	ath:AT4G34410	990.8731079	924.4573975	1588.927979	761.3277588	921.1763306	1811.391235	1218.978149	2900.782715	12365.53906	8027.992188	500	1750.968018	704.4151001	500	500	500	500	500	500	500	0.002476585
CATMA3a21065	ath:AT3G21220	670.5686646	1504.6073	1130.336426	554.5574341	1142.830566	1506.276001	1186.198242	1645.128052	2326.087402	1577.616211	615.2883301	1121.744751	500	500	500	513.2869873	500	500	654.5093994	500	0.0024795468
CATMA5a48750	CATMA5a48750	924.6717529	903.3752441	900.6665039	895.1074829	1433.018921	1149.849609	756.8444214	3236.857178	3621.145752	5428.53418	709.5184937	1402.960327	741.8773193	569.4111328	500	500	500	500	500	500	0.0024934029
CATMA4a13330	ath:AT4G13220	2559.846924	2582.388672	1983.036743	1391.618896	2882.886719	5504.825684	2712.14502	2574.330566	4087.998047	2496.413818	1681.272949	1935.391235	1102.623291	1016.455627	954.7463989	1076.056152	518.7134399	831.3004761	764.8178101	518.2505493	0.0025135287
CATMA5a62360	ath:AT5G66930	1330.741821	511.7160034	1302.140991	1415.57312	1145.123047	1976.385742	1389.941406	1050.53833	1715.116821	1041.315674	575.4293213	558.7884521	500	500	500	500	500	500	500	500	0.0025311746
CATMA3a45790	ath:AT3G52870	3423.837646	4510.401855	3638.599121	2720.40918	4311.680664	9777.469727	8580.386719	6819.477051	25483.12305	17294.82813	3405.194336	3575.278076	3580.27002	1767.374512	795.3251343	1107.467407	1516.230957	792.7702637	883.6047974	984.744873	0.0025328542
CATMA5a24785	ath:AT5G27380	6502.86084	4973.477051	4487.476074	3900.490967	5634.464355	13283.42773	6988.527832	10380.70801	25214.74609	12079.11523	4080.021729	5679.077637	2330.060059	2558.814697	2013.377075	1229.992432	1581.262085	1419.825928	1092.945923	1403.855957	0.0025328542
CATMA5a54100	ath:AT5G58350	2957.736084	2812.697266	3034.285889	2035.59375	3554.30249	8166.87207	2707.9729	6738.674805	11706.58008	2613.200928	1906.9646	2250.330811	2138.018555	1791.318359	1376.574341	1503.487915	820.086792	1274.745239	1075.493042	878.1522217	0.0025393287
CATMA1a61160	ath:AT1G71950	2176.918213	5302.318848	3272.908936	2019.324341	8940.936523	5974.355957	7664.857422	9825.736328	11283.69922	10160.45117	2974.370361	5021.951172	3338.680176	1489.283936	1747.045532	1712.360718	1366.196533	1410.526978	1353.734497	1218.213013	0.0025588508
CATMA5a29470	ath:AT5G34831	3248.476318	1236.989502	3749.936523	1457.273071	2366.329102	8296.386719	1189.174316	8345.28125	45901.46094	26065.5293	597.730957	6975.314453	758.1972656	500	500	500	500	500	500	500	0.0025697126
CATMA1a48652	ath:AT1G59600	973.1327515	1473.269531	1117.160767	808.5715942	1219.624756	2514.667236	1611.378906	1193	2038.268188	1285.024292	618.5838013	978.8434448	575.6591187	500	500	500	500	500	500	500	0.0025834446
CATMA5a62600	ath:AT5G67150	1619.930908	997.0548706	1236.341431	1199.461792	1943.216187	2687.687744	780.7409058	2052.817139	3307.877686	2569.47876	1061.864136	998.9086304	609.72229	821.6126099	569.4520264	500	500	500	500	500	0.0025859683
CATMA5a21030	ath:AT5G23520	1532.62207	1508.295898	1697.258789	1037.138184	1542.076782	3390.899902	1985.825684	2961.517822	4116.343262	2198.428223	1117.697266	941.055603	1198.828125	1198.129028	738.6438599	785.9119263	500	772.4730835	933.7458496	598.2288208	0.0026183141
CATMA5a05570	ath:AT5G06360	3507.454346	4485.550781	3598.797852	3275.85791	7850.980957	9171.911133	8718.121094	7821.354492	9078.46875	8177.127441	2445.834961	3867.084229	2374.224609	2677.447998	3043.419434	1682.446899	1526.400513	1956.639893	1166.923828	860.7211304	0.0026183141
CATMA3a00200	ath:AT3G01210	1208.691162	2380.195557	1897.942261	998.0443115	1854.836792	3055.149414	2194.235352	2629.410156	4625.176758	3201.112061	902.0040283	1488.842773	1825.859009	1111.814087	623.3724976	682.0085449	500	670.2090454	543.5474243	500	0.0026311193
CATMA1a26000	ath:AT1G27760	4529.622559	2993.037842	4352.866211	3963.493896	3550.530762	6850.499512	4667.246582	7418.650391	18576.95508	9492.97168	3574.596924	4232.531738	1838.826904	2227.335205	1111.87793	570.0931396	887.9104614	1459.781982	845.1620483	765.3169556	0.0026485574
CATMA5a09040	ath:AT5G10300	3219.105225	947.2093506	1784.787354	2515.119873	4045.722168	2915.150146	1300.804077	15768.50781	15928.53027	8599.588867	1610.927612	2375.047363	745.9957275	656.0984497	534.0376587	670.5465088	860.9995117	500	651.3758545	815.0955811	0.0026485574
CATMA4a05400	ath:AT4G04830	1426.231079	902.484375	1077.907471	1049.339478	2134.701416	1214.300903	1011.537109	1906.276123	1066.752563	1378.158813	854.9451294	969.7612915	794.878418	914.953186	857.7305908	500	500	624.2011719	500	500	0.0026614279
CATMA1a17630	ath:AT1G18590	2667.637451	1995.9646	2847.599365	1083.355713	4595.546387	3596.189453	1812.995972	7197.395996	4526.771484	6090.394531	1424.118164	3002.585449	1157.22168	646.7698364	515.1072388	500	502.082428	500	500	500	0.0026708536
CATMA1a15013	ath:AT1G15990	681.5701904	742.2240601	690.7491455	523.9592285	1236.867065	2565.34082	2053.988525	1992.999023	2398.181641	1742.312378	500	600.5518799	624.6386108	589.9452515	500	500	500	500	500	500	0.0026780577
CATMA1a23440	ath:AT1G24490	2006.640137	1789.576172	1540.820313	1358.785767	1384.695557	3026.986572	1898.245728	1725.844727	2574.637207	1708.351318	1129.284912	1673.18103	1045.876709	1208.362549	953.9823608	788.2384644	825.1525879	756.5393066	765.6279297	797.987793	0.0026791468
CATMA4a37266	ath:AT4G35630	1631.263916	1192.015869	1178.368774	728.6605835	1462.117432	2149.131348	1191.11377	5768.963867	10893.21387	8995.355469	969.8685913	1521.324463	717.1536865	524.6817627	572.2076416	500	500	500	510.3805847	500	0.0026889401
CATMA2a41300	ath:AT2G42880	735.4526978	1527.72876	875.5031738	565.5384521	1259.853516	1909.606201	1324.716431	1574.54541	2503.03125	1963.554688	557.0385132	1143.093262	669.6685791	506.4734192	500	500	500	522.6981812	500	500	0.0026919366
CATMA5a52340	ath:AT5G56520	917.0097046	817.3427734	655.7648315	791.1186523	1314.562256	1062.307983	827.0983276	794.2036743	981.189209	738.5567627	629.9558105	776.8867798	566.8272705	737.4245605	500	506.1434326	610.1804199	500	500	500	0.0027019333
CATMA4a30620	ath:AT4G28910	6014.155762	7473.923828	9313.148438	4136.830078	6180.00293	18858.3457	15278.2998	9262.899414	30814.55664	30391.15039	2830.602539	6480.501953	5452.819336	3532.000977	955.1854858	2285.883545	1532.514893	678.8875732	1633.107178	1480.095581	0.0027066313
CATMA3a23480	ath:AT3G23570	7775.517578	2932.932373	5565.969238	9700.870117	5682.04541	17608.01563	6198.140625	9087.862305	25262.94727	10843.47949	4525.42334	3680.565918	3473.520264	4239.039063	2035.106445	1700.535645	1458.105103	2132.59082	1144.297485	1337.331177	0.0027066313
CATMA3a55740	ath:AT3G62570	520.9438477	716.295166	522.5662231	500	511.9558105	890.4175415	646.4482422	521.1079712	792.5651855	547.7223511	500	500	500	500	500	500	500	500	500	500	0.0027389554
CATMA1a50960	ath:AT1G61890	3861.929199	2179.331543	5826.82373	3541.442627	4100.397461	5998.352051	2342.064453	27897.57227	63822.14453	30532.43359	1820.064697	5645.830078	1766.240356	1074.67041	500	523.6882324	749.2124023	500	698.6246338	806.8568726	0.0027513625
CATMA1a44933	ath:AT1G53840	2398.937988	1354.391602	1986.20813	1663.667847	3914.395264	5793.373047	2914.098633	5120.206543	9753.958984	6044.410645	1438.091553	1183.915771	1308.174194	1145.505127	1285.094604	500	822.3522339	1985.189575	500	790.5765991	0.0027513625
CATMA1a08670	ath:AT1G09815	2422.973145	2288.75	3247.996338	2525.804443	3181.402832	5993.111816	4425.756836	4626.907715	7344.916504	6110.062988	1719.552368	1663.395996	3043.183594	2382.454102	1385.579224	976.9273071	962.2998047	1323.173462	1161.901978	1168.933716	0.0027836627
CATMA1a39540	ath:AT1G48440	1364.884766	1738.75708	1459.135132	1177.997437	2396.396729	4482.90625	2260.082275	4267.599121	8827.941406	5019.334961	968.8144531	2181.733887	977.2894897	1049.785767	500	589.6519165	739.8276978	632.4932861	536.5304565	789.0267944	0.0027836627
CATMA1a43455	ath:AT1G52400	36917.14844	3949.994629	29991.22852	17139.09766	62555.91406	68286.45313	60541.94531	54936.65234	61685.6875	60987.78125	4972.916504	19420.66602	3439.890625	2771.433105	970.1520386	599.5500488	2276.088623	1041.114502	556.7398682	500	0.0027872153
CATMA4a36783	ath:AT4G35020	1952.156006	2634.820801	1742.854736	1364.771362	3701.292725	6549.241211	4601.235352	2244.761475	3174.311523	2726.915771	1186.295288	1809.845581	1316.601807	1334.752441	783.9278564	987.5853271	520.8569336	606.862915	792.3502197	500	0.0028050457
CATMA5a05900	ath:AT5G06710	1407.982178	2275.498291	1761.59021	1199.450439	1856.801392	5042.987305	3587.042969	2036.725952	5008.202637	4551.671387	1074.021118	1655.846558	1022.409424	1190.310547	500	690.6270752	500	500	1013.045288	577.8773193	0.0028138274
CATMA5a44900	ath:AT5G48970	1231.685791	1180.924316	1078.032593	1193.496948	895.4623413	2109.160156	1200.554932	1099.589233	3049.225342	1472.910767	788.1364136	814.8627319	626.5348511	856.0616455	743.579895	500	500	1024.252808	552.4736328	546.2443848	0.0028198013
CATMA1a08700	ath:AT1G09850	1991.910767	1582.386963	1159.749634	1231.251221	2297.410156	4087.765625	2525.579834	2463.386475	3708.713623	3627.050537	1313.720581	1262.417358	819.7000732	1022.603088	500	701.8143921	747.0880127	500	524.6394043	613.5238647	0.0028243033
CATMA5a06925	ath:AT5G07690	4487.437988	6369.503906	5331.186523	4935.038574	8903.097656	19307.26367	6758.499023	6564.859375	17366.3125	11457.88184	4041.468018	6084.043457	2607.911133	3501.104248	837.7886353	978.3095093	500	680.1124268	970.4868164	500	0.002851465
CATMA3a19345	ath:AT3G19710	8344.708984	10028.25879	12969.53418	3817.539063	33433.40234	52586.21484	31068.89844	32347.74414	57991.86719	49954.13672	4242.07373	25866.8457	3186.023193	2517.494141	810.6063232	2196.215576	775.8564453	685.8752441	1840.211792	526.5928345	0.0028592181
CATMA3a52020	ath:AT3G58990	6407.953613	3529.542236	5897.194336	3332.210205	14225.33301	24739.84766	5003.937988	13112.0459	16797.87305	9263.693359	2752.281006	5409.331543	2198.41333	1816.009888	751.3973389	500	500	500	559.3574219	500	0.0028637098
CATMA3a46470	ath:AT3G53520	1107.328247	1298.528931	776.4171143	828.0809326	1686.879883	2092.734375	1181.178589	2276.558105	2735.002686	1496.159912	939.7979126	991.0112305	581.8937378	660.0136108	500	500	500	500	555.2285156	500	0.0028719928
CATMA4a36710	ath:AT4G34920	7036.525391	6639.984375	4995.197266	4202.833008	11133.33691	16995.98633	7746.02002	23493.62109	34020.89453	24389.29688	3455.676514	9631.040039	1913.733154	2379.25415	1898.761841	4078.304932	2818.589111	1764.246948	3334.248779	2320.407715	0.002877505
CATMA3a30890	ath:AT3G30570	863.4691162	854.6498413	831.1937866	738.9883423	933.2039185	1353.973755	888.0912476	567.4806519	575.3140869	653.659668	706.3675537	752.5879517	637.0924683	778.2955322	500	540.901001	500	500	500	500	0.0028831679
CATMA4a36430	ath:AT4G34590	1930.033447	1906.73938	987.2717285	1426.572998	1371.699219	1675.876953	909.4024048	5104.208496	6039.525391	1957.565674	1236.280029	1559.565063	699.8066406	1094.580444	500	861.2792969	715.1132202	500	584.5459595	500	0.0029015377
CATMA3a50520	ath:AT3G57520	5636.287109	3268.690674	4460.161621	4998.565918	2044.401733	5711.759277	4019.313721	18649.33984	49300.01563	16290.08496	3165.17749	4816.945313	2588.35498	3131.290283	1149.002441	2173.648682	2123.836426	909.0147705	1872.04187	1045.649048	0.0029033014
CATMA1a59740	ath:AT1G70470	733.2457275	696.6166382	737.3119507	901.3917847	1220.297119	1587.247803	973.0648804	1692.996582	3149.15332	1334.355957	817.9104614	887.2020264	564.4987793	680.5396729	500	500	500	500	500	500	0.0029103127
CATMA1a43770	ath:AT1G52720	3357.344238	1516.334473	2840.787109	2988.803955	8614.933594	7145.35498	2863.292725	41661.75391	51742.78125	40514.77344	1896.672974	2148.520264	1279.766602	1272.58606	2087.55957	950.4412842	847.963562	2598.743164	1152.320435	783.0917358	0.0029144271
CATMA1b43120	ath:AT1G52000	11111.81641	2065.166748	5673.249023	6508.410156	46895.79688	57025.82813	12401.88281	63784.97656	64310.74219	65517.30859	2302.192871	8800.913086	980.7900391	1723.266968	1366.736206	1747.817139	1649.022949	978.4138184	1937.877319	1868.913696	0.0029144271
CATMA1a67730	ath:AT1G78660	913.9500122	1429.126953	1017.858032	604.4507446	2049.797363	3275.360596	1200.312256	4183.731445	7050.950195	4726.334473	778.1921387	1673.255005	836.4406128	500	500	598.8424683	500	500	500	500	0.0029236804
CATMA4a01260	ath:AT4G01080	3296.777832	1250.720703	2977.398682	2083.388916	5101.430176	4331.465332	1105.322754	9970.664063	10494.31543	9798.382813	1359.460938	1871.340088	2092.777588	905.5330811	500	500	500	500	500	500	0.0029236804
CATMA3a21510	ath:AT3G21640	2927.170654	2616.71167	2408.452637	2639.032471	4964.612793	8919.748047	6593.699707	4002.41333	9950.358398	6122.93457	2588.371338	2800.911621	1937.403931	2374.859619	1276.779663	1512.017944	1667.946899	1039.609619	1135.979004	1546.126221	0.002929327
CATMA1a26320	ath:AT1G28120	5919.097168	5393.694336	5276.10791	4551.700195	6804.616211	9649.654297	9798.705078	6298.191895	8287.139648	9701.31543	4683.718262	5177.506836	3702.750488	4805.76416	3189.745117	2611.838379	3144.286377	2858.84082	2643.786621	2956.06665	0.0029330638
CATMA2a22825	ath:AT2G24500	3233.979736	4740.887207	3331.517334	2426.636719	4181.299805	4871.197754	3538.296631	5062.955566	6504.484863	4850.173828	2489.818848	3888.77124	2781.285889	1515.562378	834.2408447	885.7695313	705.5666504	768.7015991	757.5842285	789.2537842	0.0029368053
CATMA2a23790	ath:AT2G25450	10358.10547	4072.04834	5754.314941	6298.294434	6479.430664	23168.51953	5488.757813	10093.70801	42112.52734	13449.04395	5039.089844	9079.524414	1434.26062	2231.030518	1642.524902	1717.86853	2314.849365	1152.811157	1254.795044	1542.353027	0.0029368053
CATMA1a26300	ath:AT1G28100	1397.988159	1371.622192	1447.464844	1363.776489	1986.748779	4095.148682	2186.154053	1568.887573	2921.958252	1457.439819	1040.775757	1403.557495	1333.467896	979.6947632	846.7722168	960.2645874	500	636.576416	603.9025269	500	0.0029401341
CATMA2a45080	ath:AT2G46650	12820.21094	4052.071289	6352.096191	5945.063477	9864.583984	14941.19629	3422.678223	25126.07227	32460.37305	16015.15332	7240.972168	6923.069824	2044.033325	3124.226807	1125.899658	521.8425903	739.3804321	1110.65686	500	500	0.0029448264
CATMA2a21330	ath:AT2G22850	938.1771851	1303.117798	822.0123291	592.4753418	1098.991943	1418.614624	685.0362549	1910.103149	3322.959473	1574.353149	500	1069.772461	903.3615723	500	500	500	500	500	500	500	0.0029582201
CATMA2a25610	ath:AT2G27230	1201.705933	2815.126465	1686.989868	732.1772461	5139.723145	3492.729004	3904.498291	11194.05371	8767.932617	14201.33105	1118.936035	2799.582275	1187.889038	682.2415771	500	828.5650024	500	500	701.2401733	500	0.0029723996
CATMA2a44250	ath:AT2G45860	1230.213379	1921.653687	1294.691162	837.3562012	2190.012451	1975.583374	2137.075439	2009.048584	1873.002441	2112.884033	815.6401978	1675.443481	810.7693481	506.3539124	500	500.526825	500	500	500	500	0.002974134
CATMA3a06940	ath:AT3G07680	2472.922607	2384.537842	1693.807617	1370.194092	2149.362061	4267.115723	2155.724609	2394.895752	4651.287598	2460.477783	1783.479126	2018.665405	958.0556641	1049.041016	958.9914551	1190.439575	717.3005371	930.4029541	895.3582764	863.3226929	0.0030049665
CATMA3a19680	ath:AT3G20060	6190.868164	5108.802246	3664.064697	2930.266113	5384.840332	15133.36328	6288.071289	4610.259277	10841.48633	5690.966797	2877.328125	4408.128418	2111.96582	1785.662842	1667.686279	2282.118652	1379.640625	1394.360352	1830.550537	1098.213867	0.0030280335
CATMA3a51790	ath:AT3G58790	551.6010132	1147.173828	902.2325439	537.6514893	750.5979004	1309.915527	1141.350342	1943.475952	2675.368652	2202.023193	564.2265015	911.2907715	500	537.8494263	500	500	500	500	500	500	0.0030390793
CATMA3a28945	ath:AT3G28930	1732.395386	1568.082886	1213.23938	1546.40918	1860.117554	2688.568359	1218.608032	3010.196533	5850.148438	2736.699951	1278.89978	1950.047852	612.4089355	1171.834961	500	538.0531006	500	500	500	500	0.0030639764
CATMA3b41885	ath:AT3G48890	4415.521484	3900.385254	2226.006104	2539.196289	4328.602539	8417.365234	5410.30957	8644.905273	16596.67969	7575.075684	3974.208496	3840.022461	1694.681274	2111.04834	791.9082031	519.8577881	1702.392944	748.329895	500	1719.450195	0.0030668689
CATMA4a20060	ath:AT4G18950	1171.532959	2113.586182	1559.203003	879.7513428	1549.221313	2474.53125	2098.61377	4193.422363	7092.214844	4107.540039	798.822998	2077.111328	1143.600098	1002.10498	500	500	500	500	546.925293	500	0.0030878525
CATMA4a29130	ath:AT4G27560	1935.146851	1668.374512	1815.872925	1372.910034	2219.276855	2807.5354	2306.564697	8778.543945	12785.59375	15435.55762	1076.947876	2332.194824	679.5012817	767.4338989	500	500	500	500	500	652.8130493	0.0030878525
CATMA3a54360	ath:AT3G61210	1448.704224	1511.553833	1338.23291	805.1755981	2507.734619	3308.592041	3153.934814	1376.730957	2096.080322	1800.176758	943.0644531	1031.868408	1290.904419	759.1390381	629.5171509	573.0526733	500	500	535.5933228	500	0.003089112
CATMA3a54330	ath:AT3G61180	1056.136963	1043.33313	998.484314	673.2567749	1247.536743	2726.624756	1816.467285	1523.499512	3070.163086	1513.151001	626.7962646	910.7390137	931.1424561	500	755.8783569	570.1356201	500	658.2462769	500	500	0.0030891389
CATMA1a25020	ath:AT1G26800	825.3253174	929.0116577	918.1940308	569.8404541	1331.760864	2226.411377	1324.259277	1241.06311	1838.477295	1176.373291	691.1087036	823.8004761	627.7528076	500	500	500	500	500	500	500	0.0030920946
CATMA2a05700	ath:AT2G06925	1274.355957	730.7775269	1478.741821	1162.43396	1300.175903	3097.939941	2209.397705	1276.810669	1941.29895	3105.139893	843.6187744	974.3076172	500	822.9511108	765.9021606	640.4523315	617.7870483	598.4138184	500	500	0.003108915
CATMA4a13130	ath:AT4G13010	18033.17188	20032.93945	16956.23828	13174.62305	21304.16602	51800.5625	18166.41406	27624.33398	52667.30078	21964.61914	13081.44727	13035.27637	15736.11133	12399.59961	15566.80469	9738.015625	4890.37793	16499.04297	9467.893555	6016.921387	0.0031141232
CATMA3a46650	ath:AT3G53710	3788.329834	3719.723389	2240.335938	2216.469238	4259.271484	7334.455566	4245.22168	3860.224609	11971.91113	6122.54541	2206.576172	2931.981689	1519.415527	1877.285522	1546.309082	1427.666382	1238.42334	2144.650879	1841.437622	1518.057983	0.0031141232
CATMA5a61000	ath:AT5G65660	3917.989014	2065.064697	2023.050781	2526.04248	2934.734619	2898.098633	1790.523193	4287.098145	6293.334961	4136.441406	2062.848877	2841.877686	1601.894165	1491.260742	1069.025146	904.8662109	662.8331299	1132.299561	920.7305908	526.1469727	0.0031220687
CATMA5a03280	ath:AT5G04090	1657.572144	1756.998657	1153.401611	1036.074585	1651.550659	2941.480469	2225.005371	1397.211304	1782.261475	1328.817261	1105.194092	1184.779297	880.6998901	969.1135254	985.0025024	615.2001343	588.8617554	778.8665771	500	500	0.0031307351
CATMA1a31015	ath:AT1G32640	4561.336914	1304.664795	2532.923096	2537.522705	6530.279785	13645.85352	3580.312988	11825.80566	47106.71094	19394.9043	2153.845459	3194.593262	1096.623413	1086.652588	703.6921387	644.5352783	896.1624756	730.5257568	906.7182617	915.437439	0.0031380201
CATMA1a24800	ath:AT1G26570	522.1898804	705.137207	800.8203735	503.3375854	507.1762085	1064.98291	722.9140015	976.0036011	1035.093506	941.380249	512.4932861	606.0301514	500	500	500	500	500	500	500	500	0.0031578131
CATMA1a00470	ath:AT1G01490	8494.602539	7731.644531	6649.36084	4642.160645	14528.71582	23950.80273	11593.70117	12788.86328	21721.46289	9848.897461	4761.396973	6847.304688	4018.273438	3212.585693	4507.605469	5588.217773	2005.163574	2210.679932	2363.169678	1319.500122	0.0031701656
CATMA1a37930	ath:AT1G45000	6021.768066	9793.928711	5496.216797	3805.669189	10854.58496	13828.3457	14269.33008	10921.7998	11568.37793	11942.9375	4400.55127	8990.140625	3743.771729	3374.564453	2342.485352	2471.521729	2099.588623	2439.307129	1925.364746	1922.688232	0.0031701656
CATMA4a20870	ath:AT4G19640	1255.520142	1564.751343	1129.124268	760.4143677	1820.360718	3142.052002	1766.202026	1828.204102	3400.447021	1910.858643	863.0082397	1214.816162	861.5874634	789.7115479	521.9639282	679.8156128	506.897583	559.7185059	620.9676514	500	0.0031863604
CATMA1b63370	ath:AT1G74020	826.4844971	564.8813477	641.6907959	500	730.8214111	863.2105103	849.7319946	981.897644	1530.695313	920.4744873	657.0184326	547.7067871	500	500	500	500	500	500	500	500	0.0031967762
CATMA2a36550	ath:AT2G38240	2311.036865	500	1446.780151	1580.494751	3708.816162	4019.734619	635.4485474	59548.47656	58474.31641	48643.80469	642.7685547	1413.25293	500	500	500	500	500	500	500	500	0.0031967762
CATMA1a53450	ath:AT1G64190	1390.246094	1192.140991	947.8109741	788.4118652	1235.928589	2156.995117	1268.492798	1110.151123	1944.620361	1187.062622	939.9989624	1005.502441	727.2252197	589.9326172	575.2052002	500	500	500	500	500	0.0032017342
CATMA5a04910	ath:AT5G05730	2725.520508	2761.721436	1603.694214	1440.14624	4792.35791	9815.411133	3507.872314	15497.62988	30991.54297	16852.31836	1150.323608	4247.116211	1409.762695	758.4658813	500	841.6549683	500	500	1392.551392	645.1807861	0.0032057337
CATMA3a39790	ath:AT3G46700	553.6206665	500	500	500	522.4329224	500	500	3095.030762	3692.73999	1764.283936	500	500	500	500	500	500	500	500	500	500	0.0032160158
CATMA5a11980	ath:AT5G13750	766.442688	833.1521606	837.7357178	582.4954834	1393.969116	1918.363647	1066.727295	1308.571655	1489.631226	1092.202148	629.1716309	691.6708374	804.2769775	571.9070435	500	500	500	500	500	500	0.0032357724
CATMA5a16250	ath:AT5G17990	4314.12793	2108.55249	4408.995605	4292.75293	7631.471191	11560.47852	4665.029297	16946.20313	32367.68359	13591.99414	3592.734619	1929.30127	3013.001465	2495.222412	3702.43335	760.8032227	711.2595215	3592.274658	658.3588867	854.7434692	0.0032685722
CATMA1a23575	ath:AT1G24625	800.1125488	1315.953979	1253.505615	578.3066406	2504.059082	2927.888184	3231.950195	2767.230469	3110.725342	6298.230469	729.3223877	1251.677124	975.1276245	500	500	500	500	500	500	500	0.0032784217
CATMA1a66590	ath:AT1G77370	1329.049316	1587.750488	1409.628296	756.1160889	1246.943848	2102.773438	1181.683228	1505.137207	3683.195801	1647.46521	847.8358154	1324.793213	839.3338013	500	500	500	500	500	500	500	0.0032784217
CATMA5a38605	ath:AT5G42790	1808.715942	2359.206787	1862.145264	1216.809082	2900.9104	5182.693359	3543.789551	3197.901855	5191.780273	3714.115234	1161.223511	1948.534546	1360.395142	1100.903931	707.4000244	826.6212769	702.1519165	674.8660889	908.8531494	707.867981	0.0032936429
CATMA1a36540	ath:AT1G43130	2211.372559	2713.376709	1798.895264	1671.017944	3172.348633	6727.657715	4729.633301	3449.817627	6247.535156	4210.008301	1610.523071	2973.54126	1322.493164	1405.383789	915.4172974	1363.44397	1456.03833	731.149292	1105.038086	1332.69165	0.0032936429
CATMA5a07650	ath:AT5G08370	2698.917236	1429.949341	1896.413086	940.46521	1565.123901	2896.023682	2006.66748	1393.733398	2177.508057	1874.349365	1238.720459	1089.425415	750.0913696	804.1323853	1140.9198	784.9111938	500	667.7897949	524.7652588	500	0.0033187357
CATMA3a22825	ath:AT3G22890	23434.73633	14895.61816	17272.58008	8218.738281	15488.94727	40839.13281	10805.03418	41701.41016	54472.30859	26387.44336	13207.95117	12922.87598	8986.50293	6265.78125	6026.358887	1254.664917	1179.830322	5719.007324	1684.206787	1494.737305	0.0033316067
CATMA1a61040	ath:AT1G71820	2867.92334	3800.627686	2366.357422	2023.341797	5165.745605	8408.919922	6988.480957	6195.216797	9343.810547	6947.782227	2268.667236	2358.474121	2296.192139	2139.763428	1983.615601	1450.731689	1126.354736	1947.899048	1427.321777	1160.776489	0.0033358516
CATMA4a39760	ath:AT4G38260	4298.893555	4384.291992	3348.334473	2852.077393	8884.167969	17745.30273	7556.321777	9361.467773	17524.80078	7604.151367	3331.209473	3939.32251	2762.755371	2475.703125	3023.960449	2456.69043	2166.60376	2744.47876	2175.482422	2121.781494	0.0033358516
CATMA3a18973	ath:AT3G19350	666.7315063	671.6358643	621.4674683	542.265686	762.8770142	583.7839355	1057.572388	662.7823486	850.0968018	1149.028809	500	591.2926636	500	508.8751221	500	500	560.5339355	500	500	503.1170044	0.0033466023
CATMA1a40420	ath:AT1G49300	7154.635254	5608.286133	5253.712891	5221.516113	6580.004395	14114.22754	7329.951172	5567.937012	11608.36719	6015.429688	5554.716309	5066.226074	3418.240967	3683.462891	2830.94458	2052.206787	4211.671875	2220.474365	1748.157715	4103.054688	0.0033614335
CATMA5a57410	ath:AT5G61810	1197.951782	1766.31311	701.0805054	1081.582031	1289.203857	1912.785034	1167.433838	2076.236816	4347.411621	4181.123535	1002.416138	1733.695313	836.1185303	836.1400146	516.2999878	593.3991089	503.7839355	639.4706421	500	500	0.0033623659
CATMA3a06560	ath:AT3G07320	817.741272	886.182312	1217.07251	1367.453857	932.1149292	1475.846558	1018.032593	4028.189941	5565.490234	3562.593018	650.9772949	1081.18689	629.2243042	1411.118652	500	695.7581177	504.9733276	500	500	500	0.0033675913
CATMA5a46810	ath:AT5G50860	2191.899902	3035.844238	2382.293701	1593.123413	4201.255371	4137.192383	4218.905762	5763.922363	6335.855469	6844.677246	2725.062744	3382.696289	1920.151489	1327.262207	958.1135254	1355.187988	542.7971191	923.7811279	1197.709839	500	0.0033785959
CATMA1a68930	ath:AT1G79790	2477.190186	4476.370605	3789.403809	2360.014648	5098.248535	11451.96582	10803.30664	4258.099609	9268.963867	11361.09863	2162.809814	3748.834229	2975.971191	2158.659424	917.4584961	2100.639648	1042.877441	833.083313	1641.304199	797.8668213	0.0033872097
CATMA2a35400	ath:AT2G37110	3718.377686	4967.386719	3450.044434	3436.3479	4356.619629	8379.055664	5090.535156	7069.961426	19640.82617	8867.049805	2513.082764	4084.230957	2274.03833	2811.529785	2864.568115	1504.383301	1111.076904	3450.041504	1879.383179	1763.782715	0.0034131816
CATMA2a42600	ath:AT2G44180	1391.147949	1717.342285	1392.712402	857.5668945	919.4536743	3228.066406	2176.334717	1033.709351	2524.716064	1444.360596	913.5879517	1381.977173	700.1694946	620.1900635	500	532.2515869	526.1061401	500	500	500	0.0034242183
CATMA1a07750	ath:AT1G08845	1087.149902	1857.142822	1072.800415	662.8066406	1106.200317	1731.557495	1406.74292	2595.115479	2968.473145	1852.39624	929.4251099	1603.635864	903.3666992	561.0267334	500	500	500	500	500	500	0.0034251808
CATMA5a62930	ath:AT5G67480	705.9318848	1014.711731	805.3338623	608.5489502	882.0090332	1413.508667	1249.40979	1318.745361	3217.969727	2862.636963	634.8010864	801.4172974	965.9768677	500	500	500	524.90625	500	500	500	0.0034251808
CATMA2a27750	ath:AT2G29350	1345.226074	2368.206543	1551.543945	1084.088989	1542.553223	4164.907715	2043.676758	2304.975098	5062.208496	2477.876709	694.5366821	1881.569458	1278.832031	797.8902588	500	530.0861816	500	500	514.2467041	500	0.0034275138
CATMA4a37570	ath:AT4G35920	2038.477417	2267.365967	1812.530884	2298.641113	4630.662109	6803.712891	3408.870117	3609.134521	4211.251953	3187.306641	1650.061035	1533.697754	1636.581909	2086.47876	1926.522095	1238.338867	1061.337524	1590.491455	1118.050415	851.9035034	0.0034525099
CATMA2a25920	ath:AT2G27480	1151.938477	1270.453735	1640.483521	1035.593628	1551.458496	5186.596191	4275.350586	1249.669312	3516.800293	4070.338135	891.6563721	1150.776367	1364.857544	839.1574707	533.2183228	689.8890991	556.4367065	500	500	500	0.0034610445
CATMA3a28970	ath:AT3G28950	3050.422852	3416.301758	1935.883667	1682.716187	2640.73877	6024.314941	3403.407227	3529.857178	6828.431641	3744.288574	3356.603516	3042.286377	1591.094116	1497.960449	833.7753906	926.6748657	1223.875122	708.5328979	809.0654297	1180.923096	0.0034657188
CATMA4a20245	ath:AT4G19070	2212.626465	2502.521729	1084.785278	1360.005859	3526.637207	4422.822266	1604.408203	7063.573242	9399.240234	3748.699707	2339.939941	1722.434204	901.8590698	1243.406982	619.7511597	819.1281128	863.3909302	562.3251343	806.1154785	740.9014282	0.0034657188
CATMA3a28440	ath:AT3G28560	595.7148438	729.7127686	767.3217773	548.3862915	758.1925659	1707.935425	759.5097656	929.3276367	1345.085571	970.9810181	500	887.0767822	500	500	500	500	500	500	500	500	0.0034768193
CATMA4a35460	ath:AT4G33700	1010.701538	739.5587158	823.2650757	588.2836304	1216.937134	829.1872559	888.2907104	1353.182861	1331.416138	1198.415039	1180.807983	676.552063	500	500	500	500	500	500	500	500	0.003487209
CATMA2a32730	ath:AT2G34600	1013.276672	731.0678711	1000.482361	666.7661133	931.3566895	1240.137573	506.2030945	6142.243652	21982.92188	10131.83203	639.4091797	1438.987671	500	500	500	500	500	500	500	500	0.0035038298
CATMA2a15520	ath:AT2G16860	3808.318848	5066.426758	4117.796875	2985.218018	6994.474609	10894.80273	14861.87402	6896.076172	10068.12598	15880.31152	3404.580566	4624.837891	3574.493408	2649.858154	1279.499756	2556.825439	1359.235962	879.8268433	1522.60083	1096.005859	0.0035056465
CATMA4a36655	ath:AT4G34870	16406.46094	21523.27734	17301.53711	11029.16309	21954.10938	34949.07422	28983.11914	23926.41406	33026.42969	27821.15625	12455.22559	21026.33594	11693.72852	9005.959961	4238.412598	3826.252441	3229.259277	4059.064941	2577.33374	2924.739502	0.0035056465
CATMA5a31740_bis	ath:AT5G36220	4678.902832	3423.334961	4576.980957	7394.326172	6364.929688	19783.32813	5641.683594	9907.951172	33868.17188	18722.03906	2332.151123	6079.821289	1641.386719	4123.337891	2345.473145	930.3630981	957.5759277	1736.343506	1119.989868	808.043396	0.0035056465
CATMA4a27760	ath:AT4G26240	1457.265869	2157.440674	1946.42981	1022.368713	2769.601074	3993.579834	2970.486328	2976.203613	3579.874268	2869.406494	1260.999146	1776.07251	1773.748047	823.2348022	772.1204834	633.2197266	500	750.6537476	500	500	0.0035279574
CATMA5a57580	ath:AT5G61970	4757.63916	4877.580078	3249.860107	3062.303467	4074.69751	8671.446289	5092.399902	4662.418457	8025.20752	5998.766113	3019.826416	3337.819092	1937.684692	3144.987305	2043.361694	1538.202148	1628.114136	1994.388916	1253.833862	1774.570068	0.0035415201
CATMA4a28970	ath:AT4G27390	1470.044189	1915.773071	1191.804565	1167.823364	1864.993652	3961.644531	2345.311768	1786.951782	3304.225098	2243.874023	1034.929077	1729.943237	1415.923828	1054.668335	535.5992432	925.7664795	774.0682983	500	650.4613647	500	0.0035562016
CATMA4a16220	ath:AT4G15490	1421.814819	1693.900024	1199.730957	747.4616089	1767.06665	3055.759033	1403.195679	2306.195801	3648.290527	2044.736816	1021.378723	1895.190308	779.9873047	607.1412354	500	507.2402649	608.9772949	500	500	500	0.0035585208
CATMA5a14290	ath:AT5G16010	4983.371582	5350.124512	7903.759766	6669.721191	20584.86719	25781.69531	12025.71484	48624.08594	55741.35547	49907.35938	2541.128418	6531.430176	4842.299805	3422.818848	4591.591309	4009.564697	2508.051758	6204.596191	5746.987305	3213.719971	0.0035641255
CATMA2a17890	ath:AT2G19310	6340.690918	5667.332031	3636.204834	4697.501953	8315.764648	14576.5332	5453.501953	6721.869629	10499.40527	5721.083984	4074.749512	3309.932373	3130.076416	4194.147461	5124.068359	3085.227539	2084.706299	3183.605957	1555.172485	1558.509888	0.0035641255
CATMA2a41190	ath:AT2G42760	1229.944458	802.6079102	924.4638672	535.612915	1099.909058	1750.696167	676.7466431	3165.881348	10062.68066	4267.537109	959.874939	877.5919189	635.6438599	500	500	500	500	500	500	500	0.0035647236
CATMA1a22720	ath:AT1G23850	1040.643311	614.8988647	540.9844971	609.2537231	1049.541382	1157.638062	540.8892822	1663.004761	2654.512939	2305.286865	879.0430298	746.5042725	539.1296387	500	500	500	500	500	500	500	0.0035647236
CATMA1a68700	ath:AT1G79590	2754.084473	3001.816895	2173.32373	1813.503052	3215.297607	6622.13623	3739.133301	2602.898682	5988.168457	3421.259521	1920.761719	2333.726563	1973.516113	1711.940063	1001.599854	1794.462402	1028.477417	735.3633423	1274.754761	873.1401978	0.0035732076
CATMA5a22290	ath:AT5G24650	3507.102051	4378.704102	2726.779297	2501.454834	5611.991699	5815.523926	4830.295898	5281.759277	4821.300293	4819.754883	2695.535889	4203.139648	1892.657715	2105.793457	958.6343994	1438.313599	919.1384888	753.8424072	1377.004395	769.350708	0.0035732076
CATMA1a08635	ath:AT1G09795	7393.611328	5455.542969	4765.841797	4162.214355	7195.205078	16751.5332	12422.80469	7986.789063	16321.82227	14795.15039	5009.033691	4834.372559	4165.935059	3564.352783	1859.401367	1861.266357	2993.680908	1831.281006	1522.125122	3001.348633	0.0035960133
CATMA5a14330	ath:AT5G16050	2251.51123	2689.808594	1761.700562	1507.917969	3227.703857	6388.352051	3267.582275	3516.50708	5637.078613	3528.189209	1667.813354	2863.040039	1459.043213	1152.473389	960.934082	989.9822998	878.5234985	723.4865112	1083.513306	943.7905884	0.0035960133
CATMA4a40010	ath:AT4G38510	3626.053711	4723.194824	2719.5979	2853.178223	5401.199219	9260.794922	5592.273438	5362.745117	9365.885742	5885.710449	2789.006348	4331.024414	2658.399658	2766.307617	1368.183716	2103.910889	2114.912109	1486.984253	1955.934082	1906.641602	0.0035960133
CATMA5a03270	ath:AT5G04080	1267.838013	1582.599731	1112.612305	847.1705933	2029.205566	2500.617676	1201.11499	1626.957275	2354.803955	1624.929565	1022.953857	1525.111816	769.2723999	516.6370239	500	562.1063843	500	500	500	500	0.0035967119
CATMA2a35900	ath:AT2G37620	1422.683228	2508.779541	1975.792847	1032.176392	3775.345703	3746.701904	5101.863281	13346.62207	11806.34277	24799.63867	1660.2229	3244.926514	1678.182617	736.9547729	500	754.9511719	500	500	647.8358765	500	0.0036311047
CATMA2a37026	ath:AT2G38750	7356.069824	1512.137939	5172.713379	5384.609375	4060.665527	6782.763672	798.2382202	12817.25293	28880.38867	17522.05664	1922.197021	5185.063477	866.5592041	1180.689575	612.6998291	500	500	612.5455322	500	500	0.0036311047
CATMA5a48040	ath:AT5G52100	4438.285645	4984.296875	4658.785156	5072.429199	3914.633789	9852.807617	6354.196289	2339.392822	6319.702148	5644.171387	2619.531738	3619.377197	3533.792969	2931.24707	1558.299194	1549.756592	1251.998047	1341.176514	1377.55481	648.3384399	0.0036374273
CATMA1a40730	ath:AT1G49630	748.1444702	923.8729248	846.015564	653.9859009	1109.315918	1707.201904	1270.860229	1346.730469	2263.723633	1189.805664	770.0108643	733.2255859	613.8250122	500	500	500	500	706.4249268	500	500	0.0036433731
CATMA4a02480	ath:AT4G02210	1342.583618	953.4190674	614.9268188	1304.337646	1070.709106	2209.907715	959.0462036	1090.526489	2279.544189	1062.126221	887.6356201	948.7218018	500	829.166748	861.9766846	542.1443481	642.4745483	500	500	500	0.0036486016
CATMA1a07710	ath:AT1G08800	2163.304443	2686.41333	2388.421631	1974.009888	2944.108154	4610.34668	3176.48291	5909.519043	10499.55469	6475.632813	1985.95752	2237.286621	2649.966064	2129.747314	902.3414917	1302.316284	806.0462036	1089.951538	1415.028931	582.6716309	0.0036513367
CATMA1a39515	ath:AT1G48410	1794.119385	1820.257568	1496.934204	1073.117065	2193.605469	5249.966797	3169.4729	2297.663086	4348.696777	2760.344727	1238.518555	1423.624756	1357.150391	1201.422852	921.9478149	813.8078003	716.2175293	1005.385254	744.1582642	693.6489868	0.0036559848
CATMA1a66643	ath:AT1G77420	1117.908813	1243.845947	916.1104126	715.4924316	1562.954468	3671.615967	1397.37793	3562.662354	7435.224121	3560.967285	827.0422363	1306.967773	657.7549438	500	500	500	500	500	508.6977539	500	0.0036624643
CATMA3a29540	ath:AT3G29365	1325.177612	1073.633423	1102.763672	713.0461426	2998.31543	6167.204102	1582.774292	2975.885986	8437.378906	2581.225098	698.0042725	1842.506836	549.9360352	500	500	500	500	500	500	500	0.0036704262
CATMA2a21655	ath:AT2G23150	837.0775757	973.659729	1451.636108	568.5204468	843.5891113	1691.169678	1020.878174	1415.703369	2071.319336	1358.505737	500	730.53125	997.9584351	536.7057495	500	500	500	500	500	500	0.0036704262
CATMA5a14610	ath:AT5G16310	2615.292969	3950.577637	2828.132813	2294.671631	3930.890137	12449.29102	12390.18555	4467.337891	14505.21484	15994.73828	1993.520996	2575.812988	2855.575439	2038.804932	1250.847412	1448.41626	1541.559937	1315.731934	1867.042969	2178.296631	0.0037216775
CATMA4a38710	ath:AT4G37130	865.8345337	1554.717773	1026.884277	624.8605957	1888.329834	1931.062012	1347.503418	1967.386841	2208.178711	2013.133057	881.086853	1413.585083	634.3970337	500	640.276062	548.6777344	548.2240601	574.5392456	500	500	0.0037364793
CATMA3a21670	ath:AT3G21810	880.1704712	938.5847778	1017.10675	860.602417	1293.637207	1441.76123	1142.285889	1399.138062	1642.187866	903.0737305	726.1766968	958.7924805	856.5565186	608.2307739	500	500	500	500	500	500	0.0037557353
CATMA3a37070	ath:AT3G44180	500	500	614.4556274	500	500	976.100708	729.052063	987.0288696	1539.422852	1535.445923	500	500	500	500	500	500	500	500	500	500	0.0037626097
CATMA1a60900	ath:AT1G71710	2593.274902	2965.091309	2100.796631	2110.896484	1970.686035	4182.163086	3105.897705	2525.927979	5287.266602	4946.544922	1848.065918	2293.824463	1829.735229	1515.796021	776.269165	815.3253784	695.9665527	1074.59021	900.170105	936.614624	0.0037645244
CATMA4a36776	ath:AT4G35000	13757.17871	12687.46289	11256.12207	6196.153809	9736.364258	29861.67383	15066.13281	10489.45801	27929.70313	16439.04102	6643.754395	9951.677734	5670.411621	5608.97998	3022.615234	5196.526367	2437.305908	3255.353271	4176.063965	2544.115479	0.0037693152
CATMA1a38130	ath:AT1G47240	1687.415894	2107.116699	1478.245239	1120.424194	1797.050781	4191.358398	4675.129395	2664.713135	4801.727539	5633.709473	1306.000854	1815.417236	895.4754639	1358.021606	608.1412964	758.395752	500	512.9737549	680.5847168	607.534729	0.0037693152
CATMA5a38813	ath:AT5G42980	11592.38184	12690.14844	8944.467773	5067.623535	17361.65234	34761.07031	22045.14063	19239.76172	41213.66406	21982.48438	7367.250488	15335.61719	5181.018555	3199.135254	2161.722168	4209.952148	2282.010986	1404.396484	2820.689209	1508.720581	0.0037693152
CATMA2a32870	ath:AT2G34750	2442.106689	4276.077637	2244.552246	1707.015991	2642.049072	4968.625	3738.308105	3302.123535	4900.757324	3474.212402	1322.626099	2504.570801	1706.858765	1698.869263	788.4823608	950.9165649	540.3477783	819.3950806	932.1931152	647.458313	0.0037693152
CATMA3a53460	ath:AT3G60450	978.0473022	1530.589478	1162.883667	763.8461304	978.6627197	1756.986938	1088.501343	1641.08252	2419.062256	1184.590332	707.9607544	1137.135376	878.3626709	607.4112549	500	535.4782104	500	500	600.3100586	500	0.0037734394
CATMA5a23600	ath:AT5G25940	877.0085449	1698.301514	1377.993408	857.2483521	2985.844971	3213.613037	3458.58374	3618.400635	2831.202881	3980.004395	804.9039917	1630.34668	884.5910034	541.6437988	500	714.4680176	500	500	589.3294067	500	0.0037734394
CATMA4a18205	ath:AT4G17190	1389.569336	1084.521729	1203.429565	749.6011963	1763.959961	4571.474609	2461.700684	1903.94751	4020.156982	2701.378906	707.3271484	999.2879639	1144.422485	500	808.5249023	500	503.1929932	708.7856445	500	500	0.0037734394
CATMA5a54960	ath:AT5G59210	873.7511597	1047.506714	679.0131836	1061.984253	1001.102661	1959.53772	960.0875244	862.5687866	1733.896851	1386.890137	681.3731689	677.7391357	591.3097534	687.3844604	736.7312622	500	500	650.9989624	500	500	0.0037782778
CATMA4a14800	ath:AT4G14430	3784.659424	2730.758545	2835.284424	2044.257202	3465.108154	8270.589844	4573.025391	3190.828369	7777.040039	4675.506348	2572.17334	2408.357666	2888.735352	1404.692871	1006.984924	1368.25061	1081.82605	899.4713745	1320.092407	977.7671509	0.0038078596
CATMA1a08620	ath:AT1G09780	8728.267578	8446.012695	7747.257813	11193.8125	7086.473633	10710.66504	7835.855469	10634.52441	14217.09863	13738.38672	5232.919434	8451.697266	5837.884766	7319.889648	3002.268799	1654.634399	3650.089111	3201.833496	1855.874268	3728.356445	0.0038078596
CATMA3a00180	ath:AT3G01180	3163.9104	2887.594727	2831.728027	1807.864258	4348.54541	7143.391602	1934.346436	6434.368652	10230.62402	3963.85791	1211.036865	2629.052979	2222.508301	1574.446899	883.1156616	783.8453369	500	1021.47168	956.4467163	502.9337769	0.0038078596
CATMA2b16130	ath:AT2G17420	2501.078613	5221.323242	4321.075195	2609.369141	3999.670898	4469.570801	5068.599609	4944.17627	5180.226074	6458.791504	1280.671997	3720.395508	3199.576904	2120.949707	1532.00354	1063.508423	955.4642944	1568.398193	1024.35791	1153.355713	0.0038078596
CATMA5a22050	ath:AT5G24450	1840.050903	1850.060669	1245.641479	1191.134888	2347.043213	3618.044189	2414.479492	2012.413818	4178.952637	2246.095459	1242.620483	1962.23645	1011.742737	922.3809814	868.2130737	669.114624	803.0504761	653.5839233	679.7999268	785.9802246	0.0038078596
CATMA2b15865	ath:AT2G17120	2221.161621	2303.599365	1551.85376	1389.516724	2748.782715	5003.964844	2541.958252	3273.828125	5571.09082	2849.860107	1884.807373	1848.55957	1066.111816	1398.488403	818.9459229	500	722.9425659	711.2601929	596.0969238	1105.919556	0.0038078596
CATMA4a14250	ath:AT4G14040	4552.118164	3281.283203	2137.529785	3053.577881	6527.62793	14243.10449	2559.735107	4981.818848	11231.66309	3897.575439	2313.55835	3458.847168	1224.274414	2006.068481	1045.28186	747.7870483	562.7911987	861.6258545	545.2599487	500	0.0038078596
CATMA1a69290	ath:AT1G80110	1502.672119	1481.024658	774.3444214	1169.471558	1532.296997	1966.879639	1044.657593	1974.429077	4183.013672	3985.00415	1323.264282	1274.768921	947.2322998	962.4441528	551.8236694	791.4301147	1027.225464	500	579.7286377	642.5063477	0.0038078596
CATMA1a53960	ath:AT1G64630	2439.896973	2625.140381	2963.182373	2296.466064	3834.635742	8666.293945	7344.904785	4371.177246	11211.10254	5916.515137	3107.536133	2667.552979	2051.478516	2127.554443	2430.288574	1808.3573	1960.419067	1783.367188	835.4884033	1238.187134	0.0038078596
CATMA2a18815	ath:AT2G20340	4412.969238	1461.567261	2094.44165	3029.354004	3598.407959	4833.478027	1243.925659	20301.75781	42139.74609	12451.53125	2356.558838	2926.579102	638.0872803	1472.044434	863.5831909	894.3919067	522.0791626	771.5268555	711.7973022	500	0.0038078596
CATMA1a43070	ath:AT1G51950	3447.955566	1566.21582	2056.710693	2704.248535	1433.102905	2294.823486	1188.382446	4922.561523	12796.95117	5609.578125	2206.057373	1909.359009	1039.963257	1844.389893	1083.259155	1090.471436	759.9656982	1007.174011	782.4364624	500	0.0038078596
OPA006166	ath:AT2G46650	2261.678955	1178.102417	1388.099121	1698.485229	13925.49512	8550.760742	3833.117432	31030.49219	17265.00391	19720.07617	2548.162354	2067.699219	777.5033569	726.8465576	588.0991821	500	512.5153198	500	539.7451172	610.0453491	0.00380806
CATMA1a66355	ath:AT1G77140	1195.748901	1203.980591	916.7710571	580.5140991	1034.955688	1652.787231	1189.786377	1356.813477	1459.192749	1548.025146	916.4556274	1107.494385	867.6348877	842.2336426	500	500	500	500	500	500	0.0038100851
CATMA4a13600	ath:AT4G13430	6039.883301	10839.56348	7756.945313	3046.238525	19091.40039	24089.76172	10987.41016	25577.0918	20746.31641	14669.13574	2253.067871	9663.974609	8386	2294.154541	916.5747681	1871.823242	921.5928345	697.5675659	2025.540894	826.1295776	0.0038175566
CATMA3a12300	ath:AT3G13225	2506.075439	1708.381104	1496.026001	1204.804077	2412.692627	2873.601563	2789.400635	1480.256714	2249.261475	2459.416748	1395.809082	1454.276489	1232.14856	1052.290405	1118.764038	704.9049072	680.1812744	847.5448608	912.4863281	500	0.003841906
CATMA1a18610	ath:AT1G19580	15469.00195	10067.69336	7904.378906	10652.73242	8803.380859	11891.19434	5174.868652	20600.875	30294.62109	14746.58691	7523.809082	10516.4082	7586.31543	6915.817383	1739.956665	3373.489502	2456.786377	1683.939209	3800.079834	2380.72168	0.003841906
CATMA5a46110	ath:AT5G50150	828.132019	854.8856812	854.2979736	623.4057617	771.8001709	2194.982666	1504.849976	896.8583984	1544.866089	1247.856323	701.7080078	680.7042847	713.6932983	562.8428345	569.5071411	500.1429749	500	563.907959	576.7719727	500	0.0038519246
CATMA5a00520	ath:AT5G01460	1039.951904	1511.286011	917.2474976	614.9656372	1274.93103	1702.429932	1627.477539	1793.766602	1840.115112	1779.79834	761.1088257	1287.591187	743.9432373	500	500	500	500	500	530.0714722	502.2921143	0.0038564771
CATMA1a00520	ath:AT1G01540	15545.04395	19053.69531	12687.33887	8513.630859	13579.53125	24187.63867	22296.07227	11049.50293	24042.47461	17413.01172	8636.990234	9784.19043	8432.695313	10269.52051	5154.695313	3974.26709	5671.900391	5496.541992	4538.899902	4616.179199	0.0038565894
CATMA3a03680	ath:AT3G04680	1049.318237	789.2839355	1205.940308	825.8172607	1861.239014	2492.968994	1028.857178	1717.92627	2442.174805	1088.837524	500	613.5084839	1040.381714	756.5990601	617.3208008	500	562.5718384	647.2213135	500	500	0.0038763471
CATMA2b20990	ath:AT2G22475	1675.880981	1581.634644	857.8741455	564.9996948	993.4212036	1890.885376	1097.89856	1935.10791	2905.828369	1700.202637	788.8110962	1483.078491	740.5666504	516.9402466	500	500	500	500	540.9241943	500	0.0038764419
CATMA3a46390	ath:AT3G53440	904.5950928	838.1603394	790.6530151	647.2980957	1194.014282	2413.758789	1173.86145	956.3770142	1708.310181	1253.349976	777.2255859	850.5991211	592.302002	710.7160645	605.65979	509.0271606	500	531.8369751	500	500	0.0038822275
CATMA1a16480	ath:AT1G17440	4270.393555	4178.480957	3406.773682	2219.714111	4088.751709	9375.294922	5217.367676	7476.852051	13074.16895	7266.745117	2635.58374	3527.712158	1798.065186	2263.37793	1808.219971	2016.415405	1662.773682	2138.50293	1839.200195	2172.776367	0.0038861231
CATMA2a38850	ath:AT2G40530	1694.704834	1199.544312	1233.84375	1467.941406	1998.861084	2272.574463	1640.827393	816.2897339	1628.613037	1125.11145	1061.27417	1322.259155	614.5471802	838.6362305	1084.368164	846.8898315	571.859436	697.7522583	508.4596558	500	0.0038960174
CATMA3a22090	ath:AT3G22160	1006.283875	1172.00061	1084.865479	669.6196289	1485.889893	1907.613892	1049.499634	3336.150146	7702.58252	3095.279541	798.6604004	1223.808716	724.5892334	500	500	500	500	500	535.444397	500	0.0039096291
CATMA3a35650	ath:AT3G43270	1083.24707	948.28302	827.7218628	597.5702515	1230.545288	2304.662109	1480.365845	3460.915527	5998.80957	4726.125	642.5100708	1094.694092	857.93573	500	500	500	500	500	592.7192993	500	0.0039096291
CATMA3a22090_bis	ath:AT3G22160	1394.543823	929.9840698	979.6638794	757.2752075	1150.712769	1740.589111	769.5146484	4903.472168	10206.91992	2989.969482	974.3271484	1053.516968	500	570.9569092	500	500	500	500	511.3543701	500	0.0039096291
CATMA3a49150	ath:AT3G56200	1522.817017	1024.551758	816.6558838	620.8424072	870.3066406	1295.556763	711.0942383	2510.501709	4691.402344	2232.838135	1046.613525	1010.489624	521.1661377	545.9120483	500	500	500	500	500	500	0.0039236924
CATMA2a16640	ath:AT2G17972	821.8026733	1416.869873	939.0809937	746.0445557	720.8723755	1850.686768	1009.032043	862.3202515	871.7526245	682.5598145	531.0609741	831.7167358	622.9420776	500	500	500	500	500	500	500	0.003943219
CATMA1a47745	ath:AT1G56650	926.7509155	680.5177612	1429.158325	841.8080444	6575.911133	8058.426758	5452.733887	5950.29248	7752.5625	20112.93555	780.6414185	1576.239502	817.9846802	500	500	500	500	500	500	500	0.003953699
CATMA3a43045	ath:AT3G50000	3676.125488	5762.228027	3656.380615	3190.805664	8027.936035	16015.72363	17265.85938	10240.55664	16225.31152	20199.68945	2692.908936	4709.013184	3461.59082	2513.313721	2134.731201	3498.697754	1358.192627	1630.706299	3142.937012	1261.59021	0.0039559088
CATMA3a28100	ath:AT3G28270	2325.525391	7085.937988	3695.103271	1078.372192	4884.939453	11747.07031	6004.837402	11034.2041	17895.21875	15317.4707	1745.468994	3849.397217	3405.334961	1964.491943	562.2037964	1322.257446	503.7049561	537.4924316	954.2295532	500	0.0039559088
CATMA1a01630	ath:AT1G02680	1366.355713	1780.495605	1502.954956	946.5252686	1920.449097	4860.329102	3571.478027	2052.137939	3436.351074	3066.834229	1157.360474	1499.241211	885.1106567	1179.224609	501.7299194	900.6818848	538.7845459	550.22229	627.3932495	500	0.0039559088
CATMA4a41335	ath:AT4G39940	7668.351074	5846.69043	7809.919922	3255.992188	15122.17578	28391.08398	6550.852539	27005.05469	51895.0625	34259.41797	4075.889648	12285.72559	2690.853271	1545.543457	864.8028564	537.4474487	521.9684448	749.1809692	621.1397095	806.5942383	0.0039559088
CATMA1a16310	ath:AT1G17280	3944.451172	3511.027344	2439.807129	2788.143799	3316.527832	6426.049316	4690.229492	3609.09668	8025.990234	4576.716797	3320.790771	3087.754883	1643.83374	2319.616699	1658.833252	1076.527466	1267.348389	1593.062256	1005.063293	1232.099121	0.0039559088
CATMA4a23620	ath:AT4G21910	3931.292725	3098.108398	3091.849854	2953.492676	6804.003906	14824.39355	6675.249512	13561.71191	34964.28906	24703.60547	4039.754639	3347.545654	1429.569946	2417.958496	3091.335693	899.7941284	994.762085	2056.770752	652.1919556	743.4605103	0.0039559088
CATMA2a20100	ath:AT2G21410	3605.117432	3147.203613	2568.952148	1370.134033	5406.643555	6048.123535	6850.088379	6301.774902	5336.166992	5867.755859	1870.138672	2636.713623	1601.641724	1184.480469	1262.169189	992.5123901	874.4639282	1032.231201	995.8362427	569.8462524	0.0039559088
CATMA3a09990	ath:AT3G10940	3998.233398	3536.581787	2225.795898	3740.393799	2875.950684	6441.795898	2665.654297	2075.231689	3742.87915	3167.801025	1986.334717	1853.170776	1399.401611	3221.028076	999.857666	1777.256226	1521.694702	916.7211304	899.3033447	1078.908447	0.0039559088
CATMA5a20510	ath:AT5G23020	1938.541626	2048.174561	1167.349609	1270.832031	3368.010742	3599.445068	2240.387451	3026.17334	3092.121338	1939.013916	1532.768433	1796.206055	739.8981934	1050.166504	500	500	500	500	500	500	0.003967478
CATMA4a18310	ath:AT4G17260	903.7687378	872.4420776	745.5189209	537.3186035	652.9086914	1319.094971	903.1951904	1312.835571	2111.784912	2159.506592	739.0582275	831.5253296	792.0714722	513.1547241	500	500	500	500	500	500	0.0039986765
CATMA4a40900	ath:AT4G39520	1864.735352	2643.486084	1633.573608	1276.19519	2062.294678	3112.177002	2384.160156	2530.848145	3208.118164	2395.505859	1353.805542	2323.322998	994.2219849	1056.404541	526.8796387	743.2424316	698.0632935	500	838.0758057	637.9085693	0.004006514
CATMA1a27240	ath:AT1G29260	1376.787231	1586.19104	1373.69751	957.2272949	1749.961548	3620.710693	2162.793457	1546.973267	3787.480713	2391.367188	1055.675049	1223.678833	1151.925171	765.0319824	966.5687256	781.7496338	800.5407715	788.3352661	829.4971313	605.9188843	0.004006514
CATMA2a44920	ath:AT2G46510	9080.754883	3719.211182	5055.552246	3533.412354	9315.354492	12635.72168	4981.436035	51455.04688	60121.75391	23738.38281	2255.581299	9001.557617	2340.606934	1810.074707	1079.674072	2301.031738	1950.362305	1865.439453	3809.417969	2372.666504	0.0040167116
CATMA1a23560	ath:AT1G24610	854.3734741	2084.00708	1764.34436	666.7979736	2318.691162	3189.362061	2394.082764	1988.88623	2384.626953	2202.769287	798.5522461	1386.023071	1496.714722	652.8718872	529.2449951	644.1546631	500	500	500	500	0.004042406
CATMA3a27295	ath:AT3G27430	5615.193359	4619.016113	3923.862549	2930.612061	5774.44873	8718.961914	5231.258301	5459.724609	7001.456543	5246.856934	3397.081299	4064.973389	2529.578369	2004.065186	2535.455811	1370.627563	1561.944092	2169.836426	1573.890015	1435.714233	0.0040629201
CATMA1a45630	ath:AT1G54490	3865.468018	3528.239746	3625.082275	4930.170898	6521.121582	10605.41016	7754.454102	4801.121094	8164.943848	6794.211914	2547.087158	3101.49292	2247.712891	4488.936523	1443.981079	2473.786133	1769.009277	1198.225586	2847.568848	1569.287598	0.0040629201
CATMA2a25880	ath:AT2G27450	2594.468994	4868.192871	3054.510986	2102.544189	4011.400391	8133.85498	6033.909668	3806.711914	6628.636719	5170.193848	1633.642334	3121.64209	2700.169678	1646.240723	677.472229	1383.538696	603.3061523	500	1031.760742	500	0.0040646241
CATMA2a19570	ath:AT2G20930	856.2524414	1113.987671	734.328125	639.2850952	981.6657715	1316.769775	1180.726685	926.0895386	1559.310547	864.0629883	720.7942505	791.352356	567.0157471	599.3356323	552.1096802	500	500	591.1911621	500	500	0.0040748876
CATMA5a12920	ath:AT5G14710	2156.103271	1877.639648	1115.77356	1496.91687	1988.154297	1987.011597	957.4093018	2288.8479	3808.73291	1942.889282	1372.308838	1833.539307	643.3283691	971.6558838	500	600.4260864	500	500	583.8788452	500	0.0040748876
CATMA1a21435	ath:AT1G22300	5534.665039	8862.575195	8862.655273	3680.194336	8217.495117	21338.4707	22467.33789	8939.243164	22477.76172	24839.32617	3369.548828	6933.508301	4658.845215	2579.353516	5046.979492	2500.40332	3081.526367	3912.718018	1755.753906	2601.9375	0.0040836257
CATMA1ctrl17	ath:AT1G16460	5101.146973	5566.027344	2903.799316	4030.974609	4371.959473	8796.451172	5317.198242	3428.390625	5534.257813	4180.875488	2345.393066	3182.81543	2004.565674	3854.657715	1893.966919	2888.331787	2632.576416	1525.921021	2629.256592	2159.378418	0.0040836257
CATMA4a13220	ath:AT4G13120	1228.727661	1135.784912	614.9076538	1046.095337	1009.859802	2207.544922	1009.703491	1496.110229	1890.815552	1047.550415	756.972168	1000.112122	789.5725708	959.5508423	500	627.6887207	658.0563965	500	500	560.2203369	0.0040853481
CATMA3a15880	ath:AT3G16460	1127.28125	1054.096924	748.1223755	824.1922607	2426.166016	3089.081055	887.916687	4290.40332	6094.609375	2126.432617	755.9788818	1373.601929	676.3721924	625.0001831	576.3969727	500	518.824707	646.1802979	500	500	0.0040853481
CATMA3a40330	ath:AT3G47295	2115.835693	3623.391113	1963.764648	1692.272461	5346.48291	8622.766602	5079.212402	3189.745361	5431.236328	3547.165527	1065.967773	2527.324463	1639.606201	1039.053223	2119.210205	1678.356567	1246.420776	808.7494507	850.7706909	650.8334351	0.0040888184
CATMA5a54130	ath:AT5G58375	2297.791016	3091.312012	1644.983643	1271.436523	3130.640869	5037.545898	3973.023438	3101.730713	4268.799316	2852.989014	1430.940674	3011.35376	1416.311035	1013.476013	861.9099121	986.6135864	798.7099609	509.2360229	628.765686	647.0467529	0.0040888184
CATMA3a22290	ath:AT3G22290	1155.763184	1790.263062	1626.62207	1011.059143	2449.794434	4686.460449	11343.07715	5798.222656	12787.94629	33747.08984	724.8999023	2072.827148	1071.426147	675.0189819	500	1082.473267	533.59198	500	865.4053955	543.2441406	0.0040918535
CATMA2a02840	CATMA2a02840	1975.28833	1032.401245	704.4116211	956.5585327	1681.455566	1699.673096	931.1358032	1788.438721	1622.382568	968.0476074	918.4596558	855.0457764	582.2056885	554.5864258	500	811.1855469	643.3634033	500	546.4478149	702.6185913	0.0040996664
CATMA2a38400	ath:AT2G40150	1979.198608	1249.046143	1236.634155	805.4271851	873.8213501	1801.177368	871.1720581	1870.885376	4078.365967	1414.03894	1134.829102	839.65271	545.8977661	704.9414673	576.6916504	500	500	592.8551025	652.6793213	500	0.0041062298
CATMA1a69030	ath:AT1G79870	2850.987305	3526.868896	3149.285889	1906.061157	2804.945801	16187.4043	6922.450684	2647.184082	13733.92188	6812.331055	2553.524414	2360.976074	1846.824463	2003.4646	618.0654297	1149.330444	695.6659546	500	1269.040283	806.6567383	0.0041096547
CATMA4a39090	ath:AT4G37530	989.9697266	1447.536499	1112.949097	594.1671143	1184.892944	1820.749878	1030.591187	2661.011475	4621.043457	2342.516602	1017.996826	1603.330322	812.9619751	500	500	500	500	500	500	500	0.0041471241
CATMA1a60980	ath:AT1G71780	1082.490601	1649.296387	1078.115479	716.2078247	1116.246094	1610.46521	1562.106079	1806.348511	2257.794189	2750.319092	905.5705566	1547.008179	1210.245483	500	500	500	500	500	500	500	0.0041471241
CATMA5a06540	ath:AT5G07320	616.1224365	654.6738892	694.5853882	629.098999	960.7747803	1200.130981	773.3800049	2072.9729	2390.280029	1364.81189	500	816.9179688	756.9224854	506.8899536	500	500	500	500	500	500	0.0041471241
OPA015018	ath:AT4G10390	1378.957764	711.7769165	1821.517334	4084.22168	851.711792	532.9090576	976.2738037	4308.824219	10411.53027	23579.70508	681.6122437	1227.521606	500	1025.971191	500	500	500	500	500	500	0.0041471241
CATMA5a06076	ath:AT5G06870	3369.028809	1730.160889	7609.50293	4776.241211	20612.20117	54050.15625	24480.89258	40581.34766	61450.14453	58189.51172	1546.29834	5586.812012	1088.234253	1028.980591	762.0853882	1736.209595	784.5894165	889.5655518	2610.073242	1132.480103	0.0041622064
CATMA1a69730	ath:AT1G80530	5138.867188	8498.634766	5408.646484	3398.428467	9037.408203	12156.90039	8108.539551	12042.49414	15106.18945	11126.97363	3980.255371	5339.927734	5282.071777	4305.03125	2105.285156	2425.959717	2057.812988	2456.519531	2192.346436	1924.281128	0.0041622064
CATMA3a45320	ath:AT3G52380	4107.65625	3415.438232	2814.231934	1973.865356	4161.848633	7272.086914	3377.001709	3376.636475	6369.508301	3127.4104	2429.72998	2884.059082	2716.464355	2019.401611	1224.526367	974.0809326	1145.477051	1127.828369	936.9849854	730.9977417	0.0041622064
CATMA2a45620	ath:AT2G47180	9488.425781	4533.573242	7131.65918	9178.578125	17278.2207	36425.89063	4472.468262	35605.01953	55982.30859	35308.90625	6122.507813	8932.245117	2107.326416	2636.932617	4520.32373	1401.18457	1679.299805	3905.548828	1494.791626	1296.256836	0.0041622064
CATMA3a47790	ath:AT3G54850	2890.706543	1580.424927	1559.299194	2280.5271	3404.24585	6310.024414	1645.550415	5301.851563	9333.678711	3987.767334	1325.658569	1954.607544	954.8947144	1226.089355	1648.554688	741.9669189	705.8334351	1139.822876	802.1314697	636.6461792	0.0041622064
CATMA5a61160	ath:AT5G65840	5448.32373	4134.947266	5273.609863	3525.070313	7619.394531	15980.3291	10001.19629	5729.84082	11821.37695	11141.03125	4939.273926	3654.318604	4888.394043	4020.233643	3079.688721	2727.246338	1173.095703	2314.831055	1871.592529	985.1195679	0.0041622064
CATMA5a01310	ath:AT5G02240	5331.027344	4020.839844	2439.01123	3767.709473	4984.083008	6533.039551	5235.258301	4708.8125	6979.564453	5850.381348	4089.424561	3228.434082	2194.321533	3224.563232	2569.361816	2411.800293	1901.336426	1641.962769	2142.716553	2176.722656	0.0041622064
CATMA3a28620	ath:AT3G28720	1310.651489	1379.121704	1052.331177	706.3302612	1141.334717	2315.515137	1357.237305	871.6769409	1978.350708	1340.525269	692.9904175	626.5327148	1054.59021	676.2631226	645.1586914	500	500	596.6635132	517.3001709	500	0.0041801514
CATMA1a15340	ath:AT1G16350	3935.195557	3964.438477	2786.292236	2140.329834	3203.101318	4381.923828	4219.46582	3494.054199	3846.608643	4086.79834	2255.826416	2745.70166	2334.744873	1221.927124	1550.685181	643.1705322	1226.869019	1316.115112	782.9891357	983.8499756	0.0042100714
CATMA2a26100	ath:AT2G27690	500	500	813.1853638	665.8609009	1707.884888	1728.828491	2636.361572	12521.89258	36252.20313	50139.76172	500	500	679.1957397	500	500	500	500	500	500	500	0.0042239712
CATMA1a50300	ath:AT1G61255	500	539.7227173	589.5150757	500	696.6970215	877.9780884	703.3370972	1101.998413	1477.127686	1510.517822	500	563.4295044	500	500	500	500	500	500	500	500	0.0042239712
CATMA3a44245	ath:AT3G51260	2330.856445	3351.064697	3522.548096	2285.911865	5443.09082	9748.166992	7838.518555	4423.674805	7082.999512	6317.485352	1386.003784	2520.712891	2794.581055	2101.911133	1720.812866	1249.439941	1167.479004	1440.112183	1171.981567	1015.812988	0.0042261472
CATMA1a69700	ath:AT1G80500	6060.114746	7128.086426	5839.30127	3615.793457	5786.667969	10836.9707	5794.916016	4728.224609	9566.834961	6237.654785	3753.005371	5873.891113	3277.635986	2422.739258	1828.335571	1818.840088	1728.15271	1165.347778	1622.178711	1014.114624	0.0042368981
CATMA1a48330	ath:AT1G58200	4505.58252	2083.869141	2925.738281	3827.902832	7666.992188	15651.54004	5946.965332	20053.0625	45677.71875	18383.2207	1440.168579	3706.472168	3098.415771	1454.715698	2383.337158	1286.665039	1085.395752	2316.952393	1708.031982	1160.37439	0.0042368981
CATMA2a36650	ath:AT2G38360	3236.642822	2776.043213	2125.877197	2056.702881	3893.571777	4577.845215	2706.417969	7879.571777	7987.271484	5604.270996	2491.67041	3145.30835	1003.7453	1839.913574	884.5651245	1122.064087	1651.830688	1235.839233	1795.53833	1649.610718	0.0042368981
CATMA1a64320	ath:AT1G74950	10127.53516	1054.4021	9429.541992	9810.157227	13283.22168	12211.30273	6374.773926	52282.57031	57510.21094	54307.41406	1806.628906	4581.710449	1773.062866	1142.21582	4334.285645	809.3381348	500	4426.840332	981.678772	525.3538208	0.0042368981
CATMA4a16160	ath:AT4G15440	7431.40625	2424.472168	4956.879395	5558.745117	5391.864258	7322.258789	2553.527832	14660.75195	27628.44922	19797.4082	1882.403931	10079.14063	1304.375488	1548.737061	500	556.0632935	500	500	596.434021	606.59552	0.0042391555
CATMA1a66010	ath:AT1G76790	1459.234131	689.661438	721.4453735	841.3903809	2208.412598	1744.225708	1129.575073	8568.850586	15648.84961	16017.65723	912.7047119	783.9259033	500	1027.948608	500	500	541.6785889	500	500	510.0160522	0.0042428596
CATMA3a21450	ath:AT3G21580	777.3597412	1341.495605	886.6942139	598.5762939	1877.52124	2659.321045	1605.564209	1141.129272	2042.637817	1573.013428	710.439209	935.6034546	593.1721802	680.8384399	592.2611084	582.8139038	500	500	500	530.2793579	0.0042445602
CATMA2a43600	ath:AT2G45210	1409.52417	919.4517822	878.6656494	1229.902954	1326.859131	1902.25708	713.2119141	7751.181152	19156.19531	5305.941406	631.4468384	1334.524292	568.8914185	677.8044434	500	500	514.1756592	500	745.4537354	534.3460693	0.0042553901
CATMA5a34920	ath:AT5G39320	1676.534546	1547.943604	1024.999878	782.0021362	1303.155884	2486.409668	952.0773926	3011.958252	4273.764648	1924.736206	681.5584106	1832.913208	921.6517334	950.4528809	500	500	717.0307007	500	508.8117981	500	0.0042561664
CATMA3a18010	ath:AT3G18440	1439.978516	1447.527466	1509.305054	870.8272095	1995.166016	3496.243896	2347.077148	2631.421875	3965.837402	3637.749512	966.8903198	1094.825317	1528.532227	960.4371338	573.9675903	526.7199097	686.2885132	576.4543457	517.3417969	776.3969116	0.0042584812
CATMA3a29720	ath:AT3G29575	2822.397949	5488.256348	3970.882813	2195.619629	4425.524414	13932.53711	11083.90527	6212.367188	15516.86621	10198.16016	1489.192261	5969.555664	2377.477539	1798.212158	500.3981018	1266.995483	825.3577881	500	794.8265991	917.8433838	0.0042693135
CATMA5a19070	ath:AT5G20570	5677.011719	4975.750977	2576.090576	4080.947754	5100.709961	9128.589844	5137.162598	5470.199219	10580.81836	5336.151855	4489.640137	5037.043457	2225.590576	3250.242188	1049.498779	2275.985352	737.2906494	1012.450195	1801.177368	517.3555298	0.0042693135
CATMA4a18100	ath:AT4G17070	2960.532715	3788.085938	2250.240723	2514.592285	3377.248779	6949.719727	2812.336914	3252.847168	7471.182617	2633.500977	2038.481201	2584.029297	2504.863525	1954.862183	1925.37561	1076.284424	1042.584717	1879.138672	1290.376587	1417.792969	0.0042693135
CATMA5a54446	ath:AT5G58720	4368.344727	5329.328125	4736.115234	2526.753418	5556.313477	13481.4043	16668.75391	6342.728027	18113.23828	15573.4541	3522.268311	4536.683105	3863.925537	3146.279053	1029.415161	1875.365234	1086.582031	1081.914429	2342.874756	1610.528809	0.0042965138
CATMA2b33450	ath:AT2G35330	2318.488281	2227.801514	2207.260498	1249.387695	3965.793701	8747.879883	5547.950195	3386.703857	7048.704102	4713.166016	1743.935791	2201.261963	1698.609863	1359.965576	1055.738037	1254.616577	861.2318115	1029.297241	1092.372559	839.3078613	0.0042965138
CATMA4a41080	ath:AT4G39730	7370.625	12762.30371	9406.717773	5960.600586	20777.85352	24944.26563	41431.41016	19630.11523	20667.83203	45387.35156	7171.050293	11660.3125	6835.088379	5842.126953	2591.471191	4465.041992	3452.153809	2250.928223	3852.507324	3127.293701	0.0042965138
CATMA4a36060	ath:AT4G34240	1967.451416	4274.253418	3027.886719	1527.165405	2625.067871	6171.62207	5394.825195	7025.479492	13700.73828	14210.59668	1456.31604	4166.566406	2065.341309	1588.180786	500	1144.869751	500	531.7952271	1311.745605	522.2904663	0.0042984955
OPA007905	ath:AT2G06050	1445.821289	957.9708862	1709.155518	1126.782227	6761.314453	3864.604248	2394.246582	51164.375	50719.57422	64991.52734	1440.472534	2268.561523	849.9605103	562.3236694	500	500	500	703.6923828	630.3105469	786.6954956	0.0042989838
CATMA5a13900	ath:AT5G15650	7634.061035	6768.602051	6666.535645	5087.303223	4820.716797	8030.363281	4964.477051	26803.39258	55353.63672	29944.71875	3154.258057	6100.103027	3292.843994	3959.258545	2507.453857	889.2498169	1427.205688	5568.652344	2086.942383	2959.714844	0.0043019744
CATMA1a12170	ath:AT1G13180	1396.965088	1024.554688	973.4330444	718.6304932	1777.036865	1487.822754	1232.381348	1884.912842	1704.594727	1573.89856	744.7290039	852.9354248	773.0286865	577.6907349	941.9191895	500	500	911.9636841	500	500	0.0043165073
CATMA5a11430	ath:AT5G13220	7107.640625	2039.987305	3311.490479	5494.66748	7256.074219	4507.881836	1946.167969	69058.26563	61421.07031	46069.98438	2304.19165	6713.062988	938.3712769	1739.266724	677.3912354	1065.340088	1119.174072	773.6678467	966.9528198	1133.682739	0.0043183975
CATMA4a07880	ath:AT4G08170	6656.393555	2826.081787	3256.674805	5949.482422	5600.216797	4305.589355	1967.157104	39908.07422	47734.50781	31042.63672	2406.056885	5656.102539	1227.354248	2783.050781	771.8775635	1330.284424	1114.603149	793.703186	1590.540039	1133.073364	0.0043183975
CATMA1a46600	ath:AT1G55500	808.4789429	840.7335815	554.7606201	699.0896606	661.831665	1125.040527	1270.299683	581.140625	916.2000122	1139.864624	622.5481567	549.9684448	609.6538086	500	545.7333984	500	500	500	500	500	0.0043243309
CATMA1a68870	ath:AT1G79730	2829.250488	3991.074951	2838.047607	2024.810059	2676.593506	7922.241211	7071.439453	3175.873535	7594.646484	7163.812012	2282.747803	2665.366699	2569.865234	2117.915283	695.2028809	1107.798828	969.0263672	786.7021484	1491.780762	1054.181763	0.0043348826
CATMA3a03743	ath:AT3G04720	13169.08008	2703.260742	8568.56543	6850.955566	10549.31055	19130.39648	7254.618164	8056.730957	15841.49512	3496.161133	3801.499756	5659.876953	2447.345459	2370.261475	2056.260986	1667.640137	926.5793457	1449.512817	1118.514038	1115.140137	0.0043348826
CATMA1a14130	ath:AT1G15140	4097.904785	7478.587402	4043.238525	1620.141235	7685.675293	9991.081055	6638.657227	10387.80859	13918.10254	10770.5498	3224.029541	7438.880859	5043.691895	1637.088013	1001.691895	1404.860596	1232.431274	1082.189087	1283.856934	1006.916626	0.0043680399
CATMA5a59710	ath:AT5G64250	9594.69043	6055.348145	4899.966309	5103.69873	5457.361328	12201.73438	5848.245605	5117.459961	10227.04199	5619.600098	4414.087402	3378.262695	4868.44043	5496.252441	4220.504883	2818.179688	2800.663818	3390.354004	1753.318237	2036.20459	0.0043680399
CATMA5a46630	ath:AT5G50680	850.5727539	1659.236938	894.3329468	606.1434937	1504.579224	2532.106934	2124.19165	1421.950684	2741.856689	2500.051025	854.8273315	1241.213623	621.4772339	605.3226318	525.9787598	691.331604	500	500	500	500	0.0043706987
CATMA1a59980	ath:AT1G70700	9663.586914	1825.867065	10261.47461	6256.306641	35794.13281	33525.5	5124.844238	51377.33594	58078.98828	60116.25391	1557.608521	21507.82422	1260.82251	671.3607788	502.158844	959.3317261	500	787.0764771	2309.162598	607.7827759	0.004379148
CATMA5a11630	ath:AT5G13430	2486.526855	2408.666748	2302.275146	1663.560791	1805.739136	3635.839355	3009.475342	1639.120483	3398.605469	2740.310791	1482.75415	1642.45813	2298.4021	1516.280762	1333.551514	766.3201294	640.5681763	1264.211548	731.78125	600.6628418	0.004379148
CATMA2a25390	ath:AT2G27030	1830.976685	1618.412842	1847.678223	1932.409546	3505.152832	3747.141602	2318.171875	3444.833008	3910.683838	2380.366943	2212.500732	1855.453369	964.7037354	1485.62561	1124.843994	738.5841675	527.3511963	772.9818726	500	500	0.0044035578
CATMA1a18390	ath:AT1G19370	969.8249512	1261.608032	923.2224731	774.7700195	1384.813232	1155.05188	1497.74292	810.7561646	1205.267822	2045.312744	578.2643433	958.3255615	500	662.5427246	500	500	702.614502	500	500	616.2596436	0.0044045212
CATMA5a05410	ath:AT5G06210	4005.354736	4527.546875	4122.064941	4212.696289	5288.825684	9265.756836	6070.550293	4459.938965	9615.104492	6343.521973	4125.707031	4320.570313	3486.076172	3878.093262	3631.880371	1532.038696	2436.430908	2821.915283	1592.505859	2059.596924	0.0044070408
CATMA1a02810	ath:AT1G03950	1779.620972	1876.352783	1274.411011	961.3164063	989.6641846	4151.029297	1951.018799	1718.322021	4353.459473	2147.180908	1580.522339	1617.180054	941.5964966	635.0553589	500	651.5549316	617.3658447	500	539.364624	601.6672974	0.0044161665
CATMA5a25690	ath:AT5G28085	834.7747192	961.4796143	777.9520264	613.9397583	718.2302246	1313.400391	1445.278076	867.8641968	1408.505005	1330.533081	574.3414917	896.5421143	567.8013916	500	500	500	500	500	500	500	0.0044196653
CATMA4a41393	ath:AT4G39980	3735.416748	7706.912598	14179.58301	2311.104492	8716.350586	12607.99316	9731.337891	39201.77734	57643.44922	57182.95313	1469.720947	14128.12793	4533.006348	1162.015137	500	1463.932495	925.0256348	500	1363.885376	1053.42395	0.0044274042
CATMA5a23675	ath:AT5G26030	1056.171143	1602.703247	821.5548706	891.6981812	1644.656616	2898.536133	922.0214233	2972.80542	5714.736328	2372.321045	1024.874878	1251.574463	652.102478	752.9249878	500	611.4936523	500	500	708.2261963	500	0.0044511149
CATMA1a21450	ath:AT1G22330	1561.665771	857.2385864	700.0841064	977.331665	694.0707397	1227.541504	906.0317383	1040.199829	1249.403687	648.3469849	608.5879517	756.6451416	500	678.1589355	500	500	500	500	500	500	0.0044549559
CATMA4a38780	ath:AT4G37210	1349.598145	1710.740845	1630.41748	1143.16272	2740.396484	2699.788574	2850.091797	2768.082275	3667.36792	2969.135742	1664.906982	1749.096924	1349.804077	915.4447021	642.2775879	743.2540894	500	500	690.72052	500	0.0044550717
CATMA5a50880	ath:AT5G55120	8524.341797	6323.727539	13821.78223	8319.429688	6660.060059	20497.94336	7420.720215	16216.33887	55231.68359	37718.28516	5599.131348	11506.65234	7749.695801	1668.540527	880.1966553	1086.136841	1113.428345	551.5393066	1132.071899	1038.94751	0.0044576917
CATMA5a13370	ath:AT5G15090	4188.782227	10908.84863	7331.262695	2721.564941	10440.66699	13018.90234	11291.93262	16044.75098	16685.875	13004.06641	2905.488281	10682.84863	4951.651367	2910.919434	1111.885864	2115.943848	733.6593628	1039.177979	2282.840332	510.6600647	0.0044576917
CATMA5a38560	ath:AT5G42765	2055.369629	4444.877441	3160.844727	2370.440186	5358.990234	7757.01709	5199.692383	4336.677734	7244.617188	4839.121582	1515.058594	2807.192139	2479.005127	1832.986816	1608.859497	1196.964966	1035.60376	1585.362915	1098.222656	832.3668213	0.0044576917
CATMA2a32380	ath:AT2G34250	52496.78516	38211.20703	31825.39258	28401.08594	28857.82227	57050.36328	26725.68164	55890.10156	53840.02734	49386.90234	23243.80273	36800.34766	25607.6875	25479.00781	20144.58398	11134.1543	17453.31445	21057.33984	14757.03906	25198.78516	0.0044576917
CATMA1a36590	ath:AT1G43160	1904.501221	500	1813.706177	1427.132935	1223.260132	1459.288574	961.4489746	11541.03125	25935.67773	17666.80469	590.4055786	1523.014526	500	500	500	500	500	500	500	500	0.0044710891
CATMA1a23900	ath:AT1G25250	650.7746582	988.6754761	627.3355103	500	779.2699585	1349.523438	1037.310059	1517.731201	2578.016357	2207.118652	650.1558228	781.8861694	500	500	500	500	500	500	500	500	0.0044710891
CATMA1b43915	ath:AT1G52880	2284.494873	2248.850586	1738.87854	1795.079468	3324.775391	5472.75	3647.608643	4356.394043	5910.439453	5329.353027	2458.769043	1673.215942	2117.723633	1847.947388	1650.027832	874.1875	500	1273.254761	500	500	0.0044892419
CATMA1a05650	ath:AT1G06620	1133.290405	555.6414185	1030.195557	630.9614868	1453.128906	1531.911255	524.5836182	7277.832031	9859.529297	5570.268066	620.7928467	1055.873779	742.8759766	526.9389038	500	500	500	500	500	500	0.004491008
CATMA5a51940	ath:AT5G56160	1296.949585	692.5922852	933.2819824	1049.286743	987.571228	1638.755005	520.6541138	4190.303223	12554.13965	2877.456787	698.3097534	1399.30188	533.8034668	629.6868286	500	500	500	500	500	500	0.004491008
CATMA2b00590	ath:AT2G01540	2520.977783	1820.401123	1365.536377	1014.333679	1926.473999	3365.132568	3009.314697	3272.625977	4499.760254	3080.995117	1946.912354	1760.463135	1458.174805	1058.116943	989.4144897	1186.676392	860.5913086	908.1550293	803.600769	706.7545776	0.0044917785
CATMA5a07210	ath:AT5G07960	2378.949951	3414.154785	2967.320801	1903.040161	5020.333984	17219.70508	9902.524414	2620.438232	10048.46289	6925.292969	1566.219604	3250.052246	1610.926392	1337.524536	870.7322998	2222.683105	1131.990356	595.0531006	1105.983032	946.0640869	0.0045203812
CATMA4a12170	ath:AT4G12040	12068.4209	15582.56445	11182.90234	4337.056152	13542.78711	25505.9668	22882.17578	21169.25586	42231.52734	32734.47852	6804.015625	9604.900391	9821.263672	4430.026367	2446.162109	3486.247803	2358.914063	3087.440674	4503.592773	2630.812744	0.0045203812
CATMA5a55050	CATMA5a55050	1828.763672	2324.288818	1657.473389	1284.508423	1344.069336	3281.015625	1903.188477	1587.508057	2630.558105	2031.989502	1221.456787	1842.675659	940.190979	866.1657104	861.8948975	612.6828613	831.0006104	500	713.2971191	626.2905273	0.0045203812
CATMA4a25770	ath:AT4G24060	1879.875732	1625.714111	1521.843872	1042.812378	1370.165161	1789.285522	1643.485352	1717.513794	3166.365479	2161.919678	1430.098145	1472.755371	894.1762695	1004.122803	870.0231323	543.7700806	619.6847534	1182.73584	672.0762329	589.6721802	0.0045203812
CATMA4a28670	ath:AT4G27070	4982.097168	2194.999756	2712.554199	3914.22876	6427.192871	10385.2832	2497.477539	16843.76367	28701.27148	8514.251953	2595.258545	2806.536133	1513.805176	2315.852539	1829.269775	1081.208374	1540.628784	1886.645752	1230.501831	1593.602905	0.0045261233
CATMA5a06960	ath:AT5G07730	500	619.7958374	946.4133911	551.2985229	816.3771973	1170.849243	671.7653198	1112.743896	1848.501343	1347.941772	500	524.0755005	749.4691772	500	500	500	500	500	500	500	0.0045339175
CATMA3a00160	ath:AT3G01170	1994.476318	2511.641602	1845.510498	1208.540161	3098.630371	5894.398926	4358.995117	2776.949219	5518.081543	3448.946777	1309.196289	2168.324707	1925.844849	1011.67511	1207.407593	1023.520508	852.5512695	977.9405518	829.8551636	921.3447266	0.0045376292
CATMA2a11510	ath:AT2G13080	1498.713867	1417.461182	903.7444458	644.2230835	1509.406738	3220.291992	1640.393921	1610.746826	3105.057373	2039.095215	1113.148804	1212.935059	859.8653564	605.00177	500	741.7839355	500	500	528.2426147	500	0.0045606183
CATMA5a39840	ath:AT5G44080	890.6588135	1605.54834	966.8131104	623.6509399	3211.34082	2106.135742	3123.138428	3534.719238	2435.727783	3296.453857	872.8844604	1243.188721	764.9473877	588.2962646	831.7922974	757.6398315	574.3815308	521.7122192	521.0527344	641.4818115	0.0045723209
CATMA2a15910	ath:AT2G17180	1277.864868	1440.109375	1031.839722	782.4473267	891.465271	2759.942871	2422.95874	887.9195557	3374.217529	2800.145264	632.7888794	1217.74585	848.0025024	648.6867676	500	500	500	500	500	500	0.0045946486
CATMA1a43920	ath:AT1G52890	7346.365723	2276.358398	3280.123779	4272.025391	3216.007324	3589.137451	3046.406006	12168.67969	26867.57422	17699.58008	3235.885742	5290.058594	1375.314209	1725.352539	500	525.6748657	719.2614136	500	613.869873	602.8735352	0.0046023276
CATMA2a42770	ath:AT2G44360	7667.670898	7396.448242	5900.186523	3575.849854	7062.285645	12606.24512	8056.469727	7924.589355	13607.26074	8649.78125	6223.917969	5660.771973	4185.821777	3993.919678	2365.455566	1714.897583	2498.193604	2552.999756	1995.940796	2937.779541	0.0046072751
CATMA4a26950	ath:AT4G25260	1369.18042	1698.613892	1460.317017	853.3352661	2357.043213	3764.986572	3041.348633	6955.013184	9762.203125	6814.275391	846.4629517	1500.448242	1295.17749	580.3949585	779.4824219	989.8911133	869.2391968	546.7067261	1155.782227	800.2753296	0.0046072751
CATMA4a35710	ath:AT4G33910	2430.54126	2989.588135	1477.419556	1382.392822	2322.38623	3316.199219	3364.48877	2813.729248	5505.680176	3634.014404	2100.501465	2105.82373	1121.610596	1461.271118	500	685.0441895	821.9907837	562.4558105	855.8978271	1018.854004	0.0046072751
CATMA2a24030	ath:AT2G25650	1120.488525	1484.532227	1026.263306	953.3805542	1534.32373	3328.750488	1875.31665	1479.088745	3056.05542	1830.296265	956.1994629	1157.572876	646.1292114	871.366333	976.7128296	717.1047363	645.6333008	745.4125977	638.9025269	628.725708	0.0046072751
CATMA5a40240	ath:AT5G44450	1595.391724	2295.058105	1627.918823	977.5357666	1975.061768	5302.739746	6747.433105	1982.682495	5770.008789	5482.875488	993.3683472	1805.452759	1435.389893	1044.227417	500	767.1466064	549.8172607	500	701.9865112	500	0.0046285356
CATMA4a27820	ath:AT4G26300	3792.488037	4659.371094	3243.397705	2094.619873	5297.243164	6980.480469	4201.165527	4647.225586	5792.816895	4359.134766	2182.447266	3321.134521	2239.327393	1860.129272	1022.722778	1208.178589	721.2402954	1352.882202	1028.468506	705.6083374	0.0046307246
CATMA3a54860	ath:AT3G61710	2177.49585	2532.442871	2467.345215	1379.939331	2068.055908	5245.521973	7652.061035	1873.188721	5321.249512	6983.271484	1801.878174	1955.993774	1800.417969	828.576416	770.6077271	966.7705688	977.6113281	752.7354736	898.1933594	878.1799927	0.0046424936
CATMA1a57690	ath:AT1G68300	1766.740967	1957.668579	1864.254395	1194.555908	2194.365234	4086.357666	2466.868408	2814.205566	4251.570801	2915.797852	1192.592285	1769.148193	2208.325195	967.7034912	769.9905396	563.9009399	500	687.9648438	592.8914185	500	0.0046434292
CATMA1a05030	ath:AT1G06000	2409.919434	1846.006958	1368.573486	1373.636719	1847.903931	2387.654785	1134.487915	4197.882324	7211.688965	4323.052246	1764.728882	1722.332275	1769.88855	1185.019653	991.4002075	500	560.7572021	988.5267944	556.8529663	500	0.0046522838
CATMA3a01540	ath:AT3G02570	5770.661133	6590.12207	4518.073242	3218.491699	5163.222168	9644.922852	3432.379883	12778.79297	35110.76953	17363.9375	3222.576904	9701.085938	1963.494751	2235.359131	500	1138.381836	922.4195557	524.9512939	1834.779663	1030.070068	0.0046542923
CATMA2a25930	ath:AT2G27500	1770.250854	1832.657715	1378.746216	1053.724487	2399.114746	3450.006836	2136.446533	8585.066406	21371.14453	9415.764648	1423.71228	3436.390869	883.6790771	666.1854248	647.5752563	1041.095459	926.6630859	500	983.208374	769.8283081	0.0046542923
CATMA2a42660	ath:AT2G44230	2827.025879	2616.716309	1735.54187	2338.8396	4511.600098	8691.144531	3174.363281	17825.02539	26607.94531	11356.3252	2381.427002	3508.985107	1075.393921	2045.365234	812.7717896	1077.334229	939.9174805	982.4290771	811.1212769	1234.755493	0.0046542923
CATMA1a38440	ath:AT1G47480	828.121521	1118.846313	862.3362427	538.3635864	1059.602539	2610.391357	1173.313843	1025.159424	2563.554199	1021.381897	745.6430664	831.9769897	710.0866089	550.4016724	500	507.5737	500	500	500	500	0.0046555098
CATMA3a36370	CATMA3a36370	1282.435791	1523.358521	1045.140747	806.3757935	1111.48938	2921.391113	1384.009277	1090.460327	3171.171631	1353.502808	867.3612061	1191.348877	754.9160767	666.2895508	500	536.388916	500	500	500	500	0.0046555098
CATMA3b52975	ath:AT3G59980	9262.942383	12029.65625	10368.28027	7059.389648	9213.342773	19176.67578	7578.588867	15601.43457	33593.04688	19854.33594	5710.59375	15086.09961	7342.679688	4082.825684	722.868042	1872.471069	950.7133789	751.3667603	2193.550537	1059.264648	0.0046602027
CATMA1a18220	ath:AT1G19180	7388.969727	3848.253174	10126.91797	3767.157227	6953.708984	19289.98047	4809.837891	17834.12695	55516	37568.80078	1875.581787	15161.1543	2247.230713	788.288269	500	546.0565186	500	500	1677.063354	884.0751343	0.0046640221
CATMA4a15690	ath:AT4G15150	1529.655151	1439.038574	1362.201538	717.1030273	3988.626953	4648.818848	1819.250366	3832.907715	4064.357178	2778.232666	1032.903076	1384.251587	647.5139771	612.7476807	566.8822632	500	500	880.0982056	500	500	0.0046668159
CATMA2a34340	ath:AT2G36145	2866.739746	3472.505371	2396.132324	1697.500488	2351.518799	4400.343262	2454.337646	1944.121704	3078.303223	2888.093994	1875.272827	2414.717529	1565.608887	1116.744751	500	802.6011963	656.9976196	500	555.3572998	500	0.0046699627
CATMA2a35450	ath:AT2G37160	933.262146	1017.199219	794.9262695	636.0184326	1642.734131	2268.284668	1282.137085	1138.687988	1761.213501	1147.56897	508.3088074	832.1959229	658.9397583	510.3217163	500	500	500	551.4210205	500	557.2362061	0.0046712936
CATMA2a20850	ath:AT2G22330	6526.910156	1884.132202	1955.696777	4311.5625	8322.169922	9921.523438	1206.728638	31031.71875	36253.03125	8666.023438	2446.384521	5131.822266	960.6539307	1876.391357	500	759.548645	647.3599243	500	852.9678345	514.3318481	0.0046878696
CATMA1a66671	ath:AT1G77490	8469.866211	9706.913086	7200.149902	3504.526123	8776.613281	28376.42188	15400.0332	9253.678711	20033.33398	13268.10059	4444.103027	7793.648438	4335.818848	3133.450195	1817.939697	3038.234863	1573.962769	1987.599487	3251.573486	1374.884155	0.0046898664
CATMA3a28050	ath:AT3G28220	14015.40723	2039.983154	10267.88574	8497.442383	61867.91797	61010.77344	11204.00195	53871.55859	58509.51563	57566.16406	3155.414795	10481.36133	1191.520874	1120.329224	795.8185425	624.4903564	651.5974731	881.7686157	806.0281982	500	0.0046898664
CATMA5a56360	ath:AT5G60640	5809.210449	5275.866211	4726.340332	5385.214355	8430.342773	22162.21484	15902.63574	7043.244141	17501.43359	14515.65137	3329.278076	3862.736816	3739.506592	4159.493164	6082.257813	3203.989258	3456.710205	4647.337402	2764.506836	2564.631836	0.0046898664
CATMA2a25670	ath:AT2G27285	1055.040405	1563.073608	806.0012207	1115.901855	1734.676758	3489.083252	2091.998779	1632.931885	3181.006592	1776.859253	796.1925049	1168.87915	613.0358887	939.1276855	500	980.6204224	592.0118408	500	639.3237915	500	0.0046997778
CATMA1a22260	ath:AT1G23190	5366.216309	5349.707031	2981.977539	4949.200195	5402.316895	12902.49609	5095.140137	5721.022949	12120.80078	5772.873535	2848.19165	5219.282715	1829.617432	5168.394043	1191.735962	2647.401611	2738.423584	1217.234253	2566.37915	2488.102295	0.0047137319
CATMA1a41040	ath:AT1G49950	1014.771362	1477.486694	1554.834473	845.0894775	3287.889404	3016.623779	2828.104248	5238.848145	4831.384277	4455.033203	685.3537598	1351.017456	1441.719482	743.4437256	658.505249	956.489624	500	654.7338867	1089.096802	500	0.0047147357
CATMA1a48770	ath:AT1G59740	500	500	500	500	500	955.3511963	638.3739014	689.6431274	1329.872803	1021.695923	500	500	500	500	500	500	500	500	500	500	0.0047229848
CATMA2a42950	ath:AT2G44500	780.3328857	1246.114624	996.5171509	705.2871094	1854.408691	3005.051025	3501.815674	5009.241699	5948.483887	4959.134277	660.8825684	1201.981445	837.2665405	500	500	639.6589355	500	500	885.3664551	500	0.0047341395
CATMA1a05230	ath:AT1G06190	2269.884277	2041.684326	1515.947266	1698.344971	1522.672852	3170.025879	1840.078735	1123.862305	2521.315674	1812.403198	1415.422363	1493.121582	1286.4646	1257.398438	947.7969971	653.0559082	567.3210449	909.3436279	623.0039063	669.7163696	0.0047377175
CATMA2a25385	ath:AT2G27020	8620.408203	6913.741211	6314.393555	5047.785645	13171.64746	15283.43164	15235.32813	10998.29199	12969.89453	12838.66016	7056.120605	8608.279297	5043.296875	3654.314453	2357.520996	1955.344727	1583.424316	1951.73999	1392.781006	1353.114136	0.0047497556
CATMA4a33320	ath:AT4G31670	755.7963257	1387.214966	986.593811	529.4299316	795.4970093	2145.754639	996.5669556	973.7470703	1644.998657	1236.046387	743.7109985	918.8110352	583.7276611	500	500	500	500	500	500	500	0.0047537971
CATMA2a24855	ath:AT2G26530	3071.175781	1863.538452	1510.063721	1320.412231	5474.909668	8371.334961	3011.292236	7061.507813	22625.43555	6109.730469	1787.149536	2916.881592	785.2380371	700.2670288	757.8781738	614.2370605	694.7212524	1164.390991	918.7180176	626.1504517	0.004755786
CATMA4a17190	ath:AT4G16380	6561.098145	5620.725098	3999.827393	3799.212402	7655.459961	11680.80566	5838.950195	10629.50391	17376.47461	6545.949219	5056.202148	4607.407715	4525.363281	3228.739502	2153.516113	2605.29126	1520.537354	2344.300049	2090.72998	1705.163574	0.0047739226
CATMA4a17230	ath:AT4G16410	11159.45605	13281.68945	11366.73828	6194.961426	14899.32324	25388.11133	12893.38867	14939.0498	20648.57422	13388.95898	9575.691406	11573.75195	10379.06738	6489.27002	4972.453613	4594.472168	1916.923828	5092.356934	3113.402832	1477.807617	0.0047739226
CATMA4a39770	ath:AT4G38250	1964.406616	2563.466064	1296.040039	1321.610107	2012.128784	3438.626709	2181.952881	2409.257813	3737.202881	2208.568359	1247.705811	2048.283936	857.4955444	1435.043823	768.2293701	702.7849731	866.0119019	806.5380249	659.536377	794.6176147	0.0047739226
CATMA2a38190	ath:AT2G39970	2184.504639	1597.333374	1636.737061	945.5313721	1647.575684	3696.47876	1724.888794	2030.797974	3920.451416	1916.757813	1490.488525	1203.625	1282.544434	998.3656616	1370.005127	718.1173096	585.8203125	1161.227051	500	538.0213623	0.0047739226
CATMA2a41500	ath:AT2G43100	2788.56543	1890.696533	2057.548096	2589.520996	5715.317871	11470.10254	2766.378906	5494.993164	8336.75	6291.625	2583.39502	2550.806641	1015.665405	1974.005737	2007.880249	845.336792	554.2741089	1631.205078	644.2843018	500	0.0047739226
CATMA1a50170	ath:AT1G61120	1598.991821	1206.821411	1990.456543	1312.029053	3245.162598	1644.90271	2099.884766	42078.1875	49712.24219	62669.05078	1706.604736	2802.354004	1170.749146	500	500	500	500	500	500	500	0.0047853844
CATMA1a40630	ath:AT1G49520	767.6617432	824.6881714	754.968689	555.7527466	1109.704224	1757.763184	907.3114014	3602.993896	7138.647461	4027.77124	791.6785889	883.4783936	787.1348267	500	500	500	500	500	500	500	0.0047853844
CATMA2a21540	ath:AT2G23070	2286.709717	2617.868164	1540.156494	1352.933472	2893.641602	5804.346191	2381.273926	3271.393066	6448.921387	2405.601807	1778.841919	2374.130127	1286.663208	896.9879761	723.2506104	701.1928711	716.4285889	590.4463501	788.9491577	788.0224609	0.0047860517
CATMA3a53580	ath:AT3G60590	2259.13916	3250.11792	2152.148438	1387.416626	3245.13501	11609.49902	11769.19238	3461.825195	8581.665039	9860.275391	1788.262085	2561.447754	1229.160889	1353.083008	608.6199951	1420.939819	1030.28479	580.9451294	1231.337158	955.9083862	0.0047860517
CATMA3a02500	ath:AT3G03570	653.0609131	1414.143799	1290.496704	594.0435791	2366.478516	2883.233643	2090.834961	1760.847046	2512.36084	2102.013916	675.0900879	1010.089111	930.90448	500	550.7410278	623.5194092	547.2946777	500	500	500	0.0047861552
CATMA4a18860	ath:AT4G17830	1291.244873	2410.319092	1860.719849	1150.616089	2011.158569	5686.038574	4262.394043	2529.45166	4982.837402	4171.445801	776.322937	2010.23938	1173.445313	987.4262085	500	1057.821411	500	500	1108.827759	595.7946167	0.0047964578
CATMA4a18920	ath:AT4G17895	1114.205444	1926.527832	1271.218262	740.6725464	1261.990601	3352.054199	2271.023193	2220.324219	6227.641602	3168.168213	1212.03894	1515.263184	947.2122803	659.2710571	500	640.3474731	500	500	627.7893677	500	0.0048060805
CATMA4a08760	ath:AT4G08870	3734.425293	1219.605225	5608.467773	5745.938965	6352.067383	12263.09082	893.5012817	12842.9541	34932.08203	6043.104004	1015.84845	3557.58252	1217.721924	1363.891357	500	500	500	714.8754272	588.4505005	500	0.0048199231
CATMA4a35720	ath:AT4G33920	883.9406128	1173.710327	951.7023315	508.3358459	1168.816284	2021.624023	1578.617188	2430.416016	3948.094971	1584.392822	715.6668701	936.9311523	988.6468506	500	500	500	500	500	548.2487793	500	0.0048294891
CATMA1a63720	ath:AT1G74320	1100.177002	915.166687	794.9234619	750.7386475	759.6929932	2175.737061	1477.775635	637.8137207	1725.276123	1163.042847	574.6453247	658.6933594	607.5864258	546.2316284	679.776062	500	500	650.9009399	500	500	0.0048307167
CATMA5a48860	ath:AT5G52970	1166.831787	2018.762207	1413.269409	999.2879028	3285.234619	5192.172363	3312.054199	3413.791748	5551.097656	3425.905029	1007.119507	2287.038086	1479.587402	682.9676514	500	767.526123	689.2169189	570.4057617	687.8174438	500	0.0048390659
CATMA5a50820	ath:AT5G55050	1478.303467	1314.865356	880.5380859	747.8331909	1501.7771	2307.730469	578.7233276	4089.205811	8804.351563	2758.426758	1250.798218	814.5732422	855.916626	801.4769897	555.8186646	500	500	1781.871338	1385.766479	2037.234009	0.0048559893
CATMA5a38250	ath:AT5G42480	1331.535156	1720.310059	1211.848022	1002.621094	1165.710205	3217.564453	1761.946167	973.9787598	2494.520264	1419.695557	941.2180786	1306.061523	517.5617065	767.9684448	660.692688	778.7653809	748.8450928	695.9136353	544.7200317	613.1365356	0.0048594691
CATMA1a16140	ath:AT1G17145	2322.258301	1518.624634	1601.298462	1515.266968	1622.315796	5022.960449	2012.441162	1201.166992	2558.917236	1206.14624	1291.764404	1557.730957	1025.344849	983.9517212	1449.417236	991.3117065	838.1281128	793.2999878	842.164978	599.7880859	0.0048594691
CATMA5a55700	ath:AT5G59950	2699.582275	4338.478027	2762.906494	1645.349854	5843.006348	13170.31445	11631.91699	6710.594238	13174.29297	13061.37109	1401.872559	3219.870117	2228.61084	1787.244507	1026.029663	1190.039185	1096.570557	1130.608154	1382.88623	1351.585449	0.0048779969
CATMA2a45630	ath:AT2G47190	684.4666138	1204.82959	840.4967041	558.7966309	849.6309204	1659.042969	1392.264771	2072.22876	2960.457764	2276.342773	698.7504883	1045.912598	646.7075806	500	500	500	500	500	500	591.805481	0.0048800877
CATMA4a23420	ath:AT4G21760	2284.6604	2065.143799	1215.93811	1432.005859	2115.001465	1405.557739	1461.508301	1204.665649	1869.806152	1212.910767	1171.788086	1135.265137	823.791748	1481.495361	571.9096069	683.9761963	500	500	668.5936279	500	0.0048826654
CATMA4a30295	ath:AT4G28640	1638.339111	2991.098633	1552.489014	880.227478	5783.583984	12751.19434	5242.015625	4166.880371	7235.992676	4251.257813	1549.451294	2678.593994	1299.258423	546.6226196	741.5505981	1061.467896	661.5427856	531.6226196	707.6699829	500	0.0048841883
CATMA3a44590	ath:AT3G51580	1180.959961	1304.086426	977.0263672	842.0164185	1443.760376	3376.357178	1768.612427	2234.853271	3663.757324	1905.716553	850.1040649	1296.02356	1043.76001	783.5292969	556.8389893	746.2611084	500	608.7236328	625.9437866	755.4512329	0.0048841883
CATMA3a40610	ath:AT3G47620	1514.154541	1209.991211	1385.460205	1540.473145	3683.857422	5503.177734	4003.900391	4662.598633	9574.429688	5105.263184	1098.35083	1776.989136	603.2417603	1269.585815	1288.499023	1093.39856	1139.593018	1125.869873	1016.501282	1105.188721	0.0048841883
CATMA4a17270	ath:AT4G16440	808.9560547	1111.377808	1029.954834	602.8579712	1040.832275	1382.37915	970.8613892	1251.860596	1615.631348	1267.770996	580.7576904	878.1564941	1121.282959	500	500	500	500	500	500	500	0.004887866
CATMA1a16540	ath:AT1G17500	1082.112183	1145.976929	945.479187	827.0252075	1108.944214	1879.641724	1120.192993	1552.770508	2704.447266	1562.486816	755.0673828	1220.094971	788.737854	882.9490967	500	500	500	500	500	529.3914185	0.0049016702
CATMA5a47985	ath:AT5G52040	5621.737793	8158.905762	6567.04541	3198.878906	10838.23633	10995.31543	12803.37012	12645.15918	11607.25	13348.25977	6484.679688	9947.236328	5153.694336	2723.581543	1948.794312	2516.534424	1342.073608	1970.073608	2520.05127	1320.740967	0.0049028093
CATMA1a07793	ath:AT1G08920	1144.637085	865.8879395	553.6721191	761.7952881	817.5575562	3136.231934	1164.870972	1690.299927	6443.922852	3585.51709	852.8341675	1505.391968	500	500	500	500	526.0928955	500	500	500	0.0049073217
CATMA3a28190	ath:AT3G28340	564.0995483	822.1040649	573.3725586	500	954.2982788	1547.923828	1554.744629	1008.491699	1803.296875	1603.666138	500	715.4398804	500	500	500	500	500	500	507.3336487	500	0.0049159322
CATMA1a37730	ath:AT1G44750	893.6106567	1559.147827	1198.776489	709.4968872	1052.656006	2444.008789	1997.676025	1207.829956	2200.912598	1421.494751	732.3215332	899.9605713	500	713.9500732	500	593.6416626	570.9160767	500	567.934021	584.4562378	0.0049200791
CATMA5a38340	ath:AT5G42570	2325.284912	2752.472656	1601.661621	1697.667236	1721.85498	2697.948242	3725.669434	3342.91748	8015.145508	7899.556641	2099.293457	2178.54248	1058.911499	1389.704102	816.5167847	565.7555542	944.1748047	1124.87207	890.1625366	1370.921143	0.0049215006
CATMA5a05620	ath:AT5G06410	654.6616821	816.774292	687.6569214	542.8796997	609.2322388	1705.040771	5571.436035	1285.496094	1378.601196	2732.539307	597.0385132	646.4282227	500	661.6293335	500	500	500	500	500	500	0.0049268539
CATMA2a16500	ath:AT2G17840	5527.894043	5797.158691	2915.6604	2727.798584	4878.365234	7130.539551	9325.28418	23562.38477	55414.0625	27054.63281	6197.049805	5781.666992	1229.463379	2595.071533	1648.177612	1772.312134	3982.764648	6909.684082	8468.102539	11904.71484	0.0049277467
CATMA3a22285	ath:AT3G22290	1518.558838	1663.934937	1027.277588	1009.813293	1637.404419	2978.268311	1405.550903	3506.619141	9099.313477	4521.73291	1327.66272	1730.000366	850.9176636	877.8077393	500	500	624.0201416	500	634.1789551	669.3222656	0.0049577765
CATMA5a49610	ath:AT5G53750	3512.362305	834.5233154	1927.672119	1963.015991	1703.70813	1947.072021	892.9069214	14402.75781	23984.41211	11278.5498	764.0557251	2162.450684	820.520752	999.0297241	500	582.0150146	500	500	658.0828247	620.9076538	0.0049577765
CATMA3a09220	ath:AT3G10260	7548.768066	3424.303223	4020.127441	2978.612061	8317.31543	13953.56348	4040.009521	16513.03516	30651.1582	13696.85449	4548.561035	6438.483887	2353.993164	1004.18927	1268.515869	1815.39209	1136.889648	968.9202881	1443.519165	1147.535767	0.0049590949
CATMA2a27420	ath:AT2G29020	8463.06543	7947.223633	6048.811523	3632.902588	3823.05957	9878.87793	3906.869873	16279.94238	53083.96484	24042.88672	4780.995605	13039.89648	2917.150391	2399.691162	519.3013306	1493.143799	787.2979736	573.9160156	1315.561157	697.3794556	0.0049716893
CATMA4a18490	ath:AT4G17470	655.1611328	500	639.5540771	500	6000.481445	3700.190918	1762.427856	13622.43945	11123.29004	8393.120117	500	669.3622437	500	500	500	500	500	500	500	500	0.0049779984
CATMA3a22700	ath:AT3G22740	819.0552368	500	639.7562256	500	1192.968872	1897.359741	529.1911011	2116.873535	4703.120117	2599.998291	500	696.9735718	500	500	500	500	500	500	500	500	0.0049779984
CATMA5a62630	ath:AT5G67180	1541.189453	1179.963623	928.1741333	734.6704102	1137.518677	3183.152344	2003.547485	2392.536865	6965.250488	5980.535645	1314.985718	1033.178101	543.517334	827.1806641	500	500	500	502.740448	500	503.6226807	0.0049795889
CATMA4a16730	ath:AT4G15920	7340.084961	8655.608398	6978.46875	6043.649902	7518.808594	24252.93164	5830.34082	8968.62793	30410.2168	18416.80859	3545.85791	13531.55957	5400.005859	3106.545898	523.3319702	633.4645996	736.7422485	540.7318115	500	825.2834473	0.0050287571
CATMA5a12910	ath:AT5G14700	1534.268433	1686.213257	2175.497314	1199.321411	2376.776367	2723.849854	926.4231567	6355.321777	10433.59375	6543.797852	1422.077881	2422.378662	1698.4823	847.6396484	550.8851318	500	500	500	500	500	0.005029536
CATMA3a23302	ath:AT3G23310	2359.802002	1985.377197	2557.699463	1138.947266	2042.135498	9743.00293	5205.763672	1418.526245	7048.053711	4250.998047	1730.52002	1804.799072	1193.968506	1031.776489	500	674.5460205	680.5721436	500	620.1867676	625.4798584	0.0050364591
CATMA3a01420	ath:AT3G02460	2102.805908	2191.435791	1566.302979	733.4824219	1695.381226	4856.366699	3207.886475	2200.637695	4520.035156	3196.223633	1324.580688	1890.561768	1242.708618	613.6428833	567.8009033	618.1276245	500	500	724.2203979	565.0031128	0.0050364591
CATMA5a12890	ath:AT5G14680	1638.276489	1668.477173	2033.660156	1339.61792	3798.836426	7721.292969	6919.882813	3127.855469	5601.483398	5009.212402	1127.738525	1425.886841	2256.446777	1176.294922	1959.749756	1260.503174	1164.863281	1094.644165	807.6608887	892.178833	0.0050479233
CATMA5a60820	ath:AT5G65495	2269.679932	1841.487305	1748.802734	1402.034546	2413.473145	3702.82251	2350.825195	1513.911255	2973.673096	2591.422363	1499.064697	1896.684814	1645.246582	1350.327637	1393.503174	1160.433472	946.8777466	912.6129761	585.8509521	589.5496826	0.0050479233
CATMA1a58990	ath:AT1G69680	1007.457153	1755.197754	1066.59729	677.2832642	1202.693115	2259.10498	1611.677856	1294.955811	2607.017334	1510.89978	1005.941895	1412.213135	617.8599854	595.0291138	500	510.8984375	500	500	500	500	0.0050555024
CATMA1a06080	ath:AT1G07010	1750.310547	2243.789063	1895.759155	1159.524902	1674.265625	5494.272461	6283.767578	2769.994141	7226.228516	7338.075195	1508.004272	2247.395996	1649.919678	1370.609497	500	705.8535767	545.6744385	500	851.1707764	500	0.0050597054
CATMA4a16740	ath:AT4G15930	2199.925049	3285.134521	2779.401611	2158.848145	2742.077881	7629.702637	7571.118652	1902.190796	5081.183594	6055.999023	1320.237061	2937.683594	1645.55835	1551.312866	500	1359.740356	850.1091919	500	665.0064087	734.6054077	0.0050685156
CATMA1a61410	ath:AT1G72180	3966.111816	3607.862061	3681.054688	2684.549805	6449.805664	20092.05469	5531.628418	14125.16406	48721.89063	21332.29492	2136.376709	5651.395508	1802.491211	1404.767334	837.0773315	2329.199463	1883.625854	791.1617432	2943.019775	2425.763672	0.0050735907
CATMA1a14220	ath:AT1G15220	1262.783203	1667.378906	1328.720825	906.9036865	1392.959961	2520.842285	1540.33728	1176.333862	2218.224854	1460.907837	860.2241211	869.0008545	1307.248535	944.3569946	513.8632202	500	500	500	617.9858398	500	0.0050775641
CATMA3a18990	ath:AT3G19380	743.6112671	937.8512573	720.2595825	676.4901123	1746.636597	2852.123535	1206.026001	1310.131714	1724.089844	682.5385132	645.0267334	555.9874878	633.6835938	759.5151367	500	644.5454712	500	500	613.5349121	500	0.0050775641
CATMA3a22140	ath:AT3G22210	10233.68457	9259.053711	7651.986816	6661.640137	5993.813477	31348.50391	24233.24805	3515.615479	22396.89258	18613.99023	4378.199707	7899.966797	4958.133301	3984.210938	1658.641235	2533.991455	2473.350098	1212.083862	1644.010742	1324.55249	0.0050800277
CATMA1a48495	ath:AT1G58350	2935.361084	4253.091797	2820.280273	1923.106323	4938.571289	9736.038086	5615.582031	4168.700684	7339.473633	4057.907227	2001.460938	3499.137695	1691.957031	1921.366699	1898.369751	1483.413818	1159.84021	1909.494141	1418.799072	1123.909058	0.0050864728
CATMA4a31880	ath:AT4G30260	6565.169434	3770.23877	3817.779541	4016.267578	6982.71582	12270.60352	5728.1875	10868.36621	22635.5293	14441.94043	3724.015869	3545.712402	2527.511475	3326.386963	4867.129395	999.0551758	1855.1604	5583.850586	1178.37207	1402.253784	0.0050864728
CATMA5a46560	ath:AT5G50570	1207.296143	1321.305908	1519.843384	817.7844238	925.9137573	1741.774902	1013.705261	2672.077148	5071.502441	2327.842041	1153.559082	1807.864868	911.2057495	500	500	500	548.0139771	500	500	500	0.0050993873
CATMA4a35390	ath:AT4G33630	1616.178345	1732.938232	1419.443115	907.4403687	1910.883179	3530.850586	2079.822266	1974.533569	3612.895996	2771.854004	1034.82373	1540.427979	1204.159424	743.003418	736.2880859	641.6355591	549.1659546	950.5662842	799.2581177	500	0.0050993873
CATMA3a11100	ath:AT3G12145	1415.855835	1198.962524	1012.871887	1034.693115	3349.317627	3813.915039	1182.071045	10129.87305	16392.66797	7767.954102	1616.279907	1403.82666	500	1112.19397	500	613.6790161	500	500	500	500	0.0050993873
CATMA5a55140	ath:AT5G59400	1156.544067	1737.384766	1243.582031	1138.111938	2112.14502	3788.181152	1605.267212	1687.938599	3638.656982	2088.718262	776.8162231	1357.163208	1429.598145	1120.644653	915.4122314	637.3881226	503.5770264	793.2678223	500	500	0.0051153563
CATMA5a21480	ath:AT5G23960	500	523.1205444	500	500	500	1203.462769	503.3581543	1414.905518	1856.827637	1087.901733	500	500	500	500	500	500	500	500	500	500	0.0051240141
CATMA4a38590	ath:AT4G37010	500	563.9874878	500	500	574.5213623	827.8277588	500	898.9164429	1012.65509	629.8079224	500	500	500	500	500	500	500	500	500	500	0.0051240141
CATMA3a02270	ath:AT3G03340	951.5140991	1446.782471	1216.624756	654.760498	1427.860596	2711.655273	2153.21167	1345.550293	2199.167725	2296.761963	657.8326416	799.0863647	752.7575684	597.1785278	540.0724487	500	615.12854	662.5845947	500	506.1537476	0.00512998
CATMA5a54460	ath:AT5G58740	2527.788574	3477.957031	2455.618164	1984.81958	4296.164551	12167.48242	12239.94141	4381.492188	9656.849609	12819.66504	1832.833374	2512.931641	1926.317139	1902.931396	946.7529297	2579.334961	1137.131958	801.4606323	1968.057373	1289.213989	0.0051318154
CATMA3a22056	ath:AT3G22110	3086.637939	7014.804199	5214.031738	2795.846924	11823.59082	8755.515625	21336.15234	11946.98828	9119.023438	24496.83203	2049.419434	7080.094238	4590.184082	1655.521851	1393.376831	2686.442871	865.0340576	1255.433838	2595.898926	1011.878906	0.0051383255
CATMA1a48636	ath:AT1G59520	828.4993286	1084.49585	674.331604	506.7968445	997.9313965	1530.763428	1220.920044	874.1949463	1502.036743	1015.142883	617.3998413	907.3599243	500	500	500	500	500	500	500	500	0.0051461814
CATMA4a41500	ath:AT4G40070	964.2955322	709.947998	870.8413086	688.5732422	857.4758911	1000.568481	680.3654175	583.8879395	960.6425171	761.4439697	719.7960815	622.4363403	500	500	500	500	500	500	500	500	0.0051461814
CATMA1a16410	ath:AT1G17380	1298.276123	689.0932617	1673.262939	1004.243225	1040.611938	990.9998169	500	6019.147461	11809.48926	3840.041016	588.0620117	1240.402344	580.3572998	500	500	500	500	500	500	500	0.0051566376
CATMA1a65850	ath:AT1G76640	1108.843628	845.6768799	517.3745117	905.3985596	1400.709961	915.7246094	500	3389.031982	3355.495361	1486.088135	859.3391724	652.2002563	500	803.9415283	500	500	500	500	500	500	0.0051566376
CATMA5a06050	ath:AT5G06830	1277.763916	1462.942749	1148.511475	859.079895	794.7865601	5003.912109	2904.687012	1438.427002	4034.122803	3051.605957	1058.565186	1239.448364	500	763.2942505	500	785.4082031	500	500	770.1956177	500	0.0051607007
CATMA1a54750	ath:AT1G65430	1172.695801	1381.085815	1487.230225	962.2977905	1135.708862	3292.00293	2253.24585	1447.494995	4770.25293	4272.636719	611.2568359	933.1678467	1090.555664	919.7770386	1232.471069	584.256958	500	997.5338135	655.2042236	500	0.005165901
CATMA3a19270	ath:AT3G19630	749.3214111	1381.771973	1145.105225	535.2910156	1673.084106	2066.351074	1767.435303	1622.750732	1709.608521	1874.77063	500	1219.82312	667.6404419	608.3392944	500	563.9156494	500	500	500	500	0.0051695815
CATMA2a41970	ath:AT2G43550	7695.03125	1368.522095	2244.880615	2653.181152	3283.75708	6947.246094	1718.244385	5370.826172	15507.24219	7313.166504	2769.30542	3876.440918	654.7303467	986.2109985	500	592.8065186	905.0543213	500	500	537.0019531	0.0051702769
CATMA3a29170	ath:AT3G29090	1243.526855	1358.07959	1202.005371	733.4782715	1002.747131	1783.37207	1166.788696	646.6126099	1054.035645	898.0253296	733.0216675	1148.175659	773.5036621	514.4602051	500	500	500	500	500	500	0.0051763163
CATMA2a21340	ath:AT2G22860	2435.124756	2910.03418	2224.496338	1743.93042	2081.340088	4372.026855	2434.281006	8892.066406	31380.34375	18695.71484	1814.177734	2994.168457	1014.09491	1175.479126	500	505.2144165	500	1224.339111	1488.046631	1019.671692	0.0051806676
CATMA3a17850	ath:AT3G18295	1070.691528	1753.943237	911.9072876	804.8260498	1296.153442	1934.865356	1329.4823	2135.14624	4325.354004	1801.909912	1225.770142	1747.399414	790.0535889	706.5044556	500	595.8001709	528.5424194	500	708.682312	503.5804749	0.0051823109
CATMA3a19780	ath:AT3G20120	1463.889404	1631.791138	1078.97998	800.5054932	2844.873535	4387.105469	4452.603027	1531.96875	2216.590088	2450.918457	1606.682617	1058.304688	824.817749	784.5015869	776.8950195	829.5982056	774.1473389	645.1693726	660.663147	500	0.0051841253
CATMA5a22500	ath:AT5G24810	2384.1604	5834.836426	3242.31958	1591.588867	4951.122559	5476.097656	3518.845703	10330.76855	12782.01367	8215.84668	1646.577271	3284.648926	2371.015625	2129.218018	746.8157959	853.8243408	500	1057.00415	2166.881348	815.6577148	0.0051841253
CATMA1a08840	ath:AT1G09970	4728.998535	3681.317627	2585.377441	2573.010742	5404.631348	6088.539551	2588.733154	19344.01367	34272.39844	12777.24805	3073.104248	4677.213379	1351.907593	1916.978271	500	825.2989502	687.0510254	563.1828003	1923.165283	2225.920654	0.0051841253
CATMA1a14230	ath:AT1G15230	5377.566895	4768.069336	2389.214355	2148.125977	6704.151367	12225.2666	6515.363281	5328.305176	9207.549805	5855.311035	4681.068359	4580.821289	2591.262451	1620.268433	1176.253296	1805.551392	1621.481689	885.8612671	1219.569458	1549.51709	0.005190701
CATMA3a39690	ath:AT3G46610	2875.364502	2390.641846	1947.57312	1201.872559	1599.628296	2611.465576	1597.535645	2040.969604	3585.046387	1938.073486	1987.488525	1548.695435	1195.135254	1107.992065	928.0359497	1165.466797	771.9408569	645.9887085	1066.662354	537.6425171	0.005190701
CATMA3a47540	ath:AT3G54600	3531.729248	2270.093262	3807.528076	2238.143799	6290.693848	8796.216797	2708.791748	3883.59375	5176.325195	3113.639648	2409.137451	2723.043213	1827.760132	1486.921631	1187.172241	500	500	697.5363159	500	500	0.0051956632
CATMA5a59320	ath:AT5G63780	1853.404785	1735.658447	1266.809937	916.8013916	1172.355347	3042.783936	2929.542236	990.5910034	2196.641602	1840.268433	1139.620483	1169.075684	1227.711304	811.2116699	902.5184937	784.571167	911.6817627	652.5828857	500	557.6219482	0.0052038772
CATMA5a21100	ath:AT5G23590	3777.569336	3975.745117	2214.992676	2930.850342	5048.823242	7812.991699	3709.599121	5943.300293	9359.402344	4513.692383	3128.894775	3931.735352	2084.800781	2015.212646	1049.310425	2477.6521	2363.93042	733.6428833	1816.268799	2043.842163	0.0052170865
CATMA4a38540	ath:AT4G36960	6028.434082	5610.47168	2863.183594	5424.219238	9367.748047	9929.865234	4127.842285	12047.22656	12448.99414	5802.777344	4150.393555	5746.762207	2407.025146	4931.942383	1052.20166	2556.775391	2261.770508	876.934082	2356.206543	2096.581543	0.0052170865
CATMA1a67900	ath:AT1G78810	539.2351685	992.8688354	649.2671509	500	621.4569092	1377.921509	640.5977783	3430.657715	5750.222168	3235.437256	500	1090.701538	529.2661133	500	500	500	500	500	500	500	0.0052195464
CATMA5a12410	ath:AT5G14180	500	710.2750244	655.6522827	500	870.5725708	1358.899292	809.5550537	976.1596069	1710.067017	1006.408752	500	640.3540649	500	500	500	500	500	500	500	500	0.0052418685
CATMA5a55220	ath:AT5G59480	3243.529053	6635.657227	5657.655273	2495.954346	5136.10498	4073.043457	2214.708984	10637.86523	8979.556641	7667.70166	2623.453125	5552.017578	5116.393066	1934.418335	802.3001709	1052.352539	500	745.6277466	1020.045349	500	0.0052451401
CATMA5a45250	ath:AT5G49280	1621.266602	2685.879639	1251.609497	1283.411743	2391.948242	4685.72168	4546.005371	5022.150391	7044.807129	8340.720703	1962.088379	2438.302002	1042.470825	1717.353882	611.2470703	500	870.9216309	593.7954102	500	989.4979858	0.0052484677
CATMA3a45580	ath:AT3G52640	3108.136963	3883.572754	3066.895996	1907.795776	5112.779297	6209.36377	7608.349609	4319.437988	7917.066406	9136.792969	2530.778809	3434.992432	1835.677002	2941.444336	1590.216431	1414.745361	1658.776855	1875.152954	1746.890381	1827.93103	0.0052635806
CATMA5a50245	ath:AT5G54390	6607.861328	4171.473145	3982.749512	3571.671631	4034.284668	9475.927734	5240.453613	7058.191406	17598.05664	9181.817383	4964.29248	5518.569824	2821.234863	1963.043335	2262.44165	1206.982544	633.1882935	1787.658203	1143.127686	574.5988159	0.0052635806
CATMA1a61920	ath:AT1G72700	1679.530151	1334.123779	795.9491577	807.1015015	1108.926025	2994.726807	1379.619873	1299.90686	1857.892578	1162.475708	786.6390381	1138.677246	624.2583618	662.286499	555.3967285	679.2181396	713.5910645	500	731.5490723	767.2059937	0.0052635806
CATMA1a26790	ath:AT1G28580	2238.953125	3382.437256	2627.682129	1597.050903	2437.423828	8805.758789	7738.500977	3032.555908	11406.65723	8379.924805	1374.462158	3058.677979	1959.683472	1377.336548	676.494812	1400.387939	961.289978	637.112793	1289.404541	963.9110107	0.005270256
CATMA1a49910	ath:AT1G60900	1923.912598	2563.467773	2593.311279	2292.866455	2278.23877	3314.844238	2112.312988	3057.499756	4129.967285	2365.406006	1177.321411	2379.988525	1994.733521	1920.842285	839.963562	674.4987793	589.6193848	606.8352661	884.5206299	510.8379517	0.005270256
CATMA5a33110	ath:AT5G37780	3272.315918	1490.964844	1489.969849	1344.565674	2245.812988	4748.495605	5291.770996	2572.968262	3631.437988	6247.507813	2125.142334	1611.411743	890.6856689	797.3423462	1273.815308	935.7015381	816.0715942	860.7435303	546.3135376	849.6613159	0.005270256
CATMA3a25480	ath:AT3G25700	1175.51355	871.5304565	1358.914917	812.6727905	1422.980957	2097.294434	1133.947754	2112.300537	3142.084473	3632.888916	861.7995605	999.7702026	1579.925293	712.7059937	808.329895	500	500	798.0999146	500	621.43396	0.005283238
CATMA5a54045	ath:AT5G58290	1676.775757	2304.374756	2216.693604	1206.918213	2023.727661	8409.291992	6747.484375	2647.546875	7709.765625	6669.051758	934.7171021	1667.949951	1160.174683	999.8776855	1261.966919	1266.568848	1029.490723	1243.767944	1057.520752	1072.190063	0.0053104846
CATMA2a45410	ath:AT2G46950	1412.454346	814.4486084	845.9086304	957.5101318	1393.350464	1512.399902	515.2380981	2817.768799	2640.4646	1362.930664	534.4864502	1295.542114	500	823.1811523	500	500	641.8162231	500	500	500	0.0053128497
CATMA1a21510	ath:AT1G22380	2073.654053	633.5935059	500	593.265686	669.3516846	1008.249084	734.0463867	1016.086365	759.7861938	785.0401611	500	521.5407715	500	538.9028931	500	500	508.5204468	500	500	500	0.0053232224
CATMA4a13580	ath:AT4G13400	716.284668	806.9551392	710.0135498	500	1143.031006	1726.207275	1084.692749	1207.737427	2059.802246	1327.088867	665.0231323	909.0622559	500	500	500	500	500	500	500	500	0.0053371927
CATMA1a16440	ath:AT1G17410	561.9922485	568.0986328	644.22229	500	701.4672852	972.40625	546.8719482	808.7321167	1291.081787	813.0975952	500	615.7335815	500	514.5481567	500	500	500	500	500	500	0.0053371927
CATMA4a19160	ath:AT4G18140	881.3184204	639.2973633	579.9556885	500	815.8624268	1525.431885	742.4569092	1081.598999	3484.649902	1440.163086	614.4732666	734.152832	500	500	500	500	500	500	500	500	0.0053371927
CATMA2a02480	ath:AT2G03550	11965.90918	6205.502441	5422.64209	8205.004883	10360.23828	14124.94824	6823.47168	4711.825684	6938.663086	4607.695801	8073.831055	4678.815918	4575.138672	6339.491699	4511.44043	3995.71167	3349.930908	2273.922852	2596.55542	2740.919678	0.0053374722
CATMA1a13810	ath:AT1G14790	677.4958496	688.5865479	537.8696289	500	584.9714966	990.3011475	500	1593.61731	3654.090088	1231.114258	505.4665222	543.0479736	500	533.677124	500	500	500	1454.873047	676.1373291	980.3995361	0.0053457963
CATMA2a16660	ath:AT2G17980	1504.462524	1329.415039	836.7140503	788.0574951	1335.662964	2631.568848	990.7035522	1601.357544	3076.155029	1655.384277	1117.10376	1174.608398	708.3198242	596.3613281	500	500	684.8519897	500	625.7868652	743.7446899	0.0053508225
CATMA1a16765	ath:AT1G17745	2628.322266	5136.350586	3093.083008	1560.629883	8882.151367	17221.98242	15720.14941	9229.050781	15148.80566	13422.75	2771.46582	2913.771729	2613.178955	2272.220703	669.3928223	1781.748413	1427.008423	500	1156.205444	949.2879028	0.0053645955
CATMA4a37530	ath:AT4G35890	4884.490723	4888.067383	3264.963867	2895.424561	4896.742676	8318.041992	4771.217773	5307.561035	11066.04297	5784.74707	4250.590332	3425.767578	4296.745605	3009.318115	1781.594971	1375.83313	2811.729004	1805.704712	1955.94519	2325.875488	0.0053645955
CATMA1a11380	ath:AT1G12350	2247.451416	2700.860596	1307.555298	2421.291504	2850.604004	4474.593262	2649.226563	2289.898682	3610.991211	2448.876709	1921.404785	2418.734375	1286.739014	2026.927856	893.6499023	1097.51123	1276.963501	671.2694092	1078.492188	1126.255493	0.0053645955
CATMA5a17870	ath:AT5G19440	3419.376221	2539.560059	3029.115234	4191.666016	3710.464111	6035.416992	3875.812012	4580.711914	8680.137695	5138.377441	3126.304443	2395.974854	2091.408447	2897.176514	3559.143311	1344.768433	1752.513062	2883.420898	1149.027832	1659.267212	0.0053645955
CATMA4a24855	ath:AT4G23100	4906.275391	3696.013916	2927.077148	2212.307617	4632.631348	12676.70508	4366.225098	5562.138184	14275.04688	5349.651367	4247.880371	2826.509033	2084.97583	2326.432617	2568.209717	981.4926147	954.87146	2692.69043	919.4061279	835.87146	0.0053645955
CATMA5a60660	ath:AT5G65270	4401.913574	2981.878418	3782.553223	2926.931641	2752.266846	3638.263428	2483.104248	3968.932617	6226.327637	4143.375488	3410.919189	2957.811279	2437.244629	2132.435791	1618.973389	882.4265747	589.0922241	1859.754395	1289.02771	702.7804565	0.0053645955
CATMA1a20500	ath:AT1G21440	3782.00293	2007.536743	4199.383789	5241.84668	4498.260742	9982.363281	3312.654297	3897.270752	6064.000977	3840.898193	2105.205322	2064.718506	1845.886353	3471.685547	2248.759033	1057.180054	500	1546.752441	565.7459717	500	0.0053662581
CATMA1a68580	ath:AT1G79500	1503.865112	1258.48291	1031.648926	811.9248657	1199.152588	2065.330566	1010.399963	1042.665405	1939.922241	1304.543335	883.1780396	1081.80896	843.2003174	729.5198975	526.6341553	500	500	500	500	500	0.005377636
CATMA1a07690	ath:AT1G08780	857.026001	1496.390259	1253.313843	1059.959473	1191.760376	1553.98291	1242.173462	1270.606445	1834.950073	1107.083984	833.7221069	1249.945313	969.9509888	747.1554565	516.7352295	500	500	500	500	500	0.005377636
CATMA1a50080	ath:AT1G61065	1748.916138	1514.571167	1604.686646	1306.538086	3028.494385	2651.355713	2404.340576	6288.128418	4987.100098	6357.458984	2544.020508	2066.604248	1263.722656	961.4356689	517.9568481	1000.383789	518.7219238	609.7634888	1087.637573	500	0.0053782082
CATMA4a18520	ath:AT4G17486	1436.24585	2262.145508	1731.201416	995.1828613	3690.422119	3629.205811	3140.912842	4242.296875	4037.598633	3795.809326	1520.313354	1894.109497	1451.7146	854.1029663	649.31604	1248.385132	859.5898438	785.4126587	1159.16687	843.9977417	0.0053782082
CATMA2a44500	ath:AT2G46100	6266.601563	2822.615723	3574.605957	1742.730347	4539.024414	6850.789063	3876.942139	11282.76855	17036.78516	12297.49219	2842.200195	4848.366211	1245.79541	1800.880127	1879.204712	1210.316528	907.3967285	1500.027832	1289.120483	843.8158569	0.0053782082
CATMA1a43460	ath:AT1G52410	6709.317871	6348.54834	5857.277344	7204.529297	18558.15234	36726.16406	12558.24316	47528.80469	58122.91406	54255.92188	9654.124023	13658.47656	2613.351563	3026.241699	2358.553711	804.831604	1084.41687	3238.327637	738.5802612	896.1436768	0.0053782082
CATMA3a02350	ath:AT3G03420	933.9712524	795.8206787	675.1700439	717.7340698	1239.51355	1491.873047	896.9527588	1179.844971	1654.467163	843.8705444	768.1187744	743.1040039	781.7540283	500	500	500	500	500	500	500	0.0053908041
CATMA4a41340	ath:AT4G39950	2853	1616.142334	2550.649658	1496.676147	2648.652832	10045.68262	1172.037109	5350.273926	45123.51953	9117.214844	1734.249756	2890.135498	779.7409058	914.9528809	500	500	500	500	500	500	0.005392963
CATMA3b47075	ath:AT3G54110	1135.194824	1557.363892	1106.435547	858.0300293	1278.901611	1701.201416	1067.88562	1863.385498	3142.42334	1668.988892	838.5353394	1828.658081	870.0184937	611.2105713	500	500	500	500	500	500	0.005392963
CATMA1a69830	ath:AT1G80620	1412.483154	2430.312988	1980.345459	1163.585571	2026.207153	2053.957275	1763.031006	1913.945557	2305.125488	2031.342651	983.6641235	1616.943604	1825.155396	1101.152344	500	513.6773071	500	500	674.3181152	500	0.0053985618
CATMA1a59750	ath:AT1G70480	2934.270264	2728.531982	1409.768433	1707.496582	1983.969971	3520.271484	1326.167725	4080.430176	9005.365234	3556.672607	2090.038574	2254.186035	1604.310303	1588.239868	500	794.1274414	581.1824951	500	687.2814941	500	0.0054055052
CATMA1a43430	ath:AT1G52370	1814.571289	821.0807495	1015.790222	860.0985718	785.9528809	1126.999756	1076.365234	975.9754028	872.6846313	1210.500488	900.1533813	575.8549194	684.3161621	728.7124023	623.3358765	500	500	663.8687134	500	500	0.0054123636
CATMA1a48870	ath:AT1G59820	500	1012.501648	500	500	1149.077759	1615.409668	1619.306274	1697.362793	2055.95874	2238.318848	500	500	500	500	500	500	500	500	576.2733154	500	0.0054180054
CATMA1a27190	ath:AT1G29200	777.0742798	620.7242432	561.3029175	611.5341797	829.8858643	1846.064087	732.8294678	683.7764282	1612.969116	603.1923218	684.6084595	541.3572998	500	500	500	500	500	500	500	500	0.0054323248
CATMA4a19530	ath:AT4G18440	11132.83984	2817.668213	16479.59375	13443.71289	66789.13281	58427.42578	8799.223633	56468.32813	61354.51172	63689.12891	2916.143555	14512.15332	2232.751465	1251.650391	2158.717773	1391.368774	1150.164063	2331.27124	1615.46167	500	0.0054330015
CATMA4b02145	ath:AT4G01900	1555.919312	2704.679443	1921.310669	1300.898926	2375.383545	5314.222168	4481.931641	2110.099365	4675.669434	4840.750488	938.5491333	2428.345703	1390.323486	896.0944214	500	1012.325256	513.4069214	500	686.8678589	500	0.0054330534
CATMA2a42970	ath:AT2G44520	1709.26416	2140.424072	1302.197998	1071.825317	2324.253662	5672.321289	4687.628906	2925.055176	6960.79541	5823.930176	1354.308105	2117.489502	1061.263306	1148.954468	641.6394043	728.696106	716.1212769	858.6503906	879.5078125	991.7411499	0.0054467859
CATMA5a46620	ath:AT5G50570	3580.885254	2318.180664	2599.273926	1744.933716	3192.401123	6053.996094	2605.231201	6104.484375	13555.66211	5109.280273	2731.919922	2887.294678	1172.544556	1042.335083	685.6463623	793.3916016	732.7640381	687.7265015	959.6633911	790.8756714	0.0054467859
CATMA3a46680	ath:AT3G53730	4396.765137	4049.04248	2669.244385	2574.128174	4703.219727	7023.661621	6608.916992	3660.099121	5055.900879	6913.985352	3314.081299	4132.20166	2207.816162	1839.874756	816.3153076	2144.677979	1373.414673	558.3373413	1300.052979	1169.347778	0.0054467859
CATMA3a52360	ath:AT3G59300	1611.141968	1988.695068	1401.297974	697.3292236	1501.370361	3529.756836	3381.421631	1721.076904	3984.289795	4651.453125	1279.666504	1645.845947	1250.675659	928.0404663	500	653.6268921	500	500	568.6434326	569.7454834	0.0054746363
CATMA5a62660	ath:AT5G67210	1540.817261	837.1535645	1100.545532	1018.784058	1541.563965	1191.595581	500	5155.72998	8014.745605	3093.313965	684.0319824	1247.036133	589.6671143	578.2491455	500	500	500	500	500	500	0.0054770503
CATMA1a36030	ath:AT1G42540	1243.794189	1232.737915	965.1692505	821.2718506	2025.085815	3824.171631	1348.880249	3646.692139	5430.421387	3063.517822	1011.968018	1348.789551	850.456665	847.90448	604.6653442	500	500	675.2944946	500	500	0.0054818981
CATMA3a43570	ath:AT3G50520	1503.491211	1853.345703	1578.100708	862.0049438	1632.930542	3190.897949	2757.565186	1790.903931	2355.362061	2764.266113	1183.135254	1747.847656	1025.567261	772.0688477	500	677.9390869	500	500	570.6499023	500	0.0054959106
CATMA4a02070	ath:AT4G01850	4310.415527	2965.544678	2909.200684	1896.554199	2020.922119	7368.915039	2668.788818	8725.015625	29985.21094	8962.03418	3156.628662	3025.543457	2055.413574	1803.089355	1253.668579	933.4291382	1171.292969	1338.164429	894.1811523	832.4038086	0.0055022701
CATMA3a18430	ath:AT3G18800	1098.396851	1661.026123	1228.193237	752.0549927	2085.984375	3064.231445	2409.190918	2641.510498	4077.051514	2786.902832	1185.562866	1941.506714	1644.870239	902.9070435	500	651.237793	500	500	500	500	0.0055036005
CATMA4a26870	ath:AT4G25180	1703.677124	1567.699585	1183.475952	838.3765259	1796.980591	2870.696289	1755.519287	1565.579224	1982.623413	1362.327515	1420.34314	1156.513672	817.5432739	500	611.6641235	529.1994019	594.6063843	604.6138306	578.0667725	500	0.0055215519
CATMA1a23290	ath:AT1G24350	1860.866089	2294.461182	1531.350464	1448.046021	2392.417725	4231.689941	1889.855347	2171.39502	4142.143555	2229.864014	1746.851807	1910.136963	975.8064575	1098.567871	870.2113647	827.5067139	500	801.755188	556.5396729	541.7346191	0.0055302214
CATMA2a42370	ath:AT2G43940	4438.756348	3521.194824	2505.479736	2652.732178	3377.156982	7041.239746	2712.601074	5237.731934	8871.277344	3699.357178	3294.308838	3198.878906	2421.606689	2303.15625	2155.222168	1068.316772	1853.29541	1960.055908	1458.344849	2374.886475	0.0055302214
CATMA4a18470	ath:AT4G17430	1748.561157	1904.522827	1665.234863	701.4286499	1860.783936	3501.494629	1537.880371	1676.370239	2716.634766	1593.554321	1322.69751	1144.059326	1183.849487	1422.756958	500	569.1781006	500	579.5860596	541.4512939	500	0.0055587486
CATMA5a15640	ath:AT5G17380	6668.117188	8146.951172	4607.92041	4812.617676	6800.095703	15205.5625	6000.67334	8428.385742	18463.5	7997.710449	4833.981445	7842.37793	3784.848633	3461.721436	1452.211914	3253.41333	2115.810547	1454.596924	2779.869629	2715.468262	0.005572412
CATMA3a11430	ath:AT3G12490	8122.882813	4088.608643	4064.953613	4730.151855	6847.38623	10059.68848	12639.13574	7138.089355	9194.923828	12964.05859	6354.416504	4641.147461	3264.252197	3001.793945	4337.59668	3855.616211	1024.78064	3095.635254	2837.322266	571.1700439	0.005572412
CATMA5a34010	ath:AT5G38470	4141.861328	6116.571777	3251.23877	4441.130371	6110.779785	17684.16992	7663.635254	8377.820313	18006.23828	7108.782715	5039.890137	5961.635742	2273.605469	4124.85791	1537.808594	2704.11792	1783.261108	1783.183838	2877.893799	1155.112549	0.005572412
CATMA4a40020	ath:AT4G38500	1112.719849	2208.577881	1560.974731	605.3015137	2008.65686	3320.707764	2801.254639	2084.382813	2729.393799	2420.387939	912.189209	1675.525513	713.0446167	744.0861206	500	500	500	500	500	500	0.0055748924
CATMA3a47070	ath:AT3G54100	1213.487915	1209.29187	1012.604736	500	1134.116211	2194.27417	1451.502808	1281.259766	2857.805176	1623.046143	1125.176758	938.3441162	761.5392456	562.401001	500	500	500	500	500	500	0.0056089847
CATMA1a50030	ath:AT1G61010	4858.522949	4025.553955	2815.77417	2261.467773	3131.284668	4358.015137	2615.378418	11020.0332	24949.52148	10877.32324	3944.47583	6183.15918	1534.129028	1466.515137	522.6411743	848.6293335	702.0310059	500	1003.590698	625.1155396	0.0056149208
CATMA5a52880	ath:AT5G57150	1408.444946	1546.996338	1247.134277	1887.434937	2501.881348	2375.046387	2005.284912	4289.704102	8980.250977	9519.357422	1172.841675	2128.772217	1498.287598	1984.622314	1102.006714	1011.61853	684.479187	1155.965454	839.5452881	503.0992126	0.0056149208
CATMA1a65760	ath:AT1G76560	1300.131592	724.9906006	726.616394	1025.743652	1467.503174	1751.030151	1016.97113	2225.744385	2735.315918	1754.199341	1255.527588	737.659668	675.0140991	500	686.3222656	500	500	912.9737549	500	500	0.0056324822
CATMA3a51620	ath:AT3G58620	1437.632935	1188.642334	669.1829834	1032.875244	897.2921753	1402.671021	678.4334717	2654.098145	4925.310547	1491.727661	864.0197144	1388.259033	1013.951538	1016.440247	500	620.5338135	592.0422974	500	565.4156494	503.8845825	0.0056382507
CATMA3a53360	ath:AT3G60350	1622.933228	1835.679321	1492.749756	705.4252319	1450.960449	3644.731689	2385.25415	1484.280029	3087.756104	2025.907715	1156.87085	1367.762207	1243.062744	697.6069336	544.8964233	626.8945923	542.2636719	508.5486145	839.3024292	551.3288574	0.005643438
CATMA5a21360	ath:AT5G23890	2176.417725	2624.6604	1846.741577	1136.353149	3329.155029	5809.753906	5475.314941	4036.41748	5833.228027	5064.744629	1759.342041	3189.346191	1739.496094	1395.285278	695.7789917	734.4926147	523.4407349	589.6661987	736.4581909	500	0.005643438
CATMA5a03420	ath:AT5G04230	1178.458862	1244.494629	1261.676514	695.5895386	2075.937256	3529.966064	1947.022827	2089.892334	2216.736328	1270.346069	667.6972656	935.7995605	1302.036011	549.0217896	691.7507324	507.4767151	500	590.1539307	500	500	0.0056441387
CATMA4a27730	ath:AT4G26210	1980.122314	1960.513672	1373.84082	1101.673706	2183.509766	3017.056885	2606.457275	2208.003418	2733.955078	2674.262939	1472.290039	1664.304932	1671.839722	986.1741943	604.1077271	500	500	668.9274292	566.0488892	500	0.0056441387
CATMA1a66290	ath:AT1G77060	2125.584473	1435.97522	1141.976563	1004.538635	2842.799805	6590.446289	1486.944824	3953.194336	9289.077148	2103.658203	1290.823608	1813.303711	613.5098267	651.7445068	500	921.786438	706.8284912	500	1001.847534	500	0.0056441387
CATMA5a32190	ath:AT5G36935	1049.470825	1139.090576	833.1071167	1410.159912	985.6202393	1593.912476	1126.172241	1104.77124	1493.253418	1045.696289	694.1047974	927.4934082	670.942749	1064.335327	679.7299194	561.0703735	500	631.2852173	500	531.8182983	0.0056454012
CATMA2a23320	ath:AT2G25010	689.2197876	1480.212158	1037.112183	693.473877	1554.381226	2539.30127	3677.090332	1135.801758	1787.52063	2288.634033	634.6334229	1680.379883	627.9229126	678.5881348	500	635.6275635	500	500	500	500	0.0056469854
CATMA4a15630	ath:AT4G15093	800.0853882	1312.812622	911.0894165	581.9643555	698.0786743	1489.997437	1160.219238	871.3800049	1269.14917	1215.233765	567.6806641	1155.943115	613.8792725	545.7752075	500	560.3139648	500	500	500	500	0.0056469854
CATMA2a43090	ath:AT2G44600	679.3163452	1382.03833	745.9003296	590.8214111	946.859436	1552.179321	1158.274414	1843.067871	3259.105957	1805.545044	778.8826904	1014.587891	696.3104858	665.9425049	500	500	500	500	514.5169678	500	0.0056469854
CATMA5a48020	ath:AT5G52070	1021.993591	1690.541016	1183.740723	964.2387085	1582.967773	2626.267578	1357.436401	1577.652588	3797.519775	1152.931519	675.50354	1496.84668	966.484436	586.411438	500	568.8104858	500	500	500	500	0.0056469854
CATMA3a46450	ath:AT3G53500	1353.547974	1338.125854	1168.745117	925.3275757	1569.27417	2246.373535	1215.561035	1587.21106	1947.648804	991.4205933	981.09552	1349.437012	707.2817993	513.5089722	500	500	603.0450439	500	500	500	0.0056469854
CATMA5a62890	ath:AT5G67440	947.0583496	1303.399658	1069.170898	555.3980103	1207.533813	1996.966309	1064.349243	1268.855469	2167.303955	937.7451782	681.3283691	803.015625	1015.33728	654.9776611	528.1384277	500	500	500	500	500	0.0056469854
CATMA3a03500	ath:AT3G04510	808.4158936	1132.873779	670.4523926	820.2822266	1716.768433	1807.168335	1698.485718	1872.746948	2158.726563	2525.803223	901.2341309	1243.567017	970.0726318	579.817627	500	500	500	500	500	537.81427	0.0056469854
CATMA1a69750	ath:AT1G80550	1342.798706	1934.462402	1602.512939	1071.222412	2484.305176	4111.737305	2038.21521	1788.870605	3029.927734	1790.205322	1187.237305	1459.7677	1654.706543	951.7281494	987.677063	1098.93457	642.9750366	637.7107544	890.236145	597.7643433	0.0056577503
CATMA5a25120	ath:AT5G27710	857.6203613	1291.313354	1243.324585	838.3947754	2816.006836	3082.800293	2907.880859	1974.025391	2473.561768	2399.981445	693.9503784	1019.35199	1270.316895	1062.891113	680.2839355	814.4268188	572.2877197	500	552.8164063	654.3284302	0.0056577503
CATMA5a56430	ath:AT5G60700	2889.783203	2780.889404	1226.432739	2356.733398	2648.990479	3714.884033	2562.702881	3817.078125	4923.329102	3376.772949	1692.915771	2173.296387	1000.362854	2273.480957	850.7838745	2122.999512	1495.51123	780.8150635	1947.073486	1532.081055	0.0056577503
CATMA3a42140	ath:AT3G49140	4584.135254	3200.677002	2530.117188	2246.772461	3823.077881	9510.513672	5105.948242	3279.911377	5299.76416	3594.154785	2866.64209	3051.40625	2412.029053	1590.893677	2082.105469	1476.799438	1129.587769	2003.674683	1394.335205	1008.600647	0.005679286
CATMA3a16100	ath:AT3G16670	3331.987793	1313.788574	2721.182617	2830.275879	2874.772461	2604.06958	3630.749512	2863.627197	3440.512451	3984.956787	1878.587524	1976.404541	1640.22937	1222.291748	1573.398071	1111.198364	510.5016174	2423.660645	812.6348267	505.9371033	0.005679286
CATMA4a18910	ath:AT4G17890	1256.963867	3438.319092	2895.796387	1174.303955	3985.570313	5246.805664	7143.95166	5817.443359	6461.513184	13335.58398	796.6015625	3280.027588	2168.190186	922.5158081	500	1235.290039	558.8881226	500	1241.067505	500	0.0056945473
CATMA1a68780	ath:AT1G79650	990.0202026	1709.936523	887.5311279	1468.004028	2321.263428	2110.49292	2312.148193	2774.641113	2517.743652	2916.296631	958.5087891	1448.308228	1110.59729	1379.89209	551.8424683	689.1947021	500	694.1343994	959.3411865	501.6658325	0.0057153591
CATMA1a10850	ath:AT1G11840	18566.21094	8990.658203	16514.10156	8722.62207	17979.12305	21419.7832	20900.06445	23240.36328	28052.15234	30438.30078	15279.9082	8472.482422	10269.86133	8369.779297	14171.17676	984.2285156	2116.624268	14566.31152	605.4107666	1776.165771	0.0057153591
CATMA5a04790	ath:AT5G05600	1924.495728	644.1203613	2743.047607	1171.788574	10094.67969	6551.422852	7858.615723	38838.83984	62482.62891	64932.83203	1075.502563	8524.9375	982.8285522	500	500	500	500	500	810.6332397	500	0.0057274011
CATMA2a07330	ath:AT2G07723	753.3156128	1210.855835	818.1416016	500	1115.303467	1779.510254	1284.645264	1440.125977	2200.347168	1500.955688	633.1473389	845.4857178	603.5432129	500	500	593.6061401	500	500	500	500	0.0057288951
CATMA5a38530	ath:AT5G42740	2128.779785	2895.128174	1564.551025	1331.869751	2390.734131	3414.3396	2128.824219	2917.955078	3616.677246	3126.990234	1643.583374	2682.250732	1374.953369	1225.404785	567.3030396	814.100769	618.164917	666.3988647	599.7578735	704.3203735	0.0057298517
CATMA4a29500	ath:AT4G27860	895.2942505	1402.513672	1272.459229	666.2415161	597.0578613	1787.716187	924.0012817	1967.397827	5886.106934	3272.75293	893.3203735	1648.754517	1023.741882	540.7599487	500	500	500	500	500	500	0.0057441841
CATMA3a22280	CATMA3a22280	1548.002441	1426.070923	1486.967651	838.0176392	1260.791992	1413.822266	834.255249	3628.721191	11180.3291	8229.53418	1010.187927	2971.241211	1318.921021	543.6887207	500	500	500	500	500	500	0.0057441841
CATMA5a62040	ath:AT5G66650	2192.779053	1582.477295	1231.051025	1496.323853	1419.103394	1566.559692	652.8526001	6184.048828	13831.36621	4369.179199	1564.51001	2183.718018	673.0804443	1148.960327	500	500	500	500	500	500	0.0057441841
CATMA2a15360	ath:AT2G16640	1547.474609	1926.759644	1707.949463	1094.606689	2126.178223	4592.525391	2951.683594	1989.724854	3541.45874	2627.104004	1149.491455	1723.372803	1630.648926	1027.642822	563.6228638	958.4628296	652.640564	535.8463745	719.5181885	712.989563	0.0057443807
CATMA1a39710	ath:AT1G48600	2108.903564	3355.184814	2170.13623	1419.932861	4865.142578	9186.579102	2700.141113	3982.707275	7258.562012	3250.038086	1956.043335	2966.576904	1125.390625	1104.343384	602.2390137	1497.104858	635.0553589	586.6871948	1386.546631	500	0.0057443807
CATMA5a61510	ath:AT5G66120	2153.459717	1916.694214	1612.911865	1305.169922	1252.540649	3183.733398	1460.060547	1286.627197	3815.710938	1598.039673	1545.3302	1227.149658	1118.405884	1080.630859	1223.664551	749.8783569	741.9130249	1179.50647	947.0568848	685.2153931	0.0057443807
CATMA2a37290	ath:AT2G39050	1158.671509	952.5158691	808.3518066	500	1383.455811	3077.23291	1726.933105	2549.536377	5646.19043	3608.900146	616.9022217	518.4232788	500	504.6870728	565.809082	500	500	627.7796021	500	500	0.0057516588
CATMA3a10180	ath:AT3G11130	2324.508057	2294.136963	2256.423584	1789.793335	2506.005371	3824.449707	3045.911377	4203.648438	6116.130859	3966.0354	1674.518066	1643.988159	1284.968994	1461.670776	2313.968506	926.9835815	500	3033.32959	1547.195801	500	0.005771997
CATMA1a05910	ath:AT1G06840	1200.654541	1472.935913	1373.792603	666.9580078	1447.719849	3587.73999	2525.392334	1242.485474	2234.878174	1760.059082	693.9619141	1065.076294	978.5430298	580.5143433	500	760.1039429	500	632.2637329	619.3139648	500	0.0057746617
CATMA4a16200	ath:AT4G15475	1334.103882	2148.883057	1209.67041	1026.882324	1955.136108	2869.101074	1644.536987	1294.937378	2003.958496	1654.723389	975.8561401	1812.479248	889.8150635	968.928833	506.7715149	913.6468506	504.4771423	500	576.7207642	500	0.0058068404
CATMA5a13520	ath:AT5G15240	569.9158936	713.8056641	663.5596924	500	581.8081665	674.1678467	500	793.8619385	1873.15686	1027.533691	500	671.1467285	500	500	500	500	500	500	500	500	0.0058118037
CATMA2a27810	ath:AT2G29420	2787.644287	1427.992188	1745.540039	2944.755127	1404.801392	1495.016357	1124.987671	3620.340088	5062.641113	3252.304199	2254.183594	1234.753784	1107.401245	1638.418335	932.6294556	647.4286499	500	1105.926514	769.4194946	500	0.0058455936
CATMA3a55540	ath:AT3G62410	29037.24414	29945.63477	23489.28516	24194.69336	43324.55859	63229.69922	43929.68359	42188.51172	58332.21484	35829.28125	24182.28711	15301.67383	24932.23828	24889.62695	32730.23828	20678.87305	14913.63867	14874.39648	9086.758789	8618.943359	0.0058545152
CATMA4a30140	ath:AT4G28480	2693.026123	4693.914063	3090.238037	1446.922119	5882.382813	6960.459961	5230.784668	7886.639648	8478.146484	7414.780762	2551.000488	4726.59082	2225.6604	1807.435547	1823.873657	1277.744873	851.7681274	1972.199707	1148.898804	1184.592407	0.0058545152
CATMA2a41420	ath:AT2G43020	7619.689453	3072.894775	3403.321045	3884.440186	4971.370605	7654.203125	2228.983154	11408.89941	23436.40234	8811.732422	4775.259766	5279.323242	1090.393066	1927.117798	872.6159058	915.1466675	1560.597412	759.5015259	1264.859009	1891.896362	0.0058545152
CATMA5a09450	ath:AT5G10710	1299.312866	1680.792969	1512.669922	827.4830322	1212.673828	3809.365967	3187.969727	1270.098022	3858.982422	2930.4729	1053.684204	1417.382813	525.7541504	699.1664429	500	528.1049194	531.1669922	500	500	557.4823608	0.0058707801
CATMA4a38960	ath:AT4G37390	509.8984375	962.2077026	706.9407349	500	871.7409668	2158.901367	881.5675659	904.4420776	2053.484619	1237.740112	500	703.4360962	703.1177979	500	500	500	500	500	500	500	0.0058753159
CATMA5a15920	ath:AT5G17630	2429.74292	2827.916992	1948.956299	854.7973633	1934.671509	7287.910645	2694.533203	1706.077026	5249.667969	2902.98291	1536.137939	1781.523682	921.2021484	799.9796143	509.6893616	699.1710205	634.2094727	546.6696777	735.7145996	699.6552124	0.0058767913
CATMA2a36330	ath:AT2G38020	1957.920532	1862.390869	1126.171265	1192.481079	1051.600464	2170.426514	933.1511841	2268.76123	2960.155273	1757.845947	815.6427002	1331.39209	840	1318.963867	610.2266235	679.6277466	513.2871704	500	684.6558228	564.9477539	0.0058767913
CATMA1a67360	ath:AT1G78240	6749.50293	4199.300293	3613.952637	3156.181396	6919.281738	11216.03418	4774.073242	12377.50879	27065.08008	10707.95215	4128.36377	4453.755859	2906.320557	2577.712402	3094.104492	1987.205688	3231.850586	3445.15625	2778.045654	2869.28418	0.0058842353
CATMA4a26210	ath:AT4G24480	2265.515381	1388.675293	918.9423218	967.6553345	1768.59436	2798.897217	1752.733765	1450.558228	2138.164551	1423.620483	1116.33667	1114.457886	933.3079834	979.347168	874.4845581	667.7930298	720.9685669	590.7799072	711.7401123	614.6091309	0.0058842353
CATMA2a16105	ath:AT2G17380	4018.85083	3839.559814	1944.412842	2170.509277	3211.648926	6199.867188	4364.470215	3385.989014	7076.784668	4781.571777	3655.144287	3789.928223	1309.301025	1320	1026.617676	1394.960205	1248.464233	822.4663086	1176.978149	975.5427246	0.0059066232
CATMA5a40995	ath:AT5G45130	13814.28809	8680.614258	7883.191406	6670.818848	10456.64258	18256.45898	9887.303711	18873.1543	29231.99609	14319.15332	10915.46777	8847.527344	4836.192383	5488.939941	4429.407715	4843.056641	2179.612061	4480.990723	5337.165039	2748.910645	0.0059066232
CATMA1a67890	ath:AT1G78800	1502.263428	1817.396729	1737.972412	955.2279663	911.0349731	4669.222656	2758.287598	1353.817383	4402.518555	3367.921387	823.3590088	1003.345154	1278.229004	1011.835266	500	517.1505127	500	500	500	512.382019	0.0059180474
CATMA3a13490	ath:AT3G14220	2764.182129	1896.697876	2027.893677	1261.842285	2692.878662	6859.066406	2618.137695	5248.562012	9059.925781	3759.889893	1712.921143	1499.541626	1438.364624	896.7263794	2051.488525	500	500	1606.076172	500	500	0.0059180474
CATMA3a08950	ath:AT3G10070	3801.665771	1240.198853	1082.580444	818.8103638	1099.190308	1625.3573	874.3424072	960.4285278	1381.80542	727.3679199	768.9702759	973.7072754	537.8594971	949.9939575	567.4839478	792.5717163	547.8377686	500	500	500	0.0059307143
CATMA1a48685	ath:AT1G59650	548.9537964	951.5648804	762.0965576	500	1264.692383	1314.489136	967.8430786	2117.827148	1801.463257	1603.47998	565.7963867	959.2199097	673.4785156	500	500	500	500	500	500	500	0.005931225
CATMA1a61750	ath:AT1G72520	830.288208	564.9263916	715.3105469	936.8716431	780.6748657	737.0355835	500	6646.605469	15834.7832	3921.499023	547.8684082	890.7241821	500	544.2714233	500	500	500	500	500	500	0.005931225
CATMA2a22390	ath:AT2G24040	1337.825806	1232.334473	1001.077087	797.824646	1509.791382	3126.491699	1220.610596	1119.909546	2152.937988	1398.275269	934.1338501	816.6589355	667.8547974	663.2422485	1146.643188	500	549.798584	577.8724365	500	586.7965698	0.0059388952
CATMA5a25580	ath:AT5G28040	2264.518066	3293.988037	2475.965576	1030.734009	2651.461182	7945.202148	6998.095703	3664.721924	10596.87891	9801.272461	1546.029053	3477.127686	2201.123779	1067.606079	500	1432.446289	859.78125	621.5805664	1005.749023	817.6763916	0.0059516521
CATMA1a08790	ath:AT1G09920	5611.205566	6351.964844	4005.437256	3625.800049	5774.625	9273.092773	6020.106934	6051.799316	9561.658203	7094.703125	4045.058594	6222.21582	3754.52832	2771.701904	2158.400391	1945.983154	1486.571777	1608.202271	1645.780762	1152.336792	0.0059516521
CATMA5a62950	ath:AT5G67500	3040.916748	2621.525635	2120.344727	1467.266479	2605.841309	6127.516113	2597.029053	5782.054688	12054.40918	5761.359375	2304.550049	3168.906006	1870.588867	1081.235352	602.7531128	1054.540649	710.3956299	539.4399414	972.9467773	770.7435303	0.0059516521
CATMA5a36030	ath:AT5G40370	6167.803223	9857.347656	7471.015137	3105.850098	24273.98047	22765.54297	38377.42188	30279.56641	28742.45508	46076.0625	4812.727539	10750.20313	10933.52832	1746.931763	2934.969727	2579.448486	2983.403076	2053.757568	2339.157227	2736.311523	0.0059516521
CATMA3a54490	ath:AT3G61350	644.2929077	692.5810547	727.552002	563.0057983	666.756897	1086.408081	545.0345459	644.8067017	1283.857666	771.6143188	500	752.621582	500	500	500	500	500	500	500	500	0.0059659257
CATMA5a46900	ath:AT5G50960	2448.856201	5816.99707	3287.95752	1294.661377	4473.652344	6067.414063	5758.133789	10315.47363	8738.887695	10913.25977	1634.765137	4037.652832	1982.498535	1342.066895	952.9072266	1696.134399	573.0071411	1012.212219	2013.130859	861.3815918	0.005966737
CATMA3a05640	ath:AT3G06500	5908.005859	2131.133057	2107.937988	3777.295654	3084.701172	5546.584961	2818.796387	11499.83105	29779.99805	12306.01855	2993.389648	4367.44873	1585.303345	1476.741943	1043.972412	933.2379761	798.8546143	1477.796753	1417.348389	1131.649048	0.005966737
CATMA1a22930	ath:AT1G24070	1358.446045	1185.48999	596.149292	663.3528442	1000.877502	1915.858032	801.4043579	1447.703369	2346.581787	1745.801147	692.6345215	1090.634766	500	539.53302	507.1243591	500	500	604.6256104	500	500	0.0059678901
CATMA1a08490	ath:AT1G09640	3375.521729	3431.68335	2233.211426	2467.134766	2557.391113	4785.480469	3074.483398	2491.437744	4601.383301	3449.69165	2656.783936	2450.701904	1803.190186	1861.073364	1479.672852	1425.050903	1076.984863	1823.048828	1209.908569	1017.432739	0.0059742936
CATMA2a37420	ath:AT2G39190	6965.905762	8697.716797	7754.285156	6505.717773	6383.22998	17105.25781	10021.08789	4283.246582	13763.19531	7916.507813	4925.330566	6088.533203	6193.425781	5288.736816	4076.594482	3485.038574	3474.165283	5219.989746	3056.11084	2301.708252	0.0059742936
CATMA1a07140	ath:AT1G08160	1505.45459	1884.64856	1257.110718	968.9666748	1478.496948	3429.101807	2567.138916	1745.838501	3642.075195	3573.679199	1003.70282	1725.932251	1335.647827	788.6431274	500	654.7479858	500	500	688.7803345	644.7574463	0.0059912534
CATMA4a20160	ath:AT4G19010	577.0687256	1283.034424	903.9187622	898.0875854	1070.543823	3286.909912	1615.792725	1281.672363	3686.52002	1667.687866	636.5246582	1054.889282	665.5165405	1047.846436	500	500	500	500	500	500	0.0060037934
CATMA2a32630	ath:AT2G34490	1132.289063	1264.986572	932.8389893	832.3162231	1172.55249	2754.333008	5089.767578	1532.512573	3303.896484	3154.500488	853.8704834	1330.316406	1080.659058	667.9851074	500	500	500	500	500	500	0.0060037934
CATMA5a42550	ath:AT5G46560	2176.927734	2053.261963	1407.259521	1778.335815	2646.047852	2502.213623	2167.657959	1941.07019	1806.636719	1739.622559	1926.147217	1690.598022	1269.907104	1559.975708	1404.126587	685.2243652	599.9633179	1038.051758	547.8386841	733.6364136	0.0060122189
CATMA3a39005	ath:AT3G45980	6041.322266	4578.878418	4140.061035	5194.289063	6053.448242	13016.22559	6765.144043	2657.508301	8525.545898	5424.803223	3820.302979	2943.876465	2224.065674	3461.278809	2867.335205	3898.839844	1054.009277	2022.221191	2697.768555	750.0194702	0.0060122189
CATMA5a46390	ath:AT5G50410	1553.254639	1564.210205	1109.680298	909.9233398	1434.833618	2865.986816	1567.737671	1584.873901	2347.555664	1514.463989	1494.638916	1405.922485	1075.798096	794.7651367	795.3265381	570.7167358	500	575.5599976	576.4377441	500	0.0060184053
CATMA5a47810	ath:AT5G51880	1418.93689	1590.355713	1381.12439	911.3565063	2191.941406	3449.395508	2288.748535	2870.659668	3032.878906	3224.404053	1826.093994	2017.015259	1338.13916	807.2783203	888.147644	618.9781494	594.467041	693.4058838	600.6677246	500	0.0060274556
CATMA5a31080	ath:AT5G35735	2077.981689	2030.143311	1239.40979	1563.891602	2758.421143	4289.349121	5629.786621	8458.540039	21569.37891	14307.01953	2604.828613	2269.587158	1375.330322	2507.467529	1886.846069	1331.451294	1284.108154	7806.061035	6782.944824	4348.038574	0.0060350882
CATMA2a11980	ath:AT2G13370	904.9458008	1475.13855	1001.284424	516.2902222	1769.258423	2929.416016	2087.767334	1561.190552	2357.337402	1507.9729	760.7888794	1123.111328	599.7435303	589.9674072	500	541.6739502	500	500	500	500	0.0060373041
CATMA2a21360	ath:AT2G22880	586.2977905	842.2199097	654.0230103	500	996.3456421	923.5651855	628.2398071	8854.146484	18716.07031	7023.179199	500	843.805542	649.3859863	500	500	500	500	500	500	500	0.0060410875
CATMA5a57480	ath:AT5G61890	707.9287109	634.5964355	508.829071	652.2747192	961.5306396	791.8426514	500	1619.138916	2711.452148	980.9674683	525.4842529	800.4738159	500	500	500	500	500	500	500	500	0.0060410875
CATMA5a16555	ath:AT5G18280	5888.063477	4995.814453	3059.374512	2619.819336	6598.548828	8769.551758	5096.120117	9453.591797	10274.87012	7347.1875	4915.84082	4852.981934	2840.952393	2435.712891	1020.605835	2569.775879	2243.907959	1687.030029	3310.866699	2439.487305	0.0060427304
CATMA1a13330	ath:AT1G14330	1256.123047	852.1392212	752.1031494	701.9570313	937.7103271	1350.821167	933.4943848	2593.674072	3607.688232	1656.109619	1039.661377	1185.273804	721.9730835	524.7553101	684.4025269	500	500	676.9562378	500	500	0.0060477436
CATMA3a37080	ath:AT3G44190	3221.809326	3695.725342	2528.939453	1641.314941	2246.356934	3750.941406	2782.277588	2551.108398	8137.686523	4788.205566	1888.289917	2911.643799	1505.454224	1158.870483	500	784.78302	541.1698608	618.6935425	947.15979	500	0.0060566362
CATMA5a46350	ath:AT5G50370	2775.445313	2969.354248	2018.224243	4419.585938	2327.275146	3100.034424	1561.505615	7782.910156	9710.510742	4209.105469	1141.437744	3308.648926	1683.174805	3043.476318	500	1076.2948	1113.136963	500	1015.477356	1061.717773	0.0060566362
CATMA5a22320	ath:AT5G24670	961.3266602	1589.572632	1551.895264	709.5979614	2284.492432	3493.276367	3192.179443	1255.165649	2071.348877	1549.72229	682.5415649	1325.165527	1406.939453	790.3303223	699.9545898	500.8049011	500	500	500	500	0.0060922442
CATMA1a58660	ath:AT1G69380	2648.688477	1648.348389	1329.888428	2252.541016	1526.385132	2993.075439	1176.261841	2659.826904	4871.691406	2071.422852	1099.565308	2322.067871	891.6109619	1441.647217	500	653.8208618	696.4224243	500	558.7458496	584.7374268	0.0061028304
CATMA4a36510	ath:AT4G34730	1110.366333	1253.444458	1298.459473	771.4995728	1022.006348	2299.546875	838.8085327	864.6794434	1973.315796	736.8536377	712.4870605	1080.915161	661.6143799	751.105835	500	500	500	500	500	500	0.006121983
CATMA3a55500	ath:AT3G62360	1596.360596	2141.442383	2057.526611	1214.03833	2220.44043	5612.36377	3040.453125	1895.167725	3310.806885	3079.006836	899.742981	1508.974609	1527.550903	632.906189	1508.852539	702.4238892	644.293335	1288.720703	813.1027832	847.1749878	0.0061351864
CATMA1a27270	ath:AT1G29290	531.137146	579.7164307	527.6356201	500	630.4216919	839.9697266	500	1053.248901	2116.854736	662.2550659	500	563.7565308	500	500	500	500	500	500	500	500	0.0061472267
CATMA5a25290	ath:AT5G27860	6509.976563	7849.733887	7881.899902	5081.094727	8604.378906	23692.51367	34055.30859	5836.89209	19351.48047	26447.57617	5042.919434	11279.94141	5914.875977	3472.493652	1674.405396	2256.893311	2012.974243	948.7780762	1548.995728	1415.314575	0.0061507311
CATMA1a64560	ath:AT1G75220	4008.388428	2086.623291	2593.996582	2766.828857	6160.456543	4351.395508	3386.775146	15720.9248	16776.53906	14716.66895	2390.494629	3094.40332	2196.817139	1650.837402	2371.95874	1092.989502	500	2730.362549	1124.194702	506.3717346	0.0061507311
CATMA1a43120	ath:AT1G52000	3970.334961	826.6137085	4434.35498	8091.003906	30515.65625	53890.42969	13076.35156	54675.16406	62417.30859	69796.52344	778.8032227	2137.028564	842.3356934	1848.702026	4147.769043	1442.967651	501.7550049	3719.621582	1304.007813	500	0.0061507311
CATMA1b15360	ath:AT1G16370	670.9822998	500	672.2781982	579.6170044	832.7565308	559.6478271	500	2949.692871	4311.052734	2124.076416	556.0578613	564.4100342	500	500	500	500	500	500	500	500	0.0061660134
CATMA1a53690	CATMA1a53690	716.0355225	500	500	546.5620117	3283.66333	2680.365479	969.6326904	7937.062988	13370.13086	7602.644043	500	500	500	500	618.9406128	514.7244873	500	500	500	500	0.0061660134
CATMA5a23440	ath:AT5G25770	3506.757568	3620.615234	2815.849609	2523.644531	4356.616699	7436.862305	3795.820801	3449.060303	7580.208008	3679.065918	3454.731934	3374.553223	2786.899658	1404.427979	1862.644287	1409.211914	1374.78064	1585.567505	1109.66394	1174.258423	0.0061663148
CATMA5a45180	ath:AT5G49220	2113.531006	2355.031006	1383.089478	1315.545654	2254.396973	3295.737305	1816.337524	2166.865723	3393.867432	1803.099609	1700.095825	1981.846802	1249.124268	1169.401245	1030.541016	607.0510864	730.3330078	945.5604248	522.008667	631.4520264	0.0061663148
CATMA3a04100_bis	ath:AT3G05100	3548.300781	2460.824951	2239.01416	1634.365967	2271.598633	5229.527832	1761.437744	1730.157593	2749.617188	1477.376953	2111.902344	2190.210205	1603.703857	1279.393677	1536.859009	1269.648682	1106.87146	973.6037598	1045.260254	855.4299927	0.0061663148
CATMA5a44795	ath:AT5G48880	27871.9043	8998.064453	14254.75391	22747.75195	16545.67383	33210.10156	4895.578125	35585.29297	53147.17578	40062.82422	14064.16211	14488.90527	6696.745605	12032.95801	7191.836426	2724.952881	4626.826172	7249.247559	2091.908936	4461.622559	0.0061663148
CATMA5a17890	ath:AT5G19460	2110.256348	2204.701904	1341.815918	1971.171997	1958.397339	3117.338623	1465.649536	1704.936401	3153.505859	2001.62439	1733.170044	1701.500732	827.4274292	1343.408203	1248.019165	730.9671021	765.7785034	1064.30481	719.5999756	584.8305054	0.0061663148
CATMA4a12410	ath:AT4G12300	2155.873779	2628.635986	2360.201904	1580.154419	5893.540039	13089.1123	15803.26855	4662.155273	13430.63965	16307.91406	1609.484497	1921.532104	1852.329956	1585.069214	1071.844727	1852.608398	995.6104126	1195.318848	1713.936279	890.4954834	0.0061819375
CATMA4a36827	ath:AT4G35100	7213.920898	20183.08398	11337.03516	3688.489746	17509.09766	26595.26172	19781.75977	25077.10156	26859.37891	20340.34961	3684.242188	16946.04492	11102.86426	2898.770508	1977.821533	4703.195801	1354.129639	2090.7771	5038.066406	1000.0177	0.0061819375
CATMA4a21040	ath:AT4G19840	3872.348389	8917.730469	5887.501953	2498.438965	21031.13477	13214.26367	13947.05078	21424.90234	13085.77344	14580.85254	2069.471924	5758.826172	4096.852051	2397.389893	2303.619385	2524.682129	796.6530762	1736.026611	2541.868896	603.689209	0.0061819375
CATMA4a20590	ath:AT4G19410	2077.396484	3036.794678	2202.162354	1440.289551	2586.75293	5030.179688	6304.649902	2429.684814	5501.028809	5221.177246	1382.782959	2175.311768	2438.697266	1074.028687	997.7973022	686.5075073	1162.383301	1040.021118	830.1466064	838.2390137	0.0061819375
CATMA1a43480	ath:AT1G52420	2359.854492	1462.148315	1553.723389	900.4998779	1420.504395	3031.77124	1520.102295	2212.270996	3199.686523	2125.854736	1270.867432	1392.002441	893.5508423	953.8388062	1364.828979	925.1299438	538.7766113	1094.453979	616.0996094	592.4545288	0.0061819375
CATMA4a25950	ath:AT4G24210	4295.061523	3039.425781	2529.924316	1893.740356	2953.099609	4845.266113	3312.824707	3637.787842	5866.319336	6022.612793	2316.316895	2970.226074	1880.892212	2043.968384	2529.873047	1222.941895	898.0757446	2248.412109	1301.121338	906.8792725	0.0061819375
CATMA2a17400	ath:AT2G18770	2848.888916	3064.545898	1921.020386	2679.751953	2079.951416	3202.223877	1809.55542	1767.857056	3016.001709	1711.019409	1475.856079	2483.987793	1393.466797	1856.920288	898.9919434	1268.544556	863.5515747	742.842041	928.7468262	545.6255493	0.0061819375
CATMA1a00480	ath:AT1G01500	1310.521118	2296.647705	1465.875854	926.159729	1685.942505	4072.551514	2420.222412	1873.967651	2971.596924	3083.121582	875.616394	2462.360107	1130.521484	817.2143555	500	625.5834351	639.9420166	500	523.1553345	500	0.0061844034
CATMA4a24800	ath:AT4G23050	2377.542725	1625.303955	1374.86084	1268.585205	1659.692993	1679.456299	1117.269165	2971.301514	5801.867188	4092.818604	1994.545654	1290.367432	1425.201416	1008.4021	1123.424072	554.7922363	500	1079.534058	500	500	0.0061844034
CATMA2a45830	ath:AT2G47370	1490.776611	2763.239014	1665.641968	1109.290649	2638.717773	5014.887695	3437.115723	3458.854492	6890.04834	5588.391113	2271.692139	2219.802246	2053.881836	1401.968628	500	712.7139282	544.8821411	526.0408936	883.2565308	500	0.0061884261
CATMA1a61180	ath:AT1G71960	556.3561401	1120.481079	532.6920776	500	1017.971313	1088.614014	832.9175415	1120.913208	1161.878296	849.767334	500	703.6711426	555.8577881	500	500	500	500	500	500	500	0.0061942306
CATMA1a58520	ath:AT1G69200	1072.979858	989.7220459	702.9998169	718.562561	815.0437622	849.9478149	621.0428467	586.8411865	757.8757324	506.5570984	699.1521606	659.1789551	587.6728516	686.6932983	545.1977539	500	500	500	500	500	0.0061944279
CATMA5a12845	ath:AT5G14620	828.809021	950.1265869	753.4927979	671.4130249	714.9130859	1340.158936	754.4976807	500.5047302	914.0894775	516.6535034	705.493042	691.7438354	500	621.7588501	500	500	500	500	500	500	0.006201564
CATMA5a19200	ath:AT5G20670	1172.483521	1047.46521	689.2230225	711.7994385	1352.269897	1951.196655	785.6785889	1241.05603	1328.05249	1021.615479	769.4053955	695.2333374	570.3014526	592.2403564	739.9198608	500	500	616.5631104	500	500	0.0062118415
CATMA5a46980	ath:AT5G51050	730.1123657	615.956543	1019.888733	588.0241699	1038.233521	2059.588135	1863.40686	1149.288086	2503.723877	2449.536377	880.1364136	823.6121216	629.203064	624.5270996	500	500	500	500	500	500	0.0062181883
CATMA3a43770	ath:AT3G50760	1287.248901	3333.388428	1457.9375	606.3380737	1018.250977	4489.787598	2732.371826	2859.054688	10989.27441	5238.65918	1233.536499	2517.692383	2460.723633	500	500	500	575.9121704	500	500	500	0.0062181883
CATMA1a25950	ath:AT1G27710	55239.76172	54085.69922	50992.21875	41201.40625	500	500	500	500	500	500	76102.72656	58379.75	58069.39844	54584.89063	46262.70313	41670.44922	47270.98438	62251.375	58404.94922	89954.80469	0.0062181883
CATMA4a39580	ath:AT4G38070	1213.015991	872.0148315	1024.067383	632.2494507	777.567688	2287.754639	763.291626	1741.525024	4011.381104	1338.555664	910.9556885	924.4677124	776.1809082	500	590.2940063	500	500	500	500	500	0.0062181883
CATMA1a43220	ath:AT1G52150	1758.437744	1570.972046	1305.4021	1762.20105	1211.137451	2170.844727	1474.791382	925.7206421	1535.698364	1207.581421	1120.216187	1422.012329	556.8602295	1322.431396	500	645.7432861	600.3737793	500	575.6838989	500	0.0062316679
CATMA1a14240	ath:AT1G15240	707.6126099	677.6431274	865.895813	552.0498047	1328.167358	1926.200562	1271.255127	922.5343018	1236.064087	870.3441162	534.3651123	809.5217896	833.137207	526.2481689	500	500	500	500	500	500	0.0062343672
CATMA5a14410	ath:AT5G16120	4015.894043	2947.147705	3365.82959	3049.563232	8428.237305	13771.70996	11972.69629	8113.703125	13955.24512	10856.71094	2225.562744	3139.23291	1891.786499	1786.194092	3922.429932	2515.980469	2244.884033	2572.059082	2130.379883	2135.761475	0.0062448204
CATMA1a08820	ath:AT1G09940	1091.876221	1118.778687	1328.63208	914.7998047	1161.062622	2104.877441	1408.559692	5410.13916	11508.55859	3608.528564	667.9055786	1375.681763	1117.852417	674.9083252	518.7078857	579.1774902	500	731.2675171	1010.298767	610.4705811	0.0062448204
CATMA5a62765	ath:AT5G67310	18488.49609	9081.797852	14535.73633	16143.93555	20982.23828	42721.03516	21183.05469	49133.48828	57649.51953	59887.07422	10857.16504	6879.356445	5779.397949	10254.11426	18121.46484	4091.442383	6898.917969	18160.64844	5987.367676	5790.634277	0.0062448204
CATMA5a20940	ath:AT5G23440	2650.630615	2946.693604	2292.807861	1465.381958	4170.35791	7461.589355	5610.678223	4354.660156	7311.403809	5965.472168	1742.955566	2673.545898	1797.530029	1286.663452	1680.053101	1176.773193	1003.833679	1575.494385	1119.174561	878.1548462	0.0062527251
CATMA1a27770	ath:AT1G29800	1086.30127	1105.813354	1110.719604	604.2019653	1432.989746	3015.162109	1710.718628	1173.000122	2299.046875	1188.884888	968.5021362	1005.883728	1181.432129	543.5794067	689.6544189	744.1490479	543.3061523	503.9378967	500	500	0.0062652864
CATMA1a22960	ath:AT1G24100	4105.207031	1959.364624	1492.706421	2218.812012	3721.806152	6994.155273	1671.235718	5094.45752	10629.94043	4505.02832	3041.697021	3463.919922	861.24823	1428.324585	738.3607788	500	500	654.3795776	512.2575073	663.3725586	0.0062652864
CATMA5a46360	ath:AT5G50380	1076.231812	1096.950562	702.9042358	821.5699463	1297.249634	2016.572021	994.9041748	1267.455688	2259.911865	1163.508667	667.4550781	1075.533813	655.6798096	968.2531128	500	500	518.0848999	500	500	786.9451904	0.0062915229
CATMA2a44390	ath:AT2G46000	3060.211914	8174.683105	4673.270508	2640.702881	4296.832031	7179.955566	5788.72998	4818.279785	7101.365723	8349.701172	1842.136475	5816.650879	3887.058594	2295.151611	586.8592529	1625.915771	633.5787964	544.9731445	1498.250488	523.6661987	0.0062923972
CATMA3a12660	ath:AT3G13520	19148.96289	19927.34961	10322.18262	12843.32813	14809.82227	12042.06738	18001.16016	22212.02539	25935.92969	26465.36133	14293.20117	17588.90039	9057.640625	10980.89844	12957.45898	4537.651855	5237.786133	10663.87988	3147.585449	3027.68335	0.0062923972
CATMA3a14890	ath:AT3G15480	3880.881836	3035.778076	2266.502197	1890.958984	3854.861328	4052.418701	2604.583984	4749.423828	5311.974609	4622.836914	2753.462402	2615.207031	1799.534668	1382.359985	2199.927246	1300.93103	902.2872314	2598.709961	1135.609619	771.7785034	0.0062923972
CATMA4a26120	ath:AT4G24380	3832.401855	1988.176392	2103.480225	1534.525879	3728.880859	4705.484375	1929.108398	17906.96289	23863.74023	6094.455078	3463.768555	2862.916748	1009.410645	1710.808716	1315.716553	866.8903198	672.1854858	1439.115723	1501.672363	658.4793701	0.0062923972
CATMA1a53950	ath:AT1G64630	3550.779053	2421.866211	2797.281982	1646.092163	6421.145508	9756.053711	5423.537598	16768.25586	25073.53906	12855.70801	3382.373291	3715.128662	1393.029419	1501.959839	1761.050903	820.4547119	651.2363892	1834.001465	693.8905029	696.8916016	0.0062923972
CATMA4a25696	ath:AT4G23930	830.9696655	1206.828491	880.5113525	805.1143799	705.7578735	1309.161865	1140.756714	755.5212402	753.5932617	1128.448242	731.0823364	770.1987915	667.9953613	793.8067627	500	500	500	500	500	500	0.006303593
CATMA5a11120	ath:AT5G12890	2017.220337	1239.840454	962.8640137	708.8839722	1553.05481	2387.778076	1143.055298	3250.592529	4914.697754	2345.501221	1002.708801	1292.941528	938.9338989	802.7818604	724.7953491	545.9893799	539.1702271	617.6295776	694.9025879	596.2018433	0.0063163197
CATMA3a10155	ath:AT3G11100	520.8148804	500	500	500	855.6146851	749.8495483	747.8931885	908.6283569	857.1397705	626.5898438	500	500	500	500	500	500	500	500	500	500	0.0063190992
CATMA3a01380	ath:AT3G02420	610.7218628	1042.682007	1033.366943	581.138916	1274.06665	1991.64917	1799.800171	1355.65564	2123.593994	1747.599731	500	1076.204468	1131.109619	500	500	500	500	500	500	500	0.0063242015
CATMA1a68530	ath:AT1G79430	2059.707275	2371.37915	1603.523071	1242.488647	3099.758301	5583.186035	2458.88501	2428.348877	4542.110352	2185.536133	1619.885864	1404.079956	1611.591675	1688.65979	1288.218628	1055.986572	688.2905884	1013.772522	675.5020142	529.0675049	0.0063243139
CATMA1a60640	ath:AT1G71310	914.1402588	984.8386841	961.0706787	698.1903076	843.6349487	1871.716187	1068.440918	671.4298706	2360.626465	998.0501709	827.9318848	804.3738403	598.1772461	668.0524292	672.2057495	500	500	633.6827393	500	500	0.0063317416
OPA012497	ath:AT3G16420	500	678.0843506	793.7495117	509.2876892	11379.20313	3309.422607	2339.541504	14301.39355	5871.592773	3824.220215	500	888.1989136	652.0415039	500	500	500	500	500	500	500	0.0063335758
CATMA3a45120	ath:AT3G52180	775.1290894	1824.922852	1192.217285	735.3817139	922.3897705	2332.195801	4437.04834	801.3569946	1390.653076	4385.408203	699.3114014	1218.981201	522.1348267	705.7055054	500	663.1114502	668.8179321	500	500	677.274231	0.0063353025
CATMA5a24190	ath:AT5G26775	692.7053223	768.5200195	826.5992432	500	728.550293	1712.5625	988.5926514	621.5149536	1350.276367	698.8435059	500	617.2627563	554.7460938	500	500	500	500	500	500	500	0.0063512104
CATMA1a25360	ath:AT1G27130	1899.515747	3499.735596	2306.102051	1215.533203	2159.158203	6317.133301	2359.428467	3918.448242	7173.521484	3814.711426	916.3557739	3087.513428	2217.655273	1283.214355	500	745.8112793	500	500	820.0006104	500	0.0063640995
CATMA2a32960	ath:AT2G34840	2580.983643	1975.371948	1427.627441	985.4471436	1692.731567	4268.904785	3321.605225	2538.045898	5141.770996	4337.821777	2015.070679	1366.065918	1232.093628	932.4970093	561.579834	701.5369873	574.4894409	706.7816162	939.706665	801.454834	0.0063886281
CATMA3a10250	ath:AT3G11230	1458.752319	1123.590698	1161.432739	937.1315918	1333.640991	1719.739624	3098.492432	1132.209595	1612.860107	2148.731201	795.3360596	1134.372803	1141.749146	623.5166016	677.9436035	543.2909546	557.6564941	555.8348389	593.6887207	500	0.0063886281
CATMA1a13680	ath:AT1G14670	2411.465332	2473.76416	1790.418091	1412.208008	2555.528564	3031.827148	2163.777588	2280.688965	3979.71167	2921.074707	1769.180664	2209.07666	922.3043823	1348.203979	1163.211182	1080.376709	875.086731	1449.985352	1216.163208	819.9850464	0.0064454331
CATMA3a38270	ath:AT3G45240	1893.113525	1940.122559	1894.673828	1442.174316	1737.688721	4153.525391	2322.289063	1555.460449	3757.348633	2681.618408	1425.087524	1681.93689	1772.274292	742.6867676	1245.655273	779.3809814	500	849.9716187	662.8833008	681.3770752	0.0064454331
CATMA5a59110	ath:AT5G63580	1074.349609	800.6506958	1122.177002	993.3677979	892.7677612	1112.460815	642.4983521	542.8014526	921.6985474	524.5101929	680.5768433	635.7619629	679.2474976	748.973999	557.1496582	500	500	500	500	500	0.0064459931
CATMA5a14470	ath:AT5G16190	585.1228027	685.5570068	672.7695313	500	898.6681519	1484.525146	1531.278198	748.1196899	1172.826782	1697.880615	500	609.7504883	538.1876831	500	500	531.1083984	500	500	500	500	0.0064535658
CATMA2a26150	ath:AT2G27740	823.5354614	1495.736084	1012.893005	867.0612793	1024.072876	1800.582886	1426.613647	972.4669189	2194.614502	1134.437256	625.4093628	1172.701416	771.3735962	572.5325317	500	500	500	500	500	500	0.0064652889
CATMA4a16590	ath:AT4G15802	1642.407837	1690.434814	1099.458008	979.0450439	1490.291626	2715.009766	1322.573608	1283.120605	2928.484131	1330.200317	905.0811157	1208.834717	1329.514038	703.5506592	500	500	500	500	500	500	0.0064652889
CATMA2a21310	ath:AT2G22830	658.1361084	774.1022949	737.2027588	514.159729	746.5645752	1520.488037	843.5820923	656.2868652	1221.959961	776.3241577	636.6187744	745.1151733	640.3977661	507.4701843	500	500	500	500	500	500	0.0064652889
CATMA3a00145	ath:AT3G01150	1769.360352	2178.547119	1676.782227	1370.437622	1878.592529	3448.257813	2586.331299	1829.233521	3185.022949	2427.555664	1201.938843	1902.775146	1344.394043	1061.640137	983.4909668	501.8920288	541.8764648	600.2384644	567.1154785	648.4708252	0.0064863135
CATMA5a08910	ath:AT5G10160	2882.593506	2123.864258	2038.641602	1754.992188	2071.664307	2520.975098	1699.938721	1898.396362	2316.890137	2005.342529	1728.599976	2045.197021	1301.976318	1291.033813	1024.307617	1404.038696	576.3067017	1132.885742	944.4515381	520.8560791	0.0064863135
CATMA3a20620	ath:AT3G20870	1908.319336	3184.070801	1572.124878	1223.22522	3825.529053	4827.134277	2657.793945	3329.145996	3391.831543	2290.943848	1723.723999	2650.306152	1555.712646	1169.005249	518.0324097	832.0001221	575.8616333	500	690.105957	500.6260681	0.0065109646
CATMA4a41250	ath:AT4G39860	684.4401245	1123.913574	805.0429688	640.7091064	1149.03186	1417.677002	1738.380859	823.9876709	1045.680786	1999.122925	737.7322388	965.1870117	612.8168335	500	500	500	500	500	500	500	0.0065206516
CATMA1a58905	ath:AT1G69570	807.2936401	1228.837769	876.1809082	555.979248	1478.457397	1870.208008	996.1956787	3671.726807	3884.079346	830.9481812	710.8287354	1107.692139	692.387085	500	500	500	500	500	500	500	0.0065206516
CATMA2a06960	ath:AT2G07707	1011.797058	965.9047852	612.8226929	703.9008179	659.2446289	1010.347229	1230.216919	825.6679077	1014.73584	928.9151611	615.4030762	763.0230103	500	675.7996216	500	500	500	500	500	500	0.0065206516
CATMA1a65410	ath:AT1G76200	7481.431152	4618.434082	3279.862793	3706.907715	3924.996826	9049.854492	4113.888184	3596.266357	8656.698242	4177.294434	4147.601074	3419.315918	2348.689453	2958.560059	3236.528076	1431.628418	1195.187256	2726.980713	1178.616455	1048.636597	0.0065357083
CATMA1a45386	ath:AT1G54270	1446.641235	1612.20459	788.0741577	929.2564697	1187.530396	2606.9104	1683.118896	1641.21814	3601.331299	2412.575928	1272.375244	1398.070068	1141.508911	780.3475342	727.6424561	624.0916748	520.600647	737.5975342	621.699585	607.9440308	0.0065357083
CATMA2a41740	ath:AT2G43320	1112.875	2042.463257	1139.602783	551.3048096	1140.654419	2134.874756	1749.178955	2654.664795	4143.644043	2822.187012	896.8134766	1809.337158	1058.117798	573.6017456	500	500	500	500	613.7683105	546.416748	0.0065596182
CATMA3a20130	ath:AT3G20450	822.1524658	788.9882202	608.8086548	796.1164551	896.2736816	1080.01416	545.223877	2015.726929	2550.92627	1934.701172	689.2262573	829.7172852	594.6524658	503.4031067	500	500	500	500	500.7059937	586.0391846	0.0065596182
CATMA3a27390	ath:AT3G27520	749.2305908	1185.736694	851.9730835	579.7496948	1116.0448	1812.358887	983.6051025	741.4629517	1284.603149	771.0831299	516.9518433	917.9628906	623.4093628	544.3759766	500	500	500	500	500	500	0.0065668247
CATMA4a29210	ath:AT4G27600	2438.652832	3571.984375	2331.175781	1611.537598	5031.730469	7444.946289	5391.635254	3707.988525	6620.269531	4471.467773	1540.338013	3464.832764	1770.495972	1279.884399	687.3239136	1444.213013	789.9962158	719.5991211	1612.286255	667.8841553	0.0065688445
CATMA3a03886	ath:AT3G04870	2063.847656	3834.688232	3244.639648	1661.971191	11157.05957	5968.66748	8445.181641	7735.349609	4588.626953	6391.537109	1533.571045	3046.942383	1666.583008	1388.778076	1311.514893	1835.555786	798.1366577	1125.805298	1813.094971	579.8604736	0.0065688445
CATMA3a01290	ath:AT3G02300	4065.307373	3903.594727	3335.876953	1913.921021	6008.179688	10217.93359	7653.262207	5125.893066	9256.712891	5618	3140.005371	3522.862549	2556.633301	2568.596191	1236.359131	842.4336548	1026.364746	1497.871094	1074.801636	1074.606079	0.0065688445
CATMA5a46820	ath:AT5G50870	3262.790771	3908.792725	2239.942627	1949.91394	4149.648926	6216.303711	3348.138672	5721.534668	7968.534668	5024.750977	1779.984863	5097.282715	979.7664185	1460.842773	630.7612305	1502.415405	560.2545166	637.1104736	1489.582031	571.2131958	0.0065854748
CATMA5a39670	ath:AT5G43830	11342.19336	10691.15137	6446.241211	6225.37207	16158.22363	29207.19531	22489.39648	13376.92676	24712.33594	17675.49023	8144.260742	15969.2666	3125.036865	4832.438477	4063.798828	4909.094238	3710.703369	2770.261963	3934.102539	3322.153564	0.0065854748
CATMA5a57790	ath:AT5G62200	952.8363037	1045.834839	867.7854004	791.774292	1362.929443	2237.286133	1965.499634	1126.994629	2049.286377	1494.678589	990.5565186	985.546875	899.6696167	750.7051392	500	500	724.5859375	500	500	500	0.0065882082
CATMA5a00240	ath:AT5G01210	1472.132568	773.439209	616.3659668	677.4783936	1622.48291	1471.887573	1044.700928	1793.711914	2576.805908	1418.888794	1017.581116	757.0117798	763.8918457	626.6398926	500	500	500	500	500	605.6134644	0.0065882082
CATMA3a46540	ath:AT3G53590	748.1040649	832.383667	661.6624756	568.0884399	1092.362061	1951.709351	702.8606567	1731.113525	2959.663574	965.0159912	719.5130005	955.0133667	500	500	500	500	583.4416504	500	500	500	0.0065985707
CATMA4a33180	ath:AT4G31540	2572.207275	2200.717773	1660.143555	1598.933594	3365.052246	5299.640137	2895.560791	2245.789307	4486.70752	1962.059204	2578.343506	1514.453491	1538.392334	1469.312622	1534.929565	1303.772949	1092.655884	1438.493774	1049.235718	1129.443726	0.0066021468
CATMA1a16690	ath:AT1G17650	1275.535767	1781.309692	1389.86377	984.9050293	2029.271362	4269.365234	2082.32251	1601.018066	3441.481934	1945.81958	971.1378784	1916.631592	1088.369141	758.7523193	500	866.1307373	500	500	560.3929443	500	0.0066036328
CATMA1a58530	ath:AT1G69230	3163.02124	1453.807739	1276.743042	872.8731689	1216.837891	2942.764404	1168.900146	1576.313477	3292.627686	1466.64502	1323.178955	1122.421753	840.4787598	1126.46582	1167.772339	804.1502686	753.5411987	1121.5177	650.9480591	568.010376	0.0066188604
CATMA3a17960	ath:AT3G18390	5210.178711	3799.442383	3445.917236	2163.873291	3643.085693	7446.793945	3803.150879	2675.207031	4901.12207	2377.287109	2740.916992	2088.495117	3033.878662	1870.955688	1349.358765	1518.46228	1003.097534	1428.932129	1632.542236	736.4091797	0.0066356159
CATMA4a27570	ath:AT4G25870	1425.542114	1328.358154	1033.020264	801.7455444	1205.077881	2485.322998	1203.94458	1366.821655	2608.568115	1302.029785	1211.337402	1144.079468	989.8562012	522.2763062	670.7802124	500	500	658.762085	500	500	0.0066373636
CATMA5a39850	ath:AT5G44100	1118.237793	2758.483154	1346.35022	888.8210449	2049.861572	2833.86499	2368.725098	2438.653809	3841.954346	2923.103027	1123.223022	2090.511963	1451.714478	687.7749634	526.2850342	734.9674683	679.1413574	500	760.2338257	619.8811646	0.0066440093
CATMA3a18830	ath:AT3G19190	758.3812256	892.4423828	754.1599121	569.4650879	944.8501587	1743.871338	978.7075195	801.984314	1895.446655	739.1021729	500	598.0361328	582.1686401	500	735.0533447	524.3566284	500	691.8813477	500	513.6470947	0.006656412
CATMA4a36503	ath:AT4G34710	2528.456299	2252.431396	1382.428467	2160.178223	2813.701416	4334.295898	2109.834961	9934.051758	22522.79102	6367.297852	1980.51355	2848.511475	1543.651001	1439.174072	598.5264893	532.9157715	516.8212891	945.3408203	976.8682861	882.9196777	0.0066776881
CATMA2a42630	ath:AT2G44200	3273.755127	3450.234131	2224.05835	2414.387939	5579.315918	6029.037598	3991.276367	12810.75195	16945.1875	9330.802734	3365.043213	3768.41333	1964.901245	2383.2229	1796.197144	944.2269897	1009.352234	2260.255371	1123.270752	1158.037354	0.0066776881
CATMA3a01215	ath:AT3G02230	7023.753906	10197.32227	10624.35059	4542.213867	4717.914551	9788.164063	6171.115234	23978.04688	49598.79688	35087.86328	4087.019531	10018.90527	8439.681641	3865.555664	918.9023438	1030.430664	1231.633423	1583.556152	2015.704346	2423.510742	0.0066776881
CATMA1a16615	ath:AT1G17580	792.5716553	1909.074463	1426.309204	798.0296631	1908.93103	3186.989746	1999.932983	1602.680054	2450.297852	1621.377319	546.7268677	1166.089111	984.0234985	839.5714722	702.7887573	813.2178955	627.7842407	511.764679	617.5558472	500	0.0066861342
CATMA1a40480	ath:AT1G49360	1566.999268	1567.673584	1267.48938	1100.348389	1760.558838	1788.109497	1368.727417	1018.11322	1677.550659	1092.820435	981.1781006	1366.89856	859.838562	1107.411255	932.8623047	500	503.7062378	761.227417	531.8101196	500	0.0066893081
CATMA5a23430	ath:AT5G25760	1227.844849	1996.230225	1115.14856	883.2233887	2254.855469	3799.493408	2030.002808	1995.425659	3878.353516	2580.391113	682.6373291	2009.439819	1253.477051	806.0621948	608.8643799	500	787.6818848	500	567.5194702	595.8439331	0.0067020125
CATMA1a54730	ath:AT1G65410	817.1608887	784.7842407	899.1710815	687.5886841	823.6980591	1912.116333	1091.218628	735.0814209	1512.569214	1136.605225	650.0629883	550.3004761	750.1712646	540.355835	803.8791504	500	500	629.0588379	500	500	0.0067053369
CATMA5a16380	ath:AT5G18100	2897.741699	2612.167236	2206.094238	2157.421387	2954.650146	4722.122559	4365.428223	2381.324463	2981.081787	3786.036377	2747.658203	2230.000732	2011.228638	1660.322388	1691.202271	952.3984985	500	1455.608276	848.3668823	500	0.0067360075
CATMA1a16660	ath:AT1G17620	2854.298584	3647.181885	2313.474121	1146.199097	4519.175781	5465.13916	4007.143555	18357.93359	21135.45508	13821.25977	2222.302246	4364.055176	1947.887573	1299.731689	722.9970093	1291.522339	813.2396851	769.1132202	1849.299438	757.3640747	0.0067370325
CATMA2a32725	ath:AT2G34590	14681.19336	17381.19141	8409.508789	7901.35791	14226.28125	21452.18359	13964.20898	26038.68555	37055.57813	22485.28906	12759.27246	19221.59766	10028.05566	7878.444824	4443.792969	3563.394775	4750.489746	5038.519043	3830.198486	4765.657227	0.0067370325
CATMA5a43205	ath:AT5G47220	13274.12793	1862.110596	7932.104492	11955.21094	14690.72559	11877.71777	6992.228027	24968.16211	44586.21094	19396.69922	4700.799805	9831.37207	1336.766724	2652.667236	1695.709717	1973.277344	1994.351563	3414.424072	5867.385254	5181.075684	0.0067370325
CATMA5a56130	ath:AT5G60390	52731.47656	51761.81641	60716.36328	51766.67188	61306.60156	63501.66406	61947.72656	49722.98047	51633.98047	53289.22656	44266.36328	49779.33594	44378.16016	58572.83203	33661.20313	37989.16406	36214.20313	42939.58984	41201.22656	35164.98438	0.0067455527
CATMA4a40500	ath:AT4G39030	713.8666992	1192.252441	946.631897	500	631.3702393	1270.4823	1473.547119	2311.922852	4892.918457	8388.298828	526.9525146	1612.569946	592.2720947	500	500	500	500	500	500	500	0.0067656748
CATMA1a51770	ath:AT1G62660	999.9338989	1146.438721	796.2057495	500	2940.683838	3364.415039	1072.035889	6696.929199	7451.834961	6070.932617	685.8128662	1756.486084	1068.258057	500	500	500	500	500	500	500	0.0067656748
CATMA1a68050	ath:AT1G78940	805.1374512	1158.298828	902.3460083	500	748.2611084	997.8256836	675.6884766	1411.312744	2635.527344	1593.104858	732.3557129	781.4891968	869.7536621	500	500	500	500	500	500	500	0.0067656748
CATMA2b21400	ath:AT2G22910	1331.105957	1222.743774	754.4310913	500	1030.502197	1331.392334	681.3394775	1492.430664	3245.758545	1379.91333	803.0635376	1330.039673	500	543.3560791	500	500	500	500	500	500	0.0067656748
CATMA5a46480	ath:AT5G50620	668.769165	750.7348022	521.6314087	500	525.2798462	728.6213379	804.9927979	878.8807983	1028.665771	848.8441772	656.8178101	618.2945557	605.0611572	500	500	500	500	500	500	500	0.0067656748
CATMA3a01150	ath:AT3G02150	1003.24762	1017.650574	1022.88269	652.3416138	786.2756958	1286.669189	500	2135.10083	3558.99585	1869.515259	713.1550293	1180.640015	500	559.9996948	500	500	500	500	500	500	0.0067656748
CATMA4a18840	ath:AT4G17800	962.098877	869.9926147	1084.477783	509.0373535	788.3109741	2012.546021	1183.329102	849.9375	2211.108154	951.9384155	894.0369263	594.0105591	581.3443604	500	500	500	500	500	500	500	0.006766101
CATMA2b16305	ath:AT2G17640	977.7476196	861.5107422	843.6069946	1365.314819	1081.086548	1645.526978	659.5861206	1214.202881	1973.589233	703.8063354	779.1804199	930.4346313	500	631.6449585	500	500	500	500	500	500	0.006766101
CATMA3a19200	ath:AT3G19580	2176.579834	1766.524414	1764.175903	1207.933472	4637.880371	8778.083984	4226.370605	6926.304688	16069.63574	5660.824219	1480.134644	2038.428955	1089.206177	736.6577759	1109.362427	1364.899902	1239.953979	1197.280029	1555.45459	662.8199463	0.0067711773
CATMA1a40800	ath:AT1G49710	1473.11084	2070.547852	1457.056763	1079.795898	1063.016235	3784.0271	2457.664307	1214.369873	3181.768799	2064.973877	1109.881348	1436.839478	987.2000122	1163.372314	644.6422119	707.9758301	616.4811401	500	685.1051636	612.3696899	0.0067711773
CATMA1a69580	ath:AT1G80410	2815.841064	5017.922363	2776.443848	1690.995483	3717.108398	7108.378418	5749.078125	3108.741699	5126.132813	4838.704102	1793.584229	4481.187988	1902.68042	1644.35144	1284.611328	1627.925659	1246.223755	1186.325195	1210.46106	1361.586182	0.0067711773
CATMA1a69420	ath:AT1G80230	1998.252441	2323.73999	1842.606079	1384.652466	1423.939331	2812.71875	1892.078613	1744.82666	2865.617676	1936.698486	1417.425171	1968.590088	1269.291748	998.0386353	800.3990479	618.5545654	741.8348999	687.5812378	607.0993652	620.4278564	0.0067711773
CATMA4a21190	ath:AT4G19960	500	500	500	500	543.8464355	559.5305176	500	500.0194702	1119.351196	562.3308716	500	500	500	500	500	500	500	500	500	500	0.0067758466
OPA022124_rc	ath:AT2G14610	500	500	500	500	855.5286255	700.552063	500	1225.918823	1634.112427	636.5125122	500	500	500	500	500	500	500	500	500	500	0.0067758466
CATMA4a08050	ath:AT4G08300	4030.55835	4236.779297	3601.473389	1473.408447	3676.063965	6705.019043	3796.538086	4392.82666	6653.022949	4640.521484	3563.492188	4277.071777	3267.719482	1530.108643	957.4916992	807.8898315	611.6477661	721.6322021	1042.531494	500	0.0068140988
CATMA3a55760	ath:AT3G62590	883.1574707	1084.269775	1116.763062	704.8847046	1491.894653	3450.625488	1814.818115	2263.422363	3215.300293	2111.175537	961.2508545	1180.262451	981.1246338	692.3849487	1102.296021	699.9028931	624.7093506	664.4698486	691.6081543	500.7402954	0.0068140988
CATMA3a43678	CATMA3a43678	500	793.6887207	821.2650146	500	589.2045288	1070.785767	776.3400269	595.8400269	1119.48999	639.5126343	500	500	500	500	500	500	500	500	500	500	0.0068171637
CATMA2a34490	ath:AT2G36300	2450.41748	3222.569824	4075.379639	1421.154053	2241.450684	5674.293457	4441.991699	4271.073242	9347.305664	8705.96875	1668.005249	2767.148193	3547.879395	1258.904175	500	854.2632446	635.2634888	549.1030884	1273.835449	793.815979	0.0068227153
CATMA1a36620	ath:AT1G43190	3134.602295	5024.944824	3883.004639	1679.356567	4513.230957	9341.301758	7835.17041	4929.874023	7043.18457	7280.748535	1861.736572	4359.382324	2172.713623	1735.297241	943.9518433	1599.508301	733.4963989	791.6047974	1667.772949	855.0007935	0.0068227153
CATMA4a13530	ath:AT4G13360	1759.89624	1927.250732	1726.127441	1301.293213	4948.871094	8928.042969	9251.257813	4190.527832	5487.494141	7214.212402	1458.677612	2063.462402	939.0490723	1223.153442	870.6824341	1667.40332	879.0264893	852.0280762	1088.143188	893.7138672	0.0068227153
CATMA3a53140	ath:AT3G60130	4047.458252	2785.421875	2134.122803	1574.036743	7287.101563	15744.7168	7800.419922	12229.60938	23210.6582	10391.69922	2956.919922	3391.199219	1899.721802	1335.539185	1321.771729	1690.532104	1242.521729	1373.882202	1293.279419	1506.249023	0.0068227153
CATMA3a51690	ath:AT3G58680	8885.881836	6971.262695	4962.216797	4998.177734	10929.875	22578.91797	22827.73633	9363.231445	19054.06641	16643.36719	4957.649902	6352.882813	3566.939209	2994.031006	5403.035645	4293.73291	6050.774414	3658.72583	2589.689209	4789.355957	0.0068227153
CATMA5a53550	ath:AT5G57815	2562.111816	1896.749634	1390.714966	2353.855957	3380.675049	4993.29834	3376.233643	3260.876953	4118.612305	2742.205566	2713.204834	1360.240845	865.727417	1932.710327	2208.63501	988.8883057	1295.246704	1258.946045	575.8863525	832.4436035	0.0068227153
CATMA2a16220	ath:AT2G17530	2706.440186	1960.633789	1782.648438	1576.585449	1385.72998	2722.364502	2194.24707	1784.605591	3135.751465	2233.219971	1461.019043	1853.370605	1418.876709	1326.613525	1384.854858	838.4141235	521.7024536	1124.245117	916.1809692	699.8580933	0.0068227153
CATMA1a47170	ath:AT1G56090	808.8101196	1268.441528	800.3634033	590.980957	1654.897583	2205.544189	2494.957275	1812.51062	1912.549194	1747.068726	940.7012329	1228.241577	502.1012878	500	540.2092285	500	500	518.4271851	500	500	0.0068292341
CATMA4a27350	ath:AT4G25660	2208.850098	3409.154297	2313.334717	1462.303589	2154.900391	6481.20752	4740.310059	2511.989258	7934.882324	6533.653809	1762.588745	2709.407715	1797.781128	1194.236572	500	1221.73938	924.560791	562.5307007	1351.268921	903.2337646	0.0068399806
CATMA3a19130	ath:AT3G19520	1680.141235	2495.292725	1708.052246	1111.5625	2814.633057	5979.411133	5021.415039	2856.967285	4389.473633	4163.040039	1224.717407	1893.036621	1808.356812	843.3400269	506.0292053	927.2418823	518.6273804	500	683.43396	532.8440552	0.0068399806
CATMA1a67040	ath:AT1G77885	3825.798584	1243.324341	2690.362305	1466.210938	1873.306152	7206.787109	2209.377197	5278.926758	17930.64258	7992.526855	2881.081543	2945.4104	1494.777832	1085.935791	500	500	500	500	500	500	0.0068542453
CATMA5a39070	ath:AT5G43180	923.4364014	1142.939331	1176.032715	987.5009155	868.1254883	2062.524414	895.2752686	1687.907593	6533.790527	3165.8396	1277.290649	1490.485718	818.6548462	754.5432129	500	500	500	500	500	500	0.0068542453
CATMA5a04770	ath:AT5G05570	1360.699341	1838.609131	836.1140137	998.4188843	2050.776855	3668.411865	1695.729736	2180.623779	3843.859863	1950.82605	785.0753784	1365.980225	854.4404907	1073.821533	500	880.7629395	500	500	846.9494019	500	0.0068782942
CATMA5a02460	ath:AT5G03350	4205.699219	1690.924194	2829.201172	2258.401123	4213.317871	7151.461914	2913.397705	3354.213867	6527.240723	1748.222412	1905.94397	2566.95752	1202.299805	1003.297668	1673.021484	500	500	1225.215454	500	500	0.0068782942
CATMA1a23630	ath:AT1G24793	1137.770264	2866.658936	1797.591064	505.5853882	4293.870605	5338.072266	6366.80957	2028.949219	2882.444092	3660.652344	995.395813	1884.36853	1322.297363	502.5289917	1043.161255	745.3917847	767.262146	500	500	500	0.0068795822
CATMA4a30165	ath:AT4G28510	2073.287109	1953.317627	1672.372803	1470.007324	1447.562134	2208.955078	1995.687378	1034.179199	1889.215698	1339.733154	1273.740601	1670.945679	1622.87854	1317.048096	560.3381348	635.2610474	503.4914551	500	500	671.1895752	0.0068802219
CATMA4a35510	ath:AT4G33750	3443.087402	2676.164551	2309.93457	1739.995972	4799.497559	10704.0332	6409.740234	3349.133789	5646.625	3883.521729	2480.599121	2065.748535	1753.429565	1186.529053	2155.052002	1582.915405	1899.526611	1603.126953	1501.690308	1254.325195	0.0068920361
CATMA3a44470	ath:AT3G51460	2100.029541	3116.790527	1838.908569	1026.761597	5260.049805	6238.675293	4575.76709	4470.0625	5401.843262	4966.803711	1335.075928	2663.99292	1299.28833	1107.057495	714.8063965	816.4144287	934.932312	840.038269	863.9536743	930.6403198	0.0069094747
CATMA4a13560	CATMA4a13560	820.9467163	800.2375488	548.5704956	500	1500.562866	1268.360229	814.5125122	916.7165527	2280.368164	965.7372437	605.1509399	794.3965454	503.8493652	500	500	500	500	500	500	500	0.0069132768
CATMA3a42170	ath:AT3G49170	752.3065186	747.791626	600.6102905	548.1851807	500	675.4998779	717.2369385	612.5199585	827.8045044	798.3613281	582.2775879	582.0565186	500	547.2705688	500	500	500	500	500	500	0.0069132768
CATMA5a48060	ath:AT5G52120	929.8495483	628.6147461	792.2972412	500	1486.55481	2249.766357	1532.765259	4223.264648	11926.31348	10307.01563	642.8759155	657.9142456	594.1625977	500	500	500	500	500	710.6826782	500	0.0069286884
CATMA3a53500	ath:AT3G60490	500	639.9111328	629.005249	570.874939	518.8221436	847.7894897	641.5564575	1000.265808	1275.916138	910.6126099	597.8352051	715.0340576	500	500	500	500	500	500	500	500	0.0069322391
OLIGO5198	ath:AT1G54010	536.1606445	542.798584	534.1832886	707.8039551	868.0591431	1065.5979	500	2540.348145	5498.690918	1806.382202	846.3217773	685.3356323	500	500	500	500	500	500	500	500	0.0069322391
CATMA3a03820	ath:AT3G04810	1209.531372	1825.695679	987.3145752	813.6672363	1776.383301	2442.761719	1325.630981	1237.757324	1735.508301	1074.207153	798.3997803	1515.427856	750.1326904	648.9002686	500	729.5939941	500	500	590.1974487	500	0.006948705
CATMA4a28010	ath:AT4G26450	1090.543457	1665.72644	1085.53186	687.9408569	1374.713379	2137.497314	1824.062988	1416.66687	2910.059814	2058.817383	852.3040771	1476.519043	594.3222656	734.4575195	500	500	500	500	501.7121887	500	0.0069619184
CATMA4a24820	ath:AT4G23060	2416.036865	1604.386597	1698.613403	1431.96106	2071.212646	2562.173584	2813.192383	12047.28125	12638.41113	12603.94238	1865.896484	1833.054443	1702.640625	1094.308228	1262.771118	831.7670288	500	1534.871948	1024.943237	500	0.0069787907
CATMA2a00820	ath:AT2G01760	2952.06543	1516.820068	989.8994751	1362.384766	1359.890137	1705.003174	1711.601929	689.0980835	881.6127319	729.4920654	2441.125977	1177.985229	1640.411255	1032.969238	1068.260254	811.5776367	626.8651733	500	549.8730469	590.3982544	0.0069973242
CATMA1a50760	ath:AT1G61667	812.1331787	760.4980469	544.1622925	530.2597656	671.0858154	587.4317017	685.9990845	1056.184692	1110.377686	838.4141235	820.8322144	773.5674438	500	501.9314575	500	500	500	500	500	500	0.0070021829
CATMA2a44730	ath:AT2G46370	9004.783203	7863.975586	3825.610352	5061.479004	6751.928711	8715.571289	3151.098145	54347.875	51317.40234	58704.39844	6676.444336	7317.610352	3279.376221	5992.643066	2977.596191	2204.733643	2619.467285	2951.776123	2485.312256	2996.000732	0.007015026
CATMA1a09440	ath:AT1G10580	2850.258301	1686.751831	1474.352661	1627.796875	6488.353516	2341.063721	1265.124268	5003.574219	5004.504395	2482.119141	2146.459229	1142.143311	1198.001587	1423.429199	1196.901367	500	500	1436.688477	500	531.5074463	0.007020495
CATMA2a24330	ath:AT2G25950	2632.428467	2894.521484	1407.543091	2369.842773	3990.583496	6740.669434	4611.34082	2779.126953	4309.855469	4168.144043	2553.430908	2402.849854	1028.76416	1722.734009	797.7412109	1484.775391	2200.621094	554.6012573	896.8426514	1307.381958	0.0070238935
CATMA1a09500	ath:AT1G10630	4571.560547	4424.021973	2287.468018	2620.143799	4751.910645	7512.374512	3469.796143	6097.017578	11150.70117	4669.410645	3628.981445	4165.45166	1648.529663	1934.747681	798.5012207	1974.942627	1231.798462	1002.246216	2499.848633	1149.021118	0.0070238935
CATMA2a26910	ath:AT2G28480	975.7316895	1658.566772	861.2446289	636.4285889	1482.589478	1927.552856	2110.141846	1625.149292	3226.524658	2330.45459	861.1849976	1630.183472	1254.833984	500	500	509.7119446	500	500	500	500	0.0070298914
CATMA3a19450	ath:AT3G19840	1765.275879	2520.076416	1547.520874	1010.884094	1455.805054	2217.482422	2840.519775	2063.272461	4294.316895	4847.619629	1215.253906	2478.253906	1033.252319	1106.845459	500	500	500	500	500	500	0.0070298914
CATMA1a58170	ath:AT1G68780	627.3153687	1167.460815	815.5383301	720.2302856	1316.143433	2416.899902	2348.731445	530.350769	1112.136353	1147.241943	533.4040527	881.315979	639.6820068	502.1260071	500	563.0979004	500	500	500	500	0.0070427483
CATMA3a50820	ath:AT3G57785	3043.010986	3332.14209	2866.726563	3209.340332	3631.68457	6424.201172	3983.106445	2969.114014	5059.778809	3446.942871	3064.288086	2414.997314	2157.808838	3091.430664	2963.361084	1145.625244	1254.281128	1868.210449	858.7036133	1024.237793	0.0070505626
CATMA5a46740	ath:AT5G50780	863.3760986	1451.258057	721.6546021	838.9109497	1190.106323	2674.26001	1420.216431	1075.91272	2838.033691	1472.10498	792.8129272	978.6245117	500	960.5933838	500	743.0288086	712.4640503	500	500	658.0787964	0.0070556586
CATMA1a03570	ath:AT1G04770	1288.337646	1406.371948	1178.450073	608.5084839	1281.819946	1429.593506	863.5749512	1652.210938	1520.964478	1208.738525	1272.989624	829.3961792	858.7409058	843.6497803	737.184082	500	500	542.3358765	500	500	0.0070556586
CATMA2a23770	ath:AT2G25430	5120.197266	6488.072266	4066.304932	4325.120117	6929.331055	14781.67383	7957.845215	10432.80566	25593.64453	11985.79395	4021.99707	4207.086914	2924.060303	3635.594482	5636.433105	1680.802002	1972.512817	6343.719238	2048.462646	1825.683594	0.0070594745
CATMA4a12870	ath:AT4G12730	4696.200195	3937.078369	5262.785156	4194.681152	7767.087402	21223.15625	8003.54248	18968.55273	41875.19922	19004.54688	3517.078369	4743.151855	3633.865479	2822.102051	3830.041992	2680.40918	3059.035645	5673.78418	2898.32251	2638.603271	0.0070594745
CATMA2a36050	ath:AT2G37770	1490.778809	766.3513184	1043.045898	578.6574097	573.4101563	1650.667725	1067.577637	645.4539185	2220.957275	1756.776367	557.0401611	817.3430176	670.3446045	500	500	500	500	500	500	500	0.0070671221
CATMA4a28160	ath:AT4G26590	692.3674316	970.5024414	713.2020264	526.946228	585.0891113	2337.643066	1002.396118	726.4750366	1330.747437	911.5582275	602.1294556	709.0698853	669.4585571	500	500	500	500	500	500	500	0.0070671221
CATMA3a08430	ath:AT3G09560	1498.421753	1070.55481	1438.264771	656.835022	1918.910767	2632.124756	1488.450928	2169.531982	4055.510498	2941.597168	1264.973999	1021.375122	869.0566406	564.0106812	1308.423096	521.9733276	500	1191.502808	500	654.4705811	0.007067578
CATMA3a19295	ath:AT3G19660	635.6389771	661.5633545	560.0014038	500	805.2359619	1142.103027	540.2908325	896.2132568	1125.759521	802.5656738	546.0102539	601.2763672	500	500	500	500	500	500	500	500	0.0070879787
CATMA2a24910	ath:AT2G26590	760.1069946	1075.785889	795.3779297	583.5509644	766.9143066	1724.609009	671.0107422	937.9716187	1334.595093	822.5855103	728.9860229	785.1599121	676.8120117	500	500	500	500	500	500	500	0.0070951351
CATMA5a17550	ath:AT5G19140	43598.69922	48380.23828	39206.68359	40909.12891	64036.78516	62246.875	58361.87109	59158.86328	58251.44141	66957.66406	54589.75391	41320.49219	21194.58203	39001.57813	47464.21484	44793.33594	36501.14063	85623.98438	91025.52344	105577.7266	0.0071042012
CATMA2a03395	ath:AT2G04400	2641.561523	1730.819336	1238.819092	2268.003906	2512.004883	4345.820801	988.8123779	11374.82324	19979.14258	3376.299072	1410.865479	2321.240967	997.5395508	1171.606689	500	851.303772	519.5969849	500	1018.059265	646.3405762	0.0071078955
CATMA3a01800	ath:AT3G02875	1440.063477	2668.299316	2422.140381	780.4667969	1702.319702	4154.592773	2655.674316	2960.845947	6875.594238	6487.637695	791.8938599	3323.241211	2088.44458	612.9886475	500	500	500	500	500	500	0.0071124517
CATMA3a55880_bis	ath:AT3G62720	819.44104	1087.466553	868.6520996	528.7147827	1316.258789	1832.92749	1783.581787	2827.580811	4288.406738	2723.334229	629.043396	1171.63269	942.1254272	500	500	536.630127	500	500	755.3867798	500	0.0071153751
CATMA1a17920	ath:AT1G18860	500	500	638.9064941	500	1224.421387	527.3253174	651.7868652	3073.987305	2714.98877	2394.425049	500	606.4586792	500	500	500	500	500	500	500	500	0.0071256737
CATMA2a34790	ath:AT2G36550	1260.302124	1628.641602	1611.152466	604.7993774	1599.089966	6342.833984	3122.404785	1680.371582	4355.939453	2058.300781	993.300293	1339.692871	1098.487427	542.6029663	500	705.1958618	500	500	704.3143921	545.2965698	0.0071280476
CATMA3a51850	ath:AT3G58840	1229.710938	1986.160034	1285.237915	760.1213989	1587.640625	2464.965576	1065.939453	1830.537109	2437.097412	1627.441895	909.9330444	1539.102661	783.8013916	633.1668701	527.2385864	500	500	500	628.1974487	660.7355957	0.0071280476
CATMA3a29525	ath:AT3G29350	5116.776855	4509.182617	2052.530029	2784.076416	4991.11377	9090.388672	4553.089844	4703.61377	7627.707031	3623.152344	4152.545898	3524.174561	1351.000366	2434.545654	1507.03772	580.817627	1183.271729	1068.951172	569.7774048	1435.556396	0.0071401841
CATMA1a06090	ath:AT1G07025	806.84198	1085.078613	934.4884644	500	924.8554077	2038.637329	1682.474243	879.8379517	1591.918213	1416.398193	604.2080688	762.1526489	584.6830444	500	500	500	500	500	500	500	0.0071454804
CATMA3a46730	ath:AT3G53780	969.4506226	1600.732544	1426.339844	578.1243896	3522.407959	2857.719971	3099.482178	6981.27002	3963.972168	4838.380371	1009.435059	1539.58252	1395.549805	500	636.0706177	631.4591064	500	830.5842896	540.7606812	500	0.0071461307
CATMA3a44780	ath:AT3G51860	999.461731	1825.494873	1074.419312	718.2385864	1055.969482	2818.794434	1561.781128	1227.074829	3116.643555	1511.665649	826.9191895	1462.101807	901.4292603	879.7468872	500	544.5167847	500	500	500	500	0.0071519655
CATMA1a23080	ath:AT1G24190	939.5395508	876.9827881	766.385498	579.1010132	703.7501831	1882.367065	774.192627	901.0094604	1391.811157	799.1548462	651.7929077	827.5250854	603.6412354	632.1629639	528.5275879	500	500	500	500	500	0.0071519655
CATMA3a15690	ath:AT3G16290	3247.27417	2228.267822	1689.322021	1510.05603	1884.986816	2420.958008	1671.040527	1538.641357	1790.885742	1107.191406	1484.320068	1691.50647	1443.976318	1448.951538	1213.397339	956.4036255	508.7442627	979.2298584	903.5785522	538.9371338	0.0071672894
CATMA1a17520	ath:AT1G18485	774.4592285	942.7512207	633.7109985	587.1483765	943.9013062	951.3677979	925.2390747	796.2180786	827.6245117	553.3535156	618.4223022	720.274353	500	603.324646	500	500	500	500	500	500	0.0071703737
CATMA4a19052	ath:AT4G18010	912.6621704	2676.717285	1007.310669	655.7719727	815.9539795	1836.108398	1576.94873	1756.461182	3960.768066	3701.668457	968.7555542	2003.866943	609.6219482	637.9517822	500	500	500	500	500	500	0.0071726736
CATMA2a37720	CATMA2a37720	1045.395874	764.8931885	967.2332153	723.208313	924.3822632	1125.321533	500	1455.43457	2577.753418	1429.286133	770.6000366	743.5570068	500	504.3860474	526.668396	500	500	515.5236816	500	500	0.0071726736
CATMA1a52170	ath:AT1G63000	2192.456299	4039.068359	3157.111328	2150.690918	4584.226563	10964.62988	26918.55273	5640.852051	12069.10059	32398.66602	1397.127197	4042.895508	2653.00293	2129.760498	866.3010864	2314.891357	1234.959961	936.1574097	2086.213867	1238.082275	0.007176347
CATMA4a11745	ath:AT4G11600	1533.652588	1484.73938	1199.858154	791.6450806	996.6783447	1127.208496	2653.297607	967.9279785	1341.658081	3092.610107	1137.147705	976.0194092	633.1940308	632.8325806	550.0923462	500	579.6384888	500	500	594.8121948	0.0071824328
CATMA3a55970	ath:AT3G62800	2105.442139	3877.929932	2101.440186	2121.873291	4502.525391	7915.306641	4110.527344	2910.076416	4575.870117	3162.855957	1711.911621	3536.653076	1965.495483	1465.093628	1054.278564	2475.77417	1515.125488	577.0080566	1447.3479	1050.804443	0.0071944963
CATMA4a13310	ath:AT4G13200	4044.554443	5631.608887	2423.845947	1835.571655	7183.924316	8366.367188	7584.472656	5557.666504	6359.397461	6274.248047	3501.445557	5662.677246	1605.779053	2011.319092	1120.810669	1172.690063	929.3134766	650.9437256	805.0530396	975.6368408	0.0071944963
CATMA5a46840	ath:AT5G50900	1096.028076	2157.548096	1774.533447	595.5210571	2799.484863	3289.88623	2670.363037	2880.521484	3107.498535	3414.36084	1483.68689	1989.655518	1181.804688	564.5483398	504.0371094	873.4299316	500	500	992.5581665	500	0.0072006521
CATMA1a69495	ath:AT1G80300	1509.555664	1868.17688	1142.317139	1574.544312	1865.053467	3260.702881	1983.881958	2383.719482	4230.735352	2263.13916	1866.282593	1782.868652	888.9783936	1578.087402	500	878.8649902	707.8966675	500	820.3821411	772.5759888	0.0072028555
CATMA1a28340	ath:AT1G30300	1050.56543	2163.728027	1121.272583	681.1381226	877.4363403	3232.106689	2611.377441	1457.812378	4079.907959	3758.196289	684.0185547	2015.296631	1130.306763	531.604126	500	521.7769165	500	500	500	500	0.0072071999
CATMA2b27490	ath:AT2G29080	3124.240723	3624.148682	1772.418823	1861.366699	2437.663574	7396.61377	4646.879395	2542.508057	6757.204102	3924.55542	2056.207275	2987.64624	1327.886475	1612.198242	1664.852173	1137.228271	883.1849365	1593.056396	1053.221924	908.3297119	0.0072492166
CATMA4a34340	ath:AT4G32600	2240.467773	2450.918945	2121.963379	1138.915527	2731.3396	4273.375488	1871.439087	2595.590332	3508.745361	2061.05542	1330.207642	1849.004517	1521.391724	1372.123779	1302.466553	991.3977051	776.3874512	1266.410522	1028.382935	693.6110229	0.0072492166
CATMA1a66460	ath:AT1G77250	541.3108521	893.7194824	849.5789795	500	683.5395508	1062.824219	751.2593384	946.7993774	1138.24292	963.4345093	500	708.336792	607.5787964	554.0014648	500	500	500	500	500	500	0.007257115
CATMA5a20960	ath:AT5G23460	702.2122192	1011.994873	625.553772	500	1039.625366	1442.463013	881.6845703	1049.707764	1885.669922	1055.558716	588.5709839	1019.15918	550.3264771	500	500	500	500	500	500	500	0.007257115
CATMA1a39920	ath:AT1G48790	1375.338867	2199.939697	1482.583984	864.9609375	2700.810303	4879.410645	3076.091064	2604.775635	5234.183594	2916.166748	1058.179443	1800.886841	1162.199341	835.2711792	500	899.9971313	500	500	884.001709	500	0.0072652192
CATMA5a06570	ath:AT5G07350	6201.836914	4457.16748	5290.20752	7769.681152	10552.62305	14460.21582	7550.322266	30507.70508	42738.79297	26149.89453	5890.687012	5319.845215	4735.402832	6434.446777	5007.456543	1969.378662	3332.744629	5081.77832	2506.216309	3496.037354	0.0072675479
CATMA4a14700	ath:AT4G14365	3906.929688	10077.11719	8107.033691	4805.41748	17216.79492	19677.04102	17303.84961	30918.25195	33284.76172	23027.89063	4344.156738	6747.721191	5433.935059	6603.219727	7513.643555	4180.09082	2474.575684	20709.4707	12404.71973	7930.820801	0.0072675479
CATMA2a45255	ath:AT2G46800	2530.509521	5324.855957	3113.956055	1525.696899	5395.679688	7687.735352	6282.277344	12254.21973	15041.04297	9444.692383	2389.126953	4568.399902	2906.540283	1252.5802	1880.398926	1320.985474	1635.865356	1802.666626	1272.633423	1600.605225	0.0072675479
CATMA5a59870	ath:AT5G64440	1334.971436	1356.014526	762.2836304	845.8214111	1419.801025	3184.012207	1134.219727	1182.436523	2643.89624	765.8805542	887.317627	1126.837036	676.2749023	603.508667	530.6170044	783.0164185	652.6710815	500	500	538.4818115	0.0072737479
CATMA5a48910	ath:AT5G53020	1944.192139	2220.858398	1406.208618	1070.780762	1846.6875	4403.742188	2626.302734	1665.49585	4590.914063	2403.069092	1819.901733	1804.143433	1370.11853	870.4795532	849.4031982	500	779.3167725	791.34021	500	500	0.0072739871
CATMA5a12110	ath:AT5G13880	676.098999	1057.720947	541.3359985	523.611084	770.9017334	948.7398071	1100.000366	1301.216064	1266.605347	1132.905518	757.427124	800.7936401	1056.399292	543.9876709	500	500	575.7310181	500	500	500	0.0072815019
CATMA4a10420	ath:AT4G10390	992.2714844	693.8201904	914.3138428	931.5181885	936.746582	1197.516235	548.5626221	3215.049072	5153.048828	2117.942139	1310.942749	1010.622131	720.7945557	631.744751	545.2988892	500	500	500	500	500	0.0072815019
CATMA1a27480	ath:AT1G29520	1284.243408	1385.702637	1323.429321	962.5705566	2048.722168	2787.82373	1621.108276	2234.461182	3027.426758	2021.618774	1752.522339	1484.311401	712.8548584	827.5458984	526.4558716	500	500	566.5255737	500	500	0.0072930026
CATMA5a45370	ath:AT5G49390	595.9078369	957.7773438	617.0977173	656.2224121	1932.41626	1528.914795	1013.210999	2072.375732	1870.992065	1154.234863	786.9022217	960.0032349	562.5941772	643.2924194	500	511.4067078	500	500	554.1323242	500	0.0072930026
CATMA3a21210	ath:AT3G21350	827.37854	812.06604	628.1721191	594.345459	965.8764038	1547.868164	1038.654785	678.8256226	1140.154175	940.1841431	548.47052	705.4386597	515.5447388	633.3864136	500	500	500	572.3746948	500	500	0.0073001953
CATMA5a49360	ath:AT5G53460	11994.27637	10814.80859	13635.33984	5598.916016	7855.393066	29329.73047	31563.22461	5362.731445	27086.82813	13636.66309	5588.639648	13439.75781	7594.803711	3986.061279	2229.90332	3202.114258	3926.883545	1426.391724	2191.603271	2422.852539	0.007304348
CATMA3a19320	ath:AT3G19680	978.6535645	1374.893555	1271.468994	694.5268555	2068.777344	6154.419434	6234.439453	2517.71167	6348.20459	3985.198486	786.9431152	974.2821045	542.6294556	775.4421387	500	717.8501587	782.4405518	562.7072754	904.722229	670.2737427	0.007304348
CATMA2a30020	ath:AT2G31790	4232.217285	3528.897217	5186.941406	5877.856445	4433.854492	15556.8291	3308.959717	3396.267334	9877.974609	5873.635254	2440.94165	3936.174072	3296.8479	3600.4104	2802.891846	1167.174316	806.6239624	2341.373779	1053.077271	843.2142944	0.007304348
CATMA3a15650	ath:AT3G16250	4523.312012	3195.050049	2923.927734	1957.453247	3414.712646	5525.59375	1762.249512	3036.032471	4743.072266	2554.521729	2722.990479	2263.276611	1856.369385	1370.263794	1745.526978	1346.144165	728.8684082	1584.457275	1126.415039	500	0.007304348
CATMA5a38670	ath:AT5G42860	6495.899902	10108.17676	6734.902832	3284.486084	7201.1875	15685.59375	8605.046875	10556.33105	21072.40625	14393.92676	5118.361328	8254.040039	7236.912598	3224.965576	2096.745117	2635.66333	2334.508545	2596.161133	3187.013916	2119.98291	0.007322817
CATMA5a63010	ath:AT5G67560	7774.775391	9694.655273	5875.567383	3925.067627	9204.163086	12552.31836	9906.952148	8800.619141	12557.08301	11458.37109	6639.757324	10621.54492	3350.608887	3817.091797	1719.447266	2716.654297	2605.671631	1215.109619	2185.586426	2221.04126	0.007322817
CATMA2a44890	ath:AT2G46495	2065.783691	2670.306885	1448.237793	1351.201904	1866.588257	3313.862549	1493.55481	6710.627441	8028.429199	3222.144531	1418.358521	3910.642822	965.1552734	1170.713623	555.1921997	1037.000854	1181.737793	849.5379028	1006.902771	1050.751465	0.007322817
CATMA1a43820	ath:AT1G52760	2682.785889	1875.239258	2246.989014	1076.28772	2769.028076	3256.290039	2093.428711	5327.474121	6805.504883	4867.239258	1700.689087	1298.329712	2880.857666	1175.184692	1845.75708	500	640.4946289	1579.752686	500	533.4951782	0.0073267906
CATMA1a38360	ath:AT1G47420	8251.952148	10930.51953	9297.228516	5537.829102	7794.909668	25279.29102	23365.19922	10154.44238	32149.56641	23747.47266	7366.585449	11938.26563	5384.418945	5968.01416	2195.110596	3887.8396	1930.681885	2091.93457	3949.808594	1739.871704	0.0073598935
CATMA1a50250	ath:AT1G61210	1500.1521	6334.126953	3180.148682	1371.741821	4064.335938	3821.309814	5854.016113	4833.645996	4843.816406	7563.766113	1195.324707	3918.130859	3031.091064	1456.920776	860.6997681	1475.705444	500	575.9100952	1342.113403	562.9714355	0.0073598935
CATMA3a54596	ath:AT3G61440	10419.33105	23648.27539	11330.57813	6104.235352	35601.63672	36735.13672	22689.74609	39764.79297	37203.91797	20792.37891	7949.370605	15562.56934	12637.34863	5656.543945	6701.067383	3293.95874	2422.69751	6069.596191	3670.633057	1710.783447	0.0073598935
CATMA3a44180	ath:AT3G51180	1942.576294	1626.628174	1378.573608	1434.84436	1521.631348	3004.48584	1159.511475	1993.512451	3817.725586	1544.001709	1215.997437	1634.066772	1123.246948	1243.181641	746.3480225	515.5942993	509.5166931	688.602356	500	725.9570313	0.0073598935
CATMA5a55595	ath:AT5G59820	1839.104614	1282.526733	1045.62915	1648.678589	5443.791016	5220.614746	1533.639893	12182.34277	30700.53125	5175.26123	1552.601807	1411.258789	524.6060181	775.5981445	1098.022217	1032.918701	894.8997803	2372.164795	3154.485596	1520.99292	0.0073598935
CATMA1a04230	ath:AT1G05350	790.2092896	1372.359009	1080.883423	524.2369385	612.6021118	1976.974243	1512.543091	954.2671509	2104.470703	1598.695557	512.2843018	1205.534912	608.4904175	621.9008789	500	500	500	500	500	500	0.0073707005
CATMA4a36820	ath:AT4G35080	561.9428711	1037.549683	804.9847412	500	782.1781616	1604.126587	871.1086426	1225.302734	2428.025146	881.5797119	500	880.2840576	541.5266113	500	500	500	500	500	500	500	0.0073791172
CATMA3a03045	ath:AT3G04080	633.4627075	1087.059814	563.4860229	500	611.230896	1700.586548	798.8495483	991.2974854	1844.000366	1195.59082	507.4507751	835.7597656	500	500	500	500	500	500	500	500	0.0073791172
CATMA5a22490	ath:AT5G24800	2326.195068	3587.4021	2069.404541	1313.153931	5340.743652	7358.25	4962.447266	4798.723633	6087.495117	3740.418457	1652.625	3451.807373	1835.249023	922.9954224	775.6831665	2026.208496	852.5148926	509.8674011	1318.016846	513.019104	0.0073878226
CATMA4a40570	ath:AT4G39080	2017.838867	1935.973145	1323.231567	1459.104126	2103.482178	3134.245361	9422.586914	2561.256592	4475.637695	7603.208008	2031.52124	1894.257568	1105.689209	1089.42627	1335.945557	1269.549927	587.8262939	1168.121338	1310.93335	518.5056763	0.0073878226
CATMA3a46710	ath:AT3G53760	530.2374268	655.1624146	699.255188	500	500	1161.941406	643.1655884	581.6141357	1110.672974	549.3735352	500	500	500	500	500	500	500	500	500	500	0.0073883185
CATMA5a09570	ath:AT5G10830	3501.769531	2358.371094	2084.849121	1934.197876	1674.470459	2417.98999	2932.801758	2324.058594	2198.657959	2527.045898	1984.983887	2234.358398	1567.307617	1737.792725	1019.386536	500	1192.232178	902.8037109	500	980.0357666	0.0073918802
CATMA1a41140	ath:AT1G50030	1721.778809	2573.359131	2031.509521	1393.365601	2204.077393	6304.490723	6701.248047	2158.301758	5025.654785	4975.638672	1216.749023	2257.895264	1467.5802	1404.384033	980.9850464	1316.621948	642.2531128	672.8273926	1057.58252	612.8388062	0.0073971555
CATMA4a36050	ath:AT4G34230	6572.751465	7749.626953	8256.333984	2994.538574	6339.546875	12553.83496	10275.13672	38835.16406	58263.28906	59366.85156	5218.061523	9602.197266	5411.65625	2416.364014	723.2582397	1252.939453	1730.820068	1391.301147	4135.995605	4610.28418	0.0073971555
CATMA1a07540	ath:AT1G08620	978.0073242	1461.763428	1210.065186	732.3670654	1236.39978	2652.448242	1806.804932	1721.595337	3409.752197	2017.390869	790.8621826	1015.170166	872.9958496	829.9295044	806.4415894	632.934021	582.5881348	832.4015503	719.4760132	611.4401245	0.0073971555
CATMA3a10205	ath:AT3G11170	18892.61719	13177.08008	14548.30957	9192.236328	11976.24902	18736.82617	8500.762695	58752.04688	60070.58203	59567.73438	8461.19043	11612.06543	11790.98047	7782.833496	10724.38965	4432.153809	1107.373047	12311.44141	6165.694336	957.8622437	0.0073971555
CATMA5a47755	ath:AT5G51820	1366.828613	1689.478271	1033.055542	910.4833374	1484.417603	2123.740723	1885.20166	1469.713013	1611.030518	1742.951782	921.6807861	1617.643433	876.4609375	995.6295166	500	511.105835	534.0824585	500	500	500	0.0074264138
CATMA4a32760_bis	ath:AT4G31090	1421.69043	2565.818848	1906.867676	1501.395996	6973.246094	8134.352051	5716.260742	6832.440918	7883.10498	5162.606934	837.2579346	1945.191406	2383.805664	983.4522095	791.4487305	1229.398926	926.3764038	812.0900879	895.942688	993.8189697	0.0074346039
CATMA5a14560	ath:AT5G16270	1965.936157	2106.447754	1321.312134	1330.999512	2912.15625	5061.485352	3311.88208	2150.397949	4743.429688	2619.443115	1852.142334	1724.119019	983.6384888	1363.827637	500	1237.978027	988.2043457	606.0462646	1251.038086	899.7525024	0.0074346039
CATMA5a31940	ath:AT5G36790	3509.907471	3236.740967	2081.631104	1535.565552	3828.735352	9794.267578	3145.693115	2898.132324	10167.36426	3739.832031	2801.070801	2390.03125	1481.703735	1509.322754	1665.23584	1507.097168	847.2939453	1591.629883	1285.187622	689.3789063	0.0074346039
CATMA5a42140	ath:AT5G46150	2119.061768	1307.431763	1747.827515	1057.609131	1750.648926	2336.460693	1940.712158	2009.869263	2491.624512	1591.78479	1392.817017	1393.058472	898.4863892	948.6559448	1470.99585	843.6732788	610.3052979	731.1088867	998.3649292	657.7177124	0.0074346039
CATMA1a16770	ath:AT1G17750	672.4400024	655.3170166	735.0924683	567.7131958	687.2322388	1045.888672	605.9619751	1217.969238	2811.971924	1042.403809	505.9315186	848.5505371	893.3675537	500	500	500	500	500	500	500	0.0074399689
CATMA5a03550	ath:AT5G04340	776.4169922	1192.287476	776.1193237	500	1005.494141	1495.174805	1384.688354	2371.313965	3730.624756	2548.891846	677.6122437	925.4450684	835.6258545	500	500	500	500	500	582.9793701	500	0.0074399689
CATMA1a27570	ath:AT1G29640	617.9324341	851.4179077	651.6189575	700.2023315	500	1080.760254	683.3027954	1081.741455	1488.278809	907.2754517	689.3145752	665.6473999	576.6848145	519.5338745	500	500	500	500	500	500	0.0074399689
CATMA1a09960	ath:AT1G11090	931.2446899	863.1075439	967.0675049	779.4384155	885.5046997	1898.787598	988.8184814	964.8225708	1639.40564	1047.31958	873.1486816	733.3131104	854.2835693	688.3587036	891.5124512	562.281189	500	836.4624023	500	500	0.0074511279
CATMA5a04490	ath:AT5G05310	534.600647	622.973999	504.6701355	500	1052.088745	1540.907349	637.0806274	1715.245361	1922.830078	1017.217041	500	675.5186768	524.0814209	500	500	500	500	500	500	500	0.0074511435
CATMA2a02050	ath:AT2G03140	1069.083252	1743.583984	1201.391479	666.6970825	973.5130005	1366.201172	1397.336182	919.1990967	843.9804077	979.0213623	609.6449585	1109.412231	780.5046387	734.6036987	799.12854	645.5823975	500	562.4988403	500	500	0.0074605683
CATMA5a36590	ath:AT5G40930	867.6992798	1933.935059	986.3271484	857.9660645	1881.274536	3149.442871	1607.003662	1714.705811	2945.177979	1969.648438	736.6342163	1625.689819	965.4003906	512.7739868	500	633.5620728	500	500	804.2877197	587.9364014	0.0074794844
CATMA5a55100	ath:AT5G59350	1162.101318	1469.810547	1210.477417	830.4712524	877.5001221	2437.784668	1241.325439	500	787.1992188	874.3664551	1005.85022	1161.107178	1069.009888	693.993103	500	546.9006348	592.5323486	500	500	500	0.0074897564
CATMA4a14500	ath:AT4G14230	2599.19165	2544.65625	1456.48291	2771.519043	4326.675293	7803.330078	6435.553223	4631.478027	9353.598633	9440.526367	1775.82373	2799.483398	717.9009399	2087.266113	1012.914307	2153.139404	500	1093.929077	2025.432007	500	0.0074905871
CATMA3a18050	ath:AT3G18480	2183.294678	2787.837402	1643.014648	1109.72229	2950.039307	4558.512695	2371.712646	2324.656006	3500.517334	2145.512451	1458.014038	1698.622192	1624.196411	1076.607666	733.0533447	1023.554016	520.7059326	727.168335	1176.64917	710.4124756	0.0075005896
CATMA5a06940	ath:AT5G07710	1019.458984	1210.336914	811.1592407	689.4012451	1212.557007	2676.324463	983.4371948	959.6623535	2556.195801	1499.526001	1015.333496	937.2479248	786.244751	500	500	500	500	500	500	500	0.0075585525
CATMA1a67990	ath:AT1G78890	998.6032715	1458.201538	1186.335205	685.9765625	1085.380981	3152.740723	2861.93042	1178.92334	2654.987305	2066.404785	793.6912842	1668.881226	506.996521	500	500	577.2398071	500	500	500	500	0.0075594139
CATMA1a24610	ath:AT1G26370	806.5314331	981.2086182	742.0421143	520.4754028	998.6044312	1950.814941	1260.557861	787.8223267	1362.158447	1212.049805	752.5402832	972.2906494	506.8154602	699.5803223	500	500	500	500	500	500	0.0075594139
CATMA3a50026	ath:AT3G57050	4925.327148	4375.257324	3606.551758	4200.553711	5079.086914	9182.980469	3688.838623	3508.713867	5139.930664	3027.495361	3920.321289	4065.981201	2545.503906	3411.087891	2699.711182	1883.021851	1366.654297	1792.044434	1400.655029	1237.563965	0.0075862791
CATMA4a17380	ath:AT4G16515	1451.692871	1929.304443	1410.166504	639.9515381	1453.834106	2551.287354	2413.364258	2639.141602	3250.059326	4921.25293	1121.519775	1975.052002	1466.732544	804.5649414	500	621.9933472	500	500	714.0259399	500	0.0075959686
CATMA4a29230	ath:AT4G27620	1847.688721	1479.670166	1514.460571	735.8057251	1186.333618	3269.780762	2692.249756	829.5102539	2623.872314	2510.855957	848.5606689	1046.023804	1495.416626	568.0684204	500	548.1027832	569.8744507	500	500	500	0.0075983838
CATMA2a23140	ath:AT2G24762	716.1348877	1442.408569	1245.228271	562.1323853	2236.255859	2272.546387	2691.210938	747.3449707	1001.194092	1418.726074	500	1203.713135	784.2694092	500	500	500	500	500	500	500	0.0076024599
CATMA5a03450	ath:AT5G04250	1047.77124	1028.006348	706.6213379	757.5386963	751.7752075	1018.75647	2293.711182	2652.583496	3661.366455	5259.65332	1008.148132	1474.741577	722.2069092	801.0698242	500	500	559.7729492	500	500	665.3603516	0.0076056339
CATMA2a43180	ath:AT2G44735	906.6380615	1199.731567	987.1646118	671.2453613	834.0299683	3398.160889	2175.62915	888.4978638	2942.244873	1705.977661	790.5545044	889.0643311	881.4782104	500	500	500	605.9497681	500	500	501.3372192	0.0076253341
CATMA2a27150	ath:AT2G28740	1657.794678	2732.795654	1688.333374	896.4494019	2988.303711	4932.536133	3034.603516	2524.302246	3822.408203	3615.320068	911.861145	2408.898926	2043.173462	500	500	754.7391968	500	500	675.7667847	500	0.0076253341
CATMA5a54270	ath:AT5G58510	1275.710083	1225.192383	1211.05188	571.3309326	771.3431396	3113.675781	2232.386475	1090.685181	2472.126709	1950.284546	775.178772	1110.803101	600.2130737	533.072937	500	500	500	500	500.8041382	500	0.0076253341
CATMA1a00760	ath:AT1G01750	500	500	500	500	500	500	500	744.6206055	563.690918	500	500	500	500	500	500	500	500	500	500	500	0.0076274589
CATMA5a48950	ath:AT5G53050	500	500	500	500	500	500	500	535.6565552	1057.082275	500	500	500	500	500	500	500	500	500	500	500	0.0076274589
CATMA3b09600	ath:AT3G10580	500	500	500	500	500	500	500	513.3686523	707.8561401	500	500	500	500	500	500	500	500	500	500	500	0.0076274589
CATMA2a08950	ath:AT2G10820	500	500	500	500	500	500	500	527.4035645	507.1160278	500	500	500	500	500	500	500	500	500	500	500	0.0076274589
CATMA2a46110	ath:AT2G47680	500	500	500	500	500	500	500	516.0372925	737.4280396	500	500	500	500	500	500	500	500	500	500	500	0.0076274589
CATMA5a56050	ath:AT5G60300	676.543335	1067.04126	1395.042969	770.2265625	1229.572021	4613.833008	3520.770508	3659.319092	11697.80273	17220.79883	739.8922729	1324.672363	1473.862427	686.6946411	500	500	500	500	528.8710327	500	0.0076351105
CATMA4a16580	ath:AT4G15800	5140.952148	8354.084961	4248.291504	2957.571533	6041.230469	21634.17969	9334.504883	10484.23047	33240.97656	10625.64063	5338.061523	7706.253418	3763.796631	2734.95752	1170.552368	3856.545898	2571.64624	624.8283691	3508.567383	1504.015259	0.0076439419
CATMA5a06300	ath:AT5G07120	1368.54895	1564.686279	1106.656372	1085.045654	1561.917358	4565.401367	2473.555176	1525.638672	3130.275635	2335.231201	991.7747192	986.8467407	712.828064	994.0811768	1421.968262	751.494812	691.0057373	1289.670166	769.0249634	680.0825806	0.0076439419
CATMA2a44560	ath:AT2G46170	3895.872803	3069.744385	3092.199707	1496.511475	1998.484985	5935.066895	2905.235596	4821.575684	7391.705078	4933.994629	2964.738525	2879.050293	2414.388672	1310.509766	2383.85498	555.732605	667.8851318	1636.728394	500	584.4541016	0.0076439419
CATMA1a44850	ath:AT1G53780	2331.192627	2486.787842	1398.296631	2088.107178	1873.612793	5586.868652	2869.834473	1482.886963	4252.265137	1677.72229	1509.659424	2038.189331	822.7128906	1575.440918	739.0479736	1041.34436	1244.768921	500	726.3366699	945.5944824	0.0076439419
CATMA1a53740	ath:AT1G64440	3794.733398	4083.506836	2533.315186	4615.787109	2592.114746	3681.731445	2290.177979	1585.460449	3494.744629	2479.50415	2299.488281	2473.000977	1490.797974	3506.410156	763.937561	1486.553711	1121.741577	831.3447876	1096.799561	717.9946899	0.0076439419
CATMA1a00035	ath:AT1G01040	1677.238037	1543.757813	1487.262695	739.3205566	1018.568115	2041.726196	1506.192505	615.4284058	1730.587769	1096.682007	893.9363403	968.9169922	975.9992065	664.3132324	605.2789917	500	500	556.574707	500	500	0.0076444169
CATMA4a24360	ath:AT4G22630	751.6536255	648.7473145	500	518.2114258	843.9243774	1021.632202	511.9631042	705.5820313	697.4083862	500	500	500	500	500	500	500	500	500	500	500	0.0076451431
CATMA1a07730	ath:AT1G08820	4123.070801	3898.265625	2514.117432	2318.90332	7853.678711	11786.01758	10193.96973	9744.058594	12958.32129	11851.08594	7216.764648	7307.505371	2674.852539	2146.563232	2243.103027	2552.606445	1577.116699	2042.046265	1793.204956	1812.350586	0.0076632588
CATMA4a17370	ath:AT4G16510	1053.249146	1787.546387	1238.831787	584.4674072	772.0760498	2234.472412	1383.245728	1174.522705	1936.803101	1539.747803	823.2090454	1238.548828	921.3051758	577.6169434	500	513.6982422	500	500	500	500	0.0076645139
CATMA4a40622	ath:AT4G39180	716.7189331	721.1431885	622.4227905	580.7012329	1137.94043	1997.217285	604.9221802	817.1304932	1649.398682	688.5255127	645.7662964	699.7200928	595.1365356	540.5385742	506.1558838	500	500	500	500	500	0.0076645139
CATMA3a33510	ath:AT3G33530	4282.269043	7297.808105	4472.642578	3297.657715	6383.327637	16797.09766	13011.88965	3617.724854	13288.54688	10357.13281	3320.351563	9112.887695	3223.937988	2415.412842	1201.385986	2514.238525	1514.573242	675.1929321	2301.556641	1297.145264	0.0076923247
CATMA5a37200	ath:AT5G41600	7869.256836	7224.23291	7410.203613	4811.523926	6444.668945	9849.22168	4532.810059	25387.83008	36912.09375	16767.61719	5037.975098	10152.52734	5845.791016	3150.318115	1612.598633	1405.198364	971.4962158	1746.787476	1655.902344	1203.278931	0.0076923247
CATMA1a40620	ath:AT1G49510	3721.660889	2812.664795	2574.620117	3106.99707	3053.726807	5010.172363	2341.287842	2897.925293	7104.195313	3022.639893	2798.870605	3051.997559	1624.585693	1672.96875	1690.62915	963.4724731	831.1848755	1461.927002	934.3947144	609.6572266	0.0076923247
CATMA1a11990	ath:AT1G13000	2692.601563	1492.713745	1627.706909	1863.575928	2947.454834	3671.57251	1737.4198	2583.705566	3270.14209	1738.140991	1402.256836	1569.422607	818.4524536	1662.965088	1549.486084	1291.621948	736.3063965	1535.003174	1090.573975	893.3920288	0.0076923247
CATMA2a29077	ath:AT2G30870	19517.85938	13606.10156	13391.41113	12232.48633	13645.67383	11633.74121	12923.38574	42521.47266	35290.99609	47733.79688	19551.51563	13477.20703	8548.879883	10860.70313	9199.530273	5090.729004	3564.946045	10469.1416	7756.356445	4160.425781	0.0076923247
CATMA3a02670	ath:AT3G03750	764.4752197	1217.136475	665.8181763	500	865.2639771	1006.453003	1514.857056	1124.010254	1271.500122	1555.533813	652.8148804	882.5687256	570.3522949	500	500	625.8250732	500	500	500	500	0.0076992612
CATMA2a14850	ath:AT2G16005	837.0438843	727.3727417	529.0480347	500	708.7585449	1568.142822	749.6882324	986.6424561	1257.810303	1025.537964	701.9412842	541.2356567	520.2896118	579.133728	500	500	500	500	500	500	0.0076992612
CATMA1a17020	ath:AT1G18020	5580.557617	4239.80957	4569.390137	2794.851563	4529.699219	23032.9668	4884.791504	2423.137451	17543.48047	3743.050293	4493.258789	2684.311279	2453.922607	2514.967529	1733.781738	1314.879883	748.0005493	1477.962036	1525.900024	935.3616333	0.0077020375
CATMA3a55750	ath:AT3G62580	1141.638062	1123.938965	774.7011108	773.0750122	889.1473389	2394.170166	1187.807373	1373.02417	4011.67749	1781.719849	1071.139282	1516.082031	557.9577026	666.2526245	500	631.2434692	582.6158447	500	500	592.2805176	0.0077102068
CATMA2a17050	ath:AT2G18390	797.3413696	993.5454712	802.7572632	541.9675293	914.3294678	1652.268555	1015.492615	1047.050781	1389.093018	829.8944092	528.5881348	918.8934937	563.3977051	500	500	500	500	500	531.7106323	500	0.007710316
CATMA2a25680	ath:AT2G27290	6076.405762	8986.889648	7187.899414	4496.976563	7857.339355	18087.00977	12499.37988	6032.30957	16022.74414	12645.97852	5137.879883	7930.158203	4864.060547	3848.339355	1678.633911	4716.168945	2296.851807	1207.634399	3135.80542	1455.902466	0.0077214994
CATMA3a23220	ath:AT3G23220	17459.23047	14242.6416	9159.436523	8312.314453	18378.74414	32101.45117	9116.12207	30202.27148	51489.44531	22319.47461	11529.14258	14495.23242	6573.731445	7852.876465	7164.553711	3873.880615	2220.411133	8335.302734	6324.063965	3014.470459	0.0077214994
CATMA2a36595	ath:AT2G38290	1511.980103	1178.547729	1411.197388	1760.771484	2074.469971	2797.588379	2186.892334	4913.423828	10845.67285	5503.880859	1732.73645	1478.138306	1289.553467	1727.042725	2987.870605	1211.857178	1262.793945	6792.552246	3904.645996	2872.789307	0.0077312486
CATMA5a24860	ath:AT5G27460	1367.62915	1116.280762	1269.098877	1002.505249	1672.968018	2774.742188	1697.291992	1739.052612	2811.261719	1374.052002	1667.000244	1138.813477	1047.846191	651.131897	870.242981	644.5134277	500	684.5629883	500	513.8812256	0.0077406425
CATMA4a31610	ath:AT4G29960	2395.009766	1581.558594	1166.767456	1123.494019	1692.499512	2741.976074	1859.393555	1654.202637	3037.102295	1828.751831	1845.229004	1284.034912	1240.682861	1082.689087	799.1722412	838.600708	777.1140747	623.5620117	638.1066895	758.0280151	0.0077410099
CATMA5a52440	ath:AT5G56630	1963.463623	1695.459473	1127.92395	1295.966187	2017.346802	2704.765869	2037.786133	1589.653442	2505.342285	2291.113281	1526.56665	1426.099976	1311.303467	1527.088257	791.4089966	593.3238525	688.9489136	933.6903076	500	500	0.0077479766
CATMA3a00346	ath:AT3G01360	500	908.7507935	749.6419067	500	713.4782104	1069.575928	813.9273682	994.7860107	1189.844116	930.4055176	500	522.425354	669.9651489	500	500	500	500	500	500	500	0.0077499021
CATMA1a41500	ath:AT1G50440	1415.894775	4783.737305	3124.561768	1406.832886	2470.562012	5745.450684	7914.779297	2647.062256	6491.768066	6646.626465	896.3644409	4600.316895	1614.063721	1296.103149	500	1349.48999	789.8829956	500	996.6350708	589.87146	0.0077553177
CATMA5a55900	ath:AT5G60150	620.9645996	596.0524902	703.085083	500	1107.042603	1622.481689	1485.14978	970.7022705	1784.660034	1262.709717	698.1895142	550.7960815	593.187561	500	500	500	500	500	500	500	0.0077576267
CATMA3a18900	ath:AT3G19260	500	834.7637329	830.0050659	584.0010986	1084.812256	2251.82251	1608.585571	910.6585083	2086.982422	1885.070923	564.9891968	626.8532104	716.545105	500	500	500	500	500	500	500	0.0077576267
CATMA1a66480	ath:AT1G77260	1734.439819	1666.629028	972.1939087	910.819519	1775.858276	3769.052002	1608.975342	1993.930298	2949.130615	1840.004395	1243.668213	1231.860107	1861.512695	805.7523193	617.163147	616.1306152	542.585144	587.5272217	591.5726929	542.1177368	0.0077605692
CATMA2a18310	ath:AT2G19780	762.727356	596.9041138	710.4541016	500	585.0789185	1402.173096	737.3138428	1225.723999	2672.531494	1955.124878	500	624.5964966	651.3758545	500	500	500	500	558.571228	500	500	0.0078047837
CATMA2a21400	ath:AT2G22910	2582.460449	2032.107788	1274.61731	1036.185669	1785.414795	2708.174072	1532.155518	2836.854492	4807.646973	2700.279541	1924.475342	1985.571777	1299.779907	986.0432739	602.6746826	500	500	669.9986572	500	624.9370117	0.007808403
CATMA3a27540	ath:AT3G27670	1084.19519	1460.2146	929.7736816	693.4812012	1649.405396	2063.563232	1603.856079	1327.291626	1486.040894	1138.620361	766.4379883	1218.53772	825.2424316	515.1529541	500	588.965271	500	500	537.5545044	500	0.0078114353
CATMA2a37033	ath:AT2G38760	1612.849365	532.8243408	932.2103882	899.5928345	916.2116089	1816.909668	500	2418.577393	5127.248047	3779.104004	734.390686	1000.332397	703.0532837	552.0425415	500	500	500	500	500	500	0.0078219255
CATMA1a39650	ath:AT1G48550	937.2938843	1233.641846	1225.25354	930.177124	1729.353027	3491.950195	1472.248047	1020.869934	2043.268066	725.5116577	687.5316772	1318.966431	745.1129761	868.6904297	741.031189	533.8978882	500	500	500	500	0.0078387895
CATMA2a03103	ath:AT2G04110	2551.873779	2505.271973	1465.265625	1198.989258	2243.160645	4920.411621	2187.85376	3294.863281	4368.786133	1720.866455	2213.569336	1996.598511	1158.878418	1494.406616	1079.747314	1134.410278	673.7969971	500	873.4523315	564.4272461	0.0078392953
CATMA1a64290	ath:AT1G74920	6712.257813	5041.655762	3467.517334	3464.683594	7346.351074	13486.20703	6251.070313	9872.144531	17852.30664	7321.443848	3648.423584	3880.530273	2059.69165	3492.857666	4929.703125	3862.956055	2368.687988	3291.877441	3035.483154	1561.446655	0.0078392953
CATMA3a03580	ath:AT3G04600	963.0048828	1132.521973	946.5261841	698.6022339	775.4995728	1564.391357	1006.289551	999.2375488	1420.235352	1176.56897	756.8789063	985.1479492	814.8842773	758.0338745	534.5274658	500	500	500	500	589.0869141	0.0078512545
CATMA1a09750	CATMA1a09750	2940.105957	2644.140869	2710.759521	2108.133301	2659.70459	3511.865723	3505.888428	3425.478271	5040.244629	4087.13916	4005.447266	2230.631836	2436.506836	1927.813232	2158.236084	1323.923096	936.9013062	1866.918213	1312.167603	802.2369995	0.0078590997
CATMA5a54480	ath:AT5G58760	728.6270752	1660.285034	1150.450928	542.5161133	932.2357788	3195.845947	1271.872559	1615.661133	3144.898682	1571.167847	556.7875366	1311.811523	826.9981079	678.8786011	500	500	500	500	500	500	0.0078692888
CATMA5a54290	ath:AT5G58530	970.2335205	1084.415771	959.7901001	509.3011475	931.038208	2483.589355	1595.440063	1196.731201	2230.372803	1750.463623	729.5230713	1480.098633	784.5517578	538.5292358	500	500	500	500	500	500	0.0078692888
CATMA1a17720	ath:AT1G18690	833.4876709	643.0999146	586.1876221	552.402771	862.9404907	1982.062012	967.3647461	950.9822998	1546.931519	882.3980713	625.5549927	836.8114624	753.7976074	503.9592285	500	500	500	500	500	500	0.0078692888
CATMA1a25070	ath:AT1G26850	11103.4082	11703.84961	10095.5625	4741.851563	7659.178223	20551.57227	13848.11816	9583.295898	23640.26953	18793.38867	5359.062988	8484.5625	8126.657227	5955.162598	2021.608032	2941.373047	2239.704834	2796.743896	4100.391602	3167.803223	0.007898857
CATMA5a04300	ath:AT5G05100	1903.421265	1685.392822	1523.812744	1255.265747	1854.329712	5453.328125	2707.984375	2476.999512	6562.540527	3232.548584	1085.03125	1170.176758	1111.251831	1263.476318	1832.629517	770.8607788	722.036377	1753.450073	826.9988403	572.1010742	0.007898857
CATMA2a26940	ath:AT2G28510	7758.421387	6670.915039	4258.02002	3540.22168	2931.906738	8595.402344	2079.048096	11317.09863	46469.94922	15038.28613	6041.673828	12370.28516	2027.818726	1960.296387	500	1203.144043	840.2686768	500	1280.832764	752.4641724	0.0079185695
CATMA1a06450	ath:AT1G07380	972.6152344	1120.015747	637.505127	533.0643311	1159.71582	1538.335571	861.4705811	759.8181763	1126.120483	556.0004883	643.4100342	696.1366577	500.5307312	500	546.9663696	500	500	500	500	500	0.00792043
CATMA4a38190	ath:AT4G36640	1019.887878	3426.685303	1652.286499	913.9259033	1454.830688	2501.716309	1854.879761	2959.718994	7615.576172	8414.430664	957.1578979	1932.646484	1490.408325	977.8128662	500	500	500	500	526.5152588	539.7721558	0.0079239385
CATMA4a37590	ath:AT4G35940	1227.733032	2121.009033	803.3886719	765.2276001	1174.242065	2165.005371	982.6244507	1394.996582	1860.771362	975.7242432	859.5505981	1055.437134	742.2923584	899.7565308	633.9909058	500	529.7998657	500	500	517.5563965	0.0079278699
CATMA1ctrl29	ath:AT1G53850	1916.56543	1128.902466	780.5610962	705.6355591	1765.887085	1895.704834	986.0354004	2249.989502	3424.793701	1740.521973	561.62854	884.5762939	661.7911987	917.1542358	500.7585449	755.9046021	500	605.9666748	884.1906128	693.3838501	0.0079288052
CATMA3a37550	ath:AT3G44620	2530.20752	1680.095947	2333.25293	2038.420654	3410.569092	4318.498047	2840.560059	3243.516846	3761.2229	2874.789063	2349.926758	1229.684082	1073.147705	1450.388794	1687.491577	955.7348633	500	2328.161621	1012.482605	500	0.0079486141
CATMA3a28010	ath:AT3G28180	2734.55127	3255.705566	3551.066162	1239.677856	4155.213379	13080.75781	13239.24414	5445.289551	14850.68066	13413.9541	2116.216797	3672.0896	1977.858521	1427.139282	625.7138062	1740.840576	1100.605713	875.3771362	1746.985229	1057.291992	0.0079689106
CATMA3a20210	ath:AT3G20500	897.8146362	1843.700073	1416.820801	841.81073	1478.542725	2779.134277	2095.509033	2694.869629	4174.131348	3845.445313	790.5430298	1300.464844	1170.669678	823.6707153	846.8830566	740.467041	547.2319946	1252.974243	992.0770264	941.2520752	0.0079689106
CATMA1a37910	ath:AT1G44960	1138.397461	2213.403809	1228.394165	731.2523804	2131.34375	2445.766602	2694.751709	2670.459961	2586.470459	3036.478516	802.5966797	1626.98938	1254.539429	738.3977661	516.5732422	646.8865967	570.4614258	500	608.5639038	759.2980347	0.0079689106
CATMA1a67470	ath:AT1G78370	37805.02734	34954.75781	17678.16406	36951.90234	45568.03906	60161.1875	37097.54688	38442.78516	57840.58594	38131.71484	32232.07813	38497.01172	9709.888672	30160.63281	3268.241211	1265.180786	3073.252441	2834.191162	1081.990601	1635.220459	0.0079689106
CATMA1a14998	ath:AT1G15950	5917.408691	7391.042969	2915.657715	2560.340088	6687.163574	13001.38965	3807.235352	11868.42871	24891.43359	10325.98633	3736.806396	3889.901123	5394.50293	2872.99585	1705.885498	1326.091675	884.7871094	2269.116455	1769.952881	944.9495239	0.0079689106
OPA011754	ath:AT3G16460	1229.861206	938.680542	559.8806152	664.2536011	5022.753418	1741.18042	1169.39209	7453.370117	3741.834473	3060.935547	1627.633545	943.9467163	1053.513062	744.4750366	550.6846924	608.3435669	500	500	544.5941162	500	0.0079882785
CATMA3a19080	ath:AT3G19490	2304.26416	3165.474121	1943.994385	1335.492554	3294.812256	7408.009277	4811.083496	3024.706543	5003.25	4007.519775	1361.205933	2457.769775	1232.431396	1713.373291	983.0778809	1301.488892	1111.039917	1081.605103	1637.061401	897.9136963	0.0079991211
CATMA5a15190	ath:AT5G16880	8721.469727	8333.682617	6334.389648	5785.948242	11304.83008	23694.98633	11304.04492	9649.967773	23021.36523	10213.49121	5863.898438	8028.87207	4412.101074	4574.068848	6937.152344	4198.388184	2828.927734	5820.438477	3694.491699	2904.472412	0.0079991211
CATMA2a24680	ath:AT2G26340	2611.770752	5467.798828	4400.328613	2489.826904	2774.663086	12705.70801	5762.169434	2447.245361	10302.09961	5651.286133	2624.428223	3856.390869	2041.288696	2235.854004	653.9274902	1860.289673	843.7754517	500	1714.30542	731.5540771	0.0080092164
CATMA4a32100	ath:AT4G30490	4504.929688	3504.964111	2985.239258	2067.474121	3056.596436	5027.737305	2824.765381	5527.339844	8734.966797	3216.965332	2486.000977	2203.88916	1671.548096	1643.352661	3052.935303	1521.367676	883.2391968	2479.715088	2270.73999	807.6988525	0.0080092164
CATMA3a20300	ath:AT3G20570	1183.617554	2453.806396	1716.152222	767.9914551	3029.10791	3552.242188	2591.255615	3494.530029	4138.481445	3438.311279	1395.951172	2388.938965	1194.505859	926.3781738	500	931.3348389	599.9823608	619.9319458	886.9468384	500	0.0080191568
CATMA5a52060	ath:AT5G56260	8321.829102	5134.195313	4440.213379	3138.816406	5243.106445	6743.341309	3827.709473	5032.898926	7441.367676	3537.696045	3611.230957	4873.077637	2734.093262	2691.127441	3498.748047	2398.558594	1273.734375	2643.542725	2107.866943	782.3016968	0.0080193242
CATMA1a47535	ath:AT1G56450	2237.983398	3308.930176	2544.818115	1293.005249	2251.70166	5227.972656	4266.275879	3393.880615	5196.498535	5093.841797	1405.644775	3440.519775	1408.430908	1072.980103	500	948.7359009	500	502.1183472	805.600769	500	0.0080491416
CATMA1a25200	ath:AT1G27000	3000.235107	3858.285645	3367.816162	2227.535889	2282.518311	7464.931641	4158.36377	3007.833984	7331.469727	3620.064453	1857.466187	3654.189697	2633.931885	1554.556152	748.6230469	1305.648315	912.5525513	618.8355713	967.5076904	718.6074829	0.0080598818
CATMA2a31570	ath:AT2G33410	3332.768066	2931.306641	2193.676025	1299.958496	3278.232666	6258.685547	4121.728027	4573.989746	7207.164063	4643.015625	2517.84668	2372.729248	2729.394531	1623.903442	1114.430786	1027.480469	968.9586182	1180.177979	1383.823975	1169.494019	0.0080598818
CATMA5a12000	ath:AT5G13760	2217.270508	1450.822388	1510.033447	1020.800354	3522.587402	5686.055664	2300.702881	5278.30957	8279.49707	3919.193604	1269.312012	1513.701294	1339.366699	1005.024536	905.5627441	909.2141113	1028.432617	842.0039673	1204.120239	1106.515869	0.0080598818
CATMA1a40810	ath:AT1G49730	2221.923828	2242.013916	1455.705688	1363.345825	2551.070313	4185.376465	2655.005615	3208.833008	5135.533203	3542.668701	2074.468994	2702.690186	871.0773315	1082.074585	981.4346924	900.2352295	500	1017.216858	1148.123169	560.5673828	0.0080598818
CATMA3a09810	ath:AT3G10760	1229.554443	1479.542603	1352.646851	702.1653442	966.1968384	2721.216553	1338.026245	982.9953003	2268.816162	1286.012817	960.0063477	922.3845215	575.9838257	617.7850342	1207.250122	541.3674316	580.8724976	816.5792236	500	522.1375732	0.0080598818
CATMA3a24093	ath:AT3G24160	5238.533203	4054.177002	4425.102051	3141.848389	7490.637695	8482.064453	6869.450195	7749.605469	9688.249023	8359.037109	4282.01123	4095.621582	3502.780762	2681.421143	3802.256836	841.2153931	1073.550903	4300.175293	923.2352905	725.6032715	0.0080598818
CATMA4a32060	ath:AT4G30450	5227.078125	1809.816772	3183.270508	2341.335449	4314.771484	5198.524902	966.6715698	5279.009277	7560.644043	2951.265625	1971.517822	2994.692383	1419.498901	981.1596069	1131.11499	727.9512329	500	798.5108032	628.7915649	500	0.0080648318
CATMA4a02465	ath:AT4G02195	1312.337524	1343.866821	767.3272095	813.0818481	1141.280029	1019.812683	733.34729	1234.47583	1803.984863	1294.787109	1167.588989	972.3187866	500	582.1524658	500	500	517.8322754	500	500	545.4030762	0.0080674118
CATMA3a00450	ath:AT3G01460	1581.435791	2155.04248	1438.104004	887.4048462	2237.837891	3905.106934	3289.582764	2281.979736	3216.093506	2610.030762	1372.966431	2137.723389	1313.925537	624.2479248	500	807.1762085	661.5335693	500	935.0282593	793.4577026	0.0080699226
CATMA4a20045	ath:AT4G18930	3312.886963	3387.716309	2816.716064	1790.94812	6232.246094	11291.3623	30614.50586	4689.191895	8694.503906	26309.79297	2397.71875	3385.146729	2088.369873	1333.731201	1211.648193	2340.599121	1879.397339	717.9476929	1831.560791	1315.381592	0.0080802365
CATMA4a16190	ath:AT4G15470	6202.047852	7081.741211	5176.674805	3860.394775	4665.646973	9394.313477	4340.978027	6407.556152	14987.45605	7190.396484	4578.473633	6899.765137	3327.331787	2431.864746	2097.047363	3376.095215	1772.812622	2178.616211	2834.856689	1855.015747	0.0080802365
CATMA1a06910	ath:AT1G07940	9737.791992	14753.47461	8316.416992	5166.526855	10721.44043	24079.92383	16056.11621	15052.84863	27033.05078	18529.09375	4738.32373	16178.30566	7059.516602	4715.649902	721.111084	3268.918701	1215.426025	732.3605957	4613.360352	1685.935425	0.0080802365
CATMA1a19510	ath:AT1G20510	7394.592773	2200.443359	9378.737305	11950.55469	9426.917969	16001.81055	5161.433105	19978.06836	47343.95313	25749.62891	2971.107422	4885.60498	2073.370117	3506.631104	5404.800781	4209.07666	1362.132324	7149.834961	7802.668945	1664.125854	0.0080802365
CATMA2a23220	ath:AT2G24850	6247.128418	724.4970703	5686.861816	2525.28418	6760.925293	6036.516113	3168.156738	43090.88281	62336.92969	66648.83594	836.2801514	10193.93945	986.6420898	500	500	500	500	500	1308.914795	519.7843628	0.0080880966
CATMA4a35243	ath:AT4G33510	3285.952637	3425.815674	2100.328857	1629.856567	3166.832275	5308.92334	6214.005371	2631.729004	4546.990723	5348.328125	1541.120605	2125.855957	1582.314209	1356.553955	1937.223145	1316.314209	1721.831055	2077.20166	1451.824951	1588.348877	0.0080904328
CATMA1a07240	ath:AT1G08250	1004.041748	2449.455566	1381.236206	990.5842896	1568.457886	4854.922363	2165.404785	2950.142578	12123.74219	8854.155273	1071.990479	1818.753784	1838.298828	1192.988281	500	557.9890137	500	500	890.1762085	500	0.0080944144
CATMA2a43300	ath:AT2G44840	500	573.5159302	790.3101196	500	1999.876221	2705.62085	703.4341431	5658.503906	14937.13672	5250.752441	500	888.5962524	549.6925049	500	500	500	500	500	500	500	0.0080978802
CATMA5a49210	ath:AT5G53290	500	724.8215942	568.3168335	500	749.6890259	805.9902344	509.6166077	1793.884766	1300.662964	1178.360718	500	685.4862671	539.1131592	500	500	500	500	500	500	500	0.0080978802
CATMA4a18730	ath:AT4G17700	724.0807495	1138.413208	739.3787842	500	845.7169189	1190.124268	500	1394.728882	2957.584229	1770.859497	500	1059.07666	547.8549805	500	500	500	500	500	500	500	0.0080978802
CATMA1a27610	ath:AT1G29690	1386.106934	2006.521362	1408.504272	775.380249	2599.805176	3391.914795	2728.351318	4940.742676	6619.450684	3940.23584	1338.700195	1939.809448	1790.233154	663.8133545	807.0335083	677.7054443	531.3341675	1177.372559	776.7601318	630.6283569	0.0081416055
CATMA3a04230	ath:AT3G05220	1505.850952	2092.012451	1101.563843	916.7040405	1485.702515	2627.623779	2499.950928	2979.615479	5446.814453	5001.121582	1397.620239	1932.087036	1276.681274	773.5709229	552.0935669	631.4981079	895.0734863	670.0899658	770.9189453	1223.194214	0.0081416055
CATMA5a50090	ath:AT5G54170	12549.17871	4074.168701	9885.90918	8595.524414	8368.166992	5957.091797	4183.783691	72410.13281	63164.55078	66324.1875	8311.624023	8937.09375	2691.662842	3095.871826	3322.08667	1059.727417	701.9871216	4463.76709	1407.698364	906.3329468	0.0081416055
CATMA3a42250	ath:AT3G49220	5073.965332	5410.427246	2736.70459	2326.364014	4474.05127	6760.119141	4721.961426	13083.4375	23876.22266	12222.81934	4703.444824	4453.899414	2982.561279	3564.981201	1353.4375	1224.670654	1562.162476	2473.72168	2051.213623	1703.624023	0.0081416055
CATMA4a37710	ath:AT4G36060	650.1640015	951.2164307	539.6576538	500	1048.160522	1161.098389	750.8444214	1343.179077	2617.013184	1051.965576	620.4771118	971.0637207	602.3621826	500	500	500	500	500	500	500	0.0081429033
CATMA5a52190	ath:AT5G56380	884.8735962	811.5671997	832.2639771	601.3164673	1026.670288	930.4036255	520.9003906	524.5595703	720.2705078	500	572.9766235	757.5426025	500	517.1953125	500	500	500	500	500	500	0.0081429033
CATMA5a10250	ath:AT5G11480	2320.516113	1408.661133	1246.633423	641.5534058	1884.792847	2443.638916	1756.029541	1544.784302	1958.651001	1482.666626	865.2120972	979.180603	1071.486816	500	985.151001	508.3763428	500	939.9400024	555.30896	500	0.0081619156
CATMA4a14870	ath:AT4G14500	2275.271729	2729.378906	2702.473633	1685.739258	10120.39844	8396.848633	10447.36816	10329.34766	8794.267578	9973.112305	1874.144897	2798.238281	1406.891357	1308.89563	1084.175781	2021.642334	803.7171021	1057.041992	1889.603638	779.2908325	0.0081827736
CATMA1a14360	ath:AT1G15340	4558.065918	9046.790039	4367.467773	2031.926147	7928.737305	19992.32617	13254.49707	8218.529297	12709.33789	10675.27539	4035.674072	7066.057617	4334.827148	2022.168823	1410.098511	3072.474121	1478.151611	1308.936768	2777.584229	1462.784424	0.0081827736
CATMA3a29450	ath:AT3G29270	1592.272949	2233.683838	1501.598267	739.1507568	1605.18457	3669.164551	2319.74707	1851.907837	2710.464111	2098.508057	1304.162598	1957.030762	1467.756348	717.6771851	500	758.5704956	515.1577148	500	593.9453735	500	0.0081929419
CATMA4a36600	ath:AT4G34820	1379.797852	1527.612549	1121.375	639.4094849	1050.321777	1994.394043	1485.369263	895.3651733	1356.116333	798.7576904	831.6535034	985.7493286	981.3792114	705.5779419	500	500	500	500	500	500	0.0082023166
CATMA2a25520	ath:AT2G27140	856.4095459	980.746521	934.4868774	665.2067261	1046.580566	2159.763184	1055.148438	1356.611938	1745.279785	1461.96167	890.72052	927.991333	1070.994629	672.9852295	500	500	500	500	500	500	0.0082342424
CATMA4a11964	ath:AT4G11820	1750.094482	1394.074097	1219.849976	893.6555176	991.7696533	2920.962646	973.2363281	1888.910645	3610.672119	1407.962891	1355.080566	1249.234375	1006.919006	500	500	502.672821	500	500	500	500	0.0082342424
CATMA2a45420	ath:AT2G46960	4686.94873	2058.073486	2352.777344	1598.175415	7808.624512	6433.668945	1251.787476	13399.08887	20535.23828	6254.184082	3010.790771	2843.951416	1203.792358	845.0365601	1189.256592	500	675.4310303	1435.299072	500	658.7335815	0.0082397117
OPA021053	ath:AT5G24770	2274.622314	1688.474243	1464.418945	1110.068481	6442.336914	16486.27734	67753.95313	12480.53027	42759.63672	61955.40234	4460.249512	7378.621094	1198.278442	527.5598755	500	500	1306.454834	500	500	500	0.0082449116
CATMA1a18695	ath:AT1G19670	20522.14648	7562.90625	45277.98047	20195.04883	16828.125	51595.58203	5084.532715	27073.11523	58097.16406	61310.24219	2563.725342	59139.52344	4063.474121	2164.271729	500	905.6090088	500	500	1295.861206	500	0.0082501501
CATMA2a36070	ath:AT2G37790	1128.280396	2057.314209	1281.917725	878.5693359	1115.893799	2695.955078	4433.475586	1063.803467	2469.938232	4515.899414	872.2815552	1657.799194	1083.326294	691.2297974	500	685.8719482	500	500	522.2745361	500	0.0082816504
CATMA5a03440	ath:AT5G04240	1633.058716	1884.358398	1959.804077	882.3132935	2684.240723	4431.266113	2991.682373	2876.94458	3979.404053	2416.593018	1142.864868	1517.059937	1483.82605	990.302063	945.6727295	893.6030273	596.5081787	828.4144287	964.2167358	631.7114258	0.0082865954
CATMA1a07190	ath:AT1G08200	2526.797119	5484.089844	4554.185059	1565.689453	2949.218506	9225.583984	3524.628418	9116.365234	30397.7207	19829.55273	1872.338867	7124.749023	3414.841309	1602.754395	504.0080261	1146.776611	877.3614502	515.4909058	1230.877441	917.8703003	0.0082970489
CATMA4a13760	ath:AT4G13590	2920.652344	5318.37207	3772.291748	2076.148926	5624.418457	13177.88574	11657.42383	4816.106934	10066.87793	9844.612305	1784.130005	5011.79248	2569.504395	2378.317627	775.7133179	2264.689941	859.0128174	787.1322632	1778.644043	797.8834229	0.0082970489
CATMA1a51680	ath:AT1G62560	25736.08789	27614.32227	24593.16797	21444.5332	32092.28516	54256.95313	35835.90625	22642.11523	49454	46067.50391	17082.77734	35857.58984	11819.0791	18082.64063	2545.431885	2620.000732	4761.09668	2152.063965	3138.867676	4152.089355	0.0082970489
CATMA1a51960	ath:AT1G62830	1942.983643	1502.560303	1001.278076	743.9145508	1409.449341	3526.877441	3402.462646	923.2797852	1767.31604	1838.299805	837.381958	1331.238037	1162.095581	768.0098267	541.9241333	647.4556885	500	500	518.1659546	500	0.0082972066
CATMA1a06470	ath:AT1G07400	1405.264526	1725.250488	744.0984497	818.4475098	1781.386108	3050.982178	728.5426025	4312.28125	8708.702148	2079.802002	1033.107056	1006.429138	1027.609375	721.5521851	963.7785034	500	500	705.0580444	612.0327759	500	0.0082972066
CATMA1a14100	ath:AT1G15120	5366.655273	6737.252441	4957.910156	2928.716797	3793.564941	8962.073242	5206.098145	3914.741943	9121.929688	5068.043457	2843.973877	6963.878418	2748.909424	2647.742432	698.8342285	1430.51123	995.9943237	532.1589966	1260.381592	596.2081299	0.0083075153
CATMA5a48740	ath:AT5G52880	1225.738892	1160.188843	796.2244263	901.206604	1337.988647	2653.956787	1927.846924	1057.007446	1801.584839	1535.875122	1253.949951	1148.261963	708.1772461	753.4489136	657.4188843	567.3480225	615.7451782	590.6447754	500	585.0039063	0.0083075153
CATMA4a21380	ath:AT4G20110	568.9928589	1156.46875	1092.064331	512.7692871	1138.883057	2325.552002	2508.530273	900.930542	1577.82605	1355.898315	500	823.1100464	1013.378784	500	500	593.4147339	500	500	500	500	0.0083102779
CATMA4a09530	ath:AT4G09510	1734.478516	943.9782715	2251.195313	1081.64624	3054.420898	2772.989502	1129.93689	4457.554688	7091.787109	4961.062988	1169.514282	975.6231689	875.7070313	599.3118286	1183.164307	500	500	1332.930054	500	500	0.0083238356
CATMA5a03645	ath:AT5G04410	2406.133301	3280.210205	2467.46167	1088.125122	2136.157227	7009.451172	4631.437988	3486.775635	7402.999512	5969.421875	1750.703613	2525.104736	1233.111938	1061.295898	683.1430664	1100.511963	543.4659424	777.6925049	1188.627441	584.1876831	0.0083284874
CATMA4a35540	ath:AT4G33780	1861.723389	3290.348633	2054.073975	1306.351074	3301.182129	4301.354492	4028.664551	2947.656982	3816.209717	4258.276855	1781.524902	2865.349365	2978.453369	1174.811035	695.3666382	955.6707764	874.7454224	598.6338501	975.3552856	525.4030151	0.0083284874
CATMA1a08930	ath:AT1G10090	844.3114014	1967.576416	998.3518677	680.4000854	4129.359375	5095.825684	8534.541992	6128.157715	6520.558105	14203.72656	682.6804199	1925.017822	789.8261719	520.7078857	500	695.8807373	577.6586914	500	886.4551392	670.1603394	0.0083601307
CATMA4b11495	ath:AT4G11380	1326.759644	2285.68335	1390.857544	927.6697388	2542.468262	5471.040039	6348.491211	2792.740723	5559.273438	8195.645508	1243.705078	2736.830078	1528.584961	968.3310547	500	1174.352539	679.821228	500	891.3302002	592.8430786	0.0083654055
CATMA2a02940	ath:AT2G04020	1228.147827	1372.761108	999.7761841	909.0973511	1660.9104	1901.814697	663.0039063	3125.21875	4359.35498	3314.938721	1292.98645	1447.487427	809.5995483	769.9297485	792.2579346	556.0857544	500	638.6402588	698.0606079	500	0.0083654055
CATMA1a32300	CATMA1a32300	576.7236938	500	500	500	630.0368652	604.0021973	500	1318.452148	1202.322266	873.050293	500	500	524.1723633	500	500	500	500	500	500	500	0.0083747182
CATMA1a15200	ath:AT1G16220	872.0288696	984.2571411	870.2402344	828.3571777	755.5457153	772.1523438	753.9168701	583.9134521	1067.362305	689.1366577	693.6903076	787.6105347	608.6757813	500	500	500	500	500	500	500	0.0083761558
CATMA1a26620	ath:AT1G28420	1615.592285	3058.966553	2672.783936	763.4760742	1959.317383	5410.763672	4902.773438	1616.955933	6531.793457	4356.571777	1593.245117	2400.919434	1562.902954	849.3237915	500	534.4173584	500	500	704.2700195	500	0.0083768656
CATMA1a03100	ath:AT1G04230	1036.972168	1409.927368	1205.130127	625.3691406	792.4899292	2765.277832	2246.133301	979.4480591	2331.675293	2435.786621	923.1098633	986.7185669	902.2020264	619.4567871	500	565.4901123	500	500	576.2919312	500	0.0083768656
CATMA2a26870	ath:AT2G28430	1486.600586	2526.87207	1968.483032	835.8365479	2800.837158	3036.451172	4751.127441	2414.313965	3024.056885	4614.26709	1312.460815	2475.704102	1466.571167	606.4029541	500	850.7328491	500	500	764.3987427	500	0.0083768656
CATMA5a10210	ath:AT5G11440	1465.774902	644.5678711	850.6599731	1745.278931	1331.409546	1399.987793	1358.76123	1583.741699	1789.227905	1452.299927	1223.833984	708.3662109	630.5107422	1183.085083	545.2000732	748.7940674	858.7894897	500	628.1332397	809.0131226	0.0083811464
CATMA5a54910	ath:AT5G59150	1984.775513	1788.922119	1320.30249	1412.950195	1548.382324	2974.53833	1055.343506	1383.410889	3378.459717	1151.631226	1218.930298	1359.862549	1245.68811	1047.623779	1059.523804	565.2789307	655.4032593	756.9213867	500	500	0.0083997722
CATMA3a43400	ath:AT3G50350	763.5849609	750.4956055	943.5455933	500	1481.599854	1883.688599	935.4225464	1511.15918	2175.174316	910.3475342	653.6846924	690.4466553	607.62677	806.8683472	500	500	500	500	500	500	0.0084092879
CATMA3a55430	ath:AT3G62280	635.9870605	500.9252319	544.5620728	528.2219238	1147.960938	1507.881592	692.8262939	816.4824829	1387.962158	781.5748291	703.5505981	506.5555115	500	601.9415894	500	500	500	500	500	500	0.0084092879
CATMA1a10790	ath:AT1G11770	645.2796021	1014.392822	672.571106	624.1116333	710.5189209	1198.414185	544.883606	606.5836792	632.170166	500	592.8673096	574.3766479	604.970459	605.3096924	500	500	500	500	500	500	0.0084092879
CATMA3a00580	ath:AT3G01580	573.9124756	673.3870239	641.6942749	500	604.3212891	1423.094116	759.178833	888.776001	2115.531738	956.9090576	507.0299377	519.4797974	874.0691528	500	500	500	500	500	500	500	0.0084101893
CATMA3a55390	ath:AT3G62240	823.9026489	927.3433838	500	640.6971436	1047.924072	1593.072388	704.9658203	1185.945068	1713.895996	991.7072754	601.2869873	743.5830688	500	739.909668	500	500	500	500	500	500	0.0084328503
CATMA4a37550	ath:AT4G35905	2009.239014	1809.700439	1380.178101	956.463501	2159.787598	3984.20166	1640.762573	1983.298828	4363.787109	2280.396973	1729.316895	2225.856445	1254.608276	975.8596802	811.3424072	665.1489868	643.482666	658.769043	505.0373535	548.4067383	0.0084341342
CATMA2a35480	ath:AT2G37200	1147.496704	1957.500977	1432.216309	988.0211792	4536.373047	4867.868652	6837.383301	4293.136719	5449.867676	5493.734375	1274.685547	1778.077637	1536.046631	710.920166	1402.61499	973.5516968	1183.415161	721.4665527	695.6964722	643.6084595	0.0084341342
CATMA1a30000	ath:AT1G31790	501.0383606	1153.596313	639.3450928	860.6730347	685.5822754	593.982605	500.0578613	500	500	500	500	627.2745972	603.6225586	574.2417603	500	500	500	500	500	500	0.0084551931
CATMA4a14980	ath:AT4G14605	2049.299561	2443.134766	2242.121582	1163.178711	2196.887451	6701.896484	4387.500977	1484.349121	3397.567139	2705.081299	1181.664551	2302.367188	1770.831421	1069.620239	843.486084	1112.588257	857.6323853	500	985.352417	666.2086792	0.0084554218
CATMA2a10420	ath:AT2G12400	1284.236694	1339.247925	965.4005737	615.3771973	1332.317871	2639.96167	2752.289551	1754.442993	2775.243652	3726.029541	855.1328125	1124.56604	806.7949219	960.6711426	500	606.791687	602.3895264	707.0852661	805.4987183	732.9277344	0.0084554218
CATMA4a11967	ath:AT4G11830	3351.822021	4544.597656	1640.284058	1313.666016	4375.836426	6848.666992	4414.889648	4939.45752	8509.582031	4563.352539	2942.302979	3258.61499	2031.218994	977.204834	1128.434814	874.7619629	777.8530273	1565.939331	1555.942871	896.4691772	0.0084554218
CATMA3a40980	ath:AT3G47950	8661.28125	4441.400879	8484.608398	10078.84961	16592.90039	17382.54297	9689.369141	54807.33984	56905.81641	62724.13281	6194.856934	4773.133789	5686.273438	7155.895996	5528.497559	1597.247314	1175.518066	10757.14941	3535.278076	2466.618652	0.0084554218
CATMA1a10550	ath:AT1G11580	7158.832031	3500.371338	3670.516113	6549.897461	10317.50781	13139.86035	2305.269287	15358.53613	26162.95117	8638.832031	3175.903809	5752.796387	4325.084961	3940.555664	1427.463745	821.819519	560.6135864	1939.006104	975.2094116	703.1083374	0.0084554218
CATMA5a60070	ath:AT5G64640	511.4203796	781.8112183	559.3626099	500	846.0488892	810.3612061	726.9467773	1004.779236	939.0894165	686.3478394	682.8704834	609.0013428	500	500	500	500	500	500	500	500	0.0084765858
CATMA1a58430	ath:AT1G69060	1308.415161	1370.800293	686.9711304	941.8873901	1002.920044	2162.789551	1490.153931	1179.442261	2019.247925	1587.316772	843.3778687	1104.2854	706.9274292	1021.834106	597.4196777	629.8987427	500	642.8743286	572.8223267	500	0.0084983496
CATMA2a44165	ath:AT2G45770	1882.227539	1886.073975	1955.820313	1310.308594	2245.16333	4256.209961	2270.030762	1813.417358	3791.114502	2136.544922	1488.944946	1996.433716	1477.294556	1035.656006	500	686.1091919	500	500	640.1994629	500	0.0085055024
CATMA5a07120	ath:AT5G07870	1319.149902	1313.961792	984.9838257	561.0644531	761.6488037	2050.650391	1088.744019	844.7507324	2369.873047	1343.081299	741.2144775	1253.626953	824.6978149	500	500	500	500	500	500	500	0.0085094623
CATMA1a18040	ath:AT1G19010	695.4037476	913.8463745	893.1473999	560.8947144	782.0410156	1753.425415	736.7142334	719.7367554	1406.057251	798.6550293	500	903.4094238	505.5386353	500	500	500	500	500	500	500	0.0085126392
CATMA5a54415	ath:AT5G58670	1408.012573	1158.576416	935.1365967	601.6716919	1947.976563	6115.64502	2902.294434	3400.990723	8319.442383	4256.883301	1052.332886	2103.509521	753.1381226	500	500	500	904.6298218	500	500	671.2053223	0.0085129671
CATMA3b26965	ath:AT3G27170	1057.277466	1852.787476	999.3755493	560.5524902	4516.824219	2728.943848	1775.569946	15663.80371	8976.348633	8900.270508	1194.624756	1766.622681	1888.646362	560.1177368	500	667.503418	500	500	634.3374023	500	0.0085163097
CATMA1a22547	ath:AT1G23600	1067.336426	1077.589844	698.0212402	620.1345825	1253.692871	1694.633789	704.2471924	1476.85437	3251.302734	774.0741577	960.1451416	981.9512329	500	500	500	500	500	500	500	500	0.0085298336
CATMA2a33080	ath:AT2G34970	1318.854614	2572.125488	967.9796143	631.2355957	1606.091064	2890.717773	2300.256104	1768.097412	3277.063477	2962.380615	943.2067261	1930.17334	1179.440674	836.2087402	500	666.1550293	500	500	515.907959	500	0.0085379651
CATMA1a61150	ath:AT1G71940	1658.751099	2078.217773	1641.594727	1423.266724	2512.156006	3260.26416	2047.05127	2854.039795	4427.224609	3072.140381	2629.437256	2441.833252	1543.273193	1453.756348	1042.233032	500	883.6813965	781.5691528	553.5158691	881.3635864	0.0085518742
CATMA4a17680	ath:AT4G16730	888.7398071	1594.648438	1042.058594	615.4163818	717.9577026	1534.130981	1273.595093	1732.14624	5554.548828	4638.584961	979.0472412	1847.421509	1002.003113	605.4571533	500	500	500	500	500	500	0.0085547875
CATMA5a03790	ath:AT5G04560	931.1190796	1177.679688	1067.734985	597.3372192	1308.049927	3376.536133	3393.770752	1217.543945	2820.141357	3194.083984	614.4467163	864.1911011	623.0007324	608.59729	500	769.748291	500	500	838.3129272	500	0.0085596748
CATMA1a13520	ath:AT1G14510	4399.733887	2235.240479	2501.089844	1886.039551	2621.755371	4229.95459	2802.997559	2401.970459	4461.625	2533.164795	2271.736084	1764.893799	1885.326782	1581.82666	2484.217285	943.3048706	746.6729736	2002.19165	655.7661743	620.3546143	0.0085842658
CATMA2a39060	ath:AT2G40750	1853.352417	952.3612061	1355.501465	1110.80481	1474.135376	1195.338257	2956.569336	1347.086426	2362.922852	2583.679932	870.2575073	1063.841064	894.8419189	981.8306274	1290.185547	500	604.6174927	993.3078613	669.663147	689.5766602	0.0085842658
CATMA1a35980	ath:AT1G42470	670.0526123	1166.201904	898.7034912	500	703.6863403	1338.790771	1006.94043	831.9247437	1488.60498	1124.148926	644.4959717	797.7263184	576.1539917	500	500	500	500	500	500	500	0.0085873961
CATMA3a07520	ath:AT3G08700	870.8096313	1502.199707	1035.631348	534.4605103	1456.88501	2011.929443	2277.523926	1462.447021	1825.019287	1942.918335	862.0898438	1485.691772	627.8826294	500	500	732.8418579	500	500	500	500	0.0085880673
CATMA3a36610	ath:AT3G43740	2212.613281	3708.145508	2359.272705	1943.174561	2144.542236	5470.992188	3937.810547	2781.998535	7288.43457	4131.248047	1677.764404	3918.043945	2300.598633	1537.254395	694.8027954	723.7473145	650.5521851	657.5825195	725.8409424	500	0.0085950899
CATMA4a40175	ath:AT4G38740	34595.66797	46007.92578	28235.94336	26266.67383	39342.87109	62070.07422	26230.02539	46129.60547	61235.03516	42308.16406	25454.20117	45667.02734	34593.53516	21023.48438	4965.54541	16982.38477	8325.888672	4590.461914	20590.74805	6538.262207	0.0085950899
CATMA2a24470	ath:AT2G26110	1618.518311	1096.340576	1064.197998	910.0889282	2989.431396	5445.963379	2647.894287	2542.592529	5102.853027	3076.57666	1142.281128	1379.490479	586.5795898	608.8184814	1342.173462	842.6647949	695.0056763	900.0644531	500	577.3526611	0.0085950899
CATMA1a23880	ath:AT1G25230	1305.315674	1382.14563	1303.060425	555.5588989	2224.738281	3563.280518	3600.755859	2135.739746	3368.357666	4579.631836	885.8366699	1610.916504	687.2826538	546.0631104	500	651.072937	500	500	574.1598511	500	0.0086251315
CATMA5a35950	ath:AT5G40280	1075.506348	1001.110352	728.1386719	622.8515015	1626.859253	1884.55127	1531.062134	1472.861694	1921.896118	1417.411499	888.7720337	845.0897217	632.6161499	562.6935425	500	500	500	504.3469543	631.359436	557.5884399	0.0086397361
CATMA2a04990	ath:AT2G06255	2806.316406	665.0835571	795.1854858	1277.852173	1379.873657	2556.712891	1054.392334	2882.688965	6601.991211	4464.503418	1427.522827	1085.628052	840.3347778	899.6841431	863.7160034	500	500	555.5375977	500	500.9325256	0.0086397361
CATMA1a65360	ath:AT1G76140	2734.734375	1586.608276	1968.482178	1857.460083	2492.625977	5144.080078	4763.131836	3014.931152	4422.243164	4019.792236	1435.099487	1014.919556	1266.026611	1503.641113	2124.779053	500	673.145813	2397.645996	500	500	0.0086397361
CATMA5a43220	ath:AT5G47240	6633.58252	898.4936523	2276.016846	4861.001953	3208.728516	5786.124023	1807.404297	23098.21875	54782.16016	25703.84375	1315.784546	5938.634277	500	653.4993286	500	595.3909912	1112.142334	500	1055.799683	1423.685059	0.0086397361
CATMA4a18526	ath:AT4G17500	3519.25415	845.5999756	1302.767578	1698.255737	3046.974121	3680.914551	1167.768799	7203.880371	15373.2168	2480.475586	1049.42688	2617.199951	500	667.822998	500	500	510.293335	570.1532593	1125.46106	500	0.0086443159
CATMA3a38620	ath:AT3G45590	10068.12012	9081.338867	8156.586426	7568.943848	6902.771484	16326.12695	8213.563477	3268.651855	8098.084473	5654.906738	7629.291016	9049.803711	4590.737793	5295.325684	5546.272461	2644.364746	3242.511963	3158.835693	2022.907349	2930.525879	0.0086494127
CATMA2b22530	ath:AT2G24210	520.3703613	500	500	500	500	707.6096802	500	1292.654053	1877.282471	1181.314575	500	500	608.543335	500	500	500	500	500	500	500	0.008665994
CATMA1a08650	ath:AT1G09810	1181.381104	1070.783936	669.2210693	552.8365479	1005.178589	1021.350281	890.3103638	2001.38623	2555.301758	2128.107666	1146.897949	1433.442505	775.5870361	500	500	500	500	500	500	500	0.0086676356
CATMA3a55120	ath:AT3G61990	878.3852539	622.4777222	746.3731079	748.2349854	713.2297363	872.7024536	771.0932617	838.7220459	784.4783936	635.5062256	831.894043	514.0302734	500	500	559.045105	500	500	500	500	500	0.0086676356
CATMA1a17680	ath:AT1G18650	1590.687866	2659.603271	2190.129395	1605.012207	2628.86084	4368.864258	2812.64624	2124.220703	4042.627441	2524.22998	2061.651611	2267.308105	2439.888672	1570.024658	1086.103149	966.5401001	900.7838745	835.7609863	636.7963257	729.1282349	0.0086712366
CATMA5a19480	ath:AT5G20935	2955.822266	1764.150391	1024.249878	1565.459229	1517.223267	3000.427734	1695.716064	1016.167358	1196.187256	1124.058228	2663.442139	921.2712402	996.3839111	1520.731567	824.991333	1144.647461	981.0076904	769.1594238	710.7470093	595.1045532	0.0086712366
CATMA2a30830	ath:AT2G32560	2084.731201	1629.998901	1346.020264	1356.459106	2720.386963	3294.169922	1175.706055	2259.619141	3095.422607	1129.390259	1840.132935	1681.839966	826.1589966	946.7962036	708.8632813	955.9783325	832.5905762	608.3789063	707.5282593	500	0.0086712366
CATMA4a25930	ath:AT4G24200	1666.812988	1437.217163	1204.957275	846.8178711	2334.255371	2685.077148	2174.217529	2903.612549	4159.608887	3532.709473	915.9363403	1109.456665	987.4840698	892.3588257	1493.428833	760.1079712	737.9042969	1550.230713	831.3657227	550.8127441	0.0086712366
CATMA4a33145	ath:AT4G31500	47724.68359	13976.5166	34397.97656	41303.03125	51461.46484	66063.80469	25115.30273	55291.69531	59854.3125	63774.01172	16781.5918	20205.8125	9203.226563	16662.99414	28683.2168	9009.438477	9403.493164	29136.51563	13391.76465	28016.69141	0.008682169
CATMA5a24810	ath:AT5G27400	1470.911865	2132.794922	1157.525635	1289.250122	1407.733765	2313.032715	1358.862305	1339.112305	1884.505127	1171.674805	1154.349976	1727.452637	1167.325806	616.8660889	500	615.46698	500	500	500	500	0.008689019
CATMA4a27090	ath:AT4G25360	1762.296021	1757.730225	1134.235596	626.5100708	1029.743774	3449.987793	1857.977295	1509.704224	2968.3479	2982.285889	1191.794189	1336.776123	1275.312866	561.9282227	500	500	500	500	500	500	0.0086942991
CATMA2a34470	ath:AT2G36290	726.0054932	892.2401123	696.2063599	560.6906128	833.9906616	1618.845581	1194.617798	980.0615234	1103.54541	1079.559204	585.2200317	832.2745972	922.7172241	537.1834106	500	500	500	500	500	500	0.0086942991
CATMA1a31200	ath:AT1G32910	859.3765869	643.5712891	500	646.6445313	826.4171143	734.9931641	500	1396.184326	2449.706055	834.5629272	524.2776489	665.0881958	500	500	500	500	500	500	500	500	0.0087082643
CATMA3a00560	ath:AT3G01560	911.5015869	900.5674438	521.9313354	500	638.5325317	1591.014404	1131.628296	1065.082642	1690.821655	1566.051147	900.807251	814.4935303	500	500	500	500	500	500	500	500	0.0087146847
CATMA5a14500	ath:AT5G16210	3424.536377	3901.431396	2446.134521	1971.763794	5801.147949	8282.730469	7535.242188	8843.84082	8986.161133	8851.595703	4327.286621	6390.052734	3482.268799	1818.797119	1435.554932	1626.483521	1019.644592	1719.111206	1954.358643	817.6702271	0.0087150477
CATMA4a02660	ath:AT4G02360	1698.975586	1028.749146	1101.702515	1419.628296	2801.332764	3490.224121	941.2127075	5295.100098	9658.717773	4385.249023	1430.665405	1475.005371	574.586792	849.4837036	1337.463379	552.8980713	860.1280518	991.7249756	504.5258179	835.1759644	0.0087150477
CATMA1a45130	ath:AT1G54030	4885.486328	3237.191895	2269.6604	3329.513916	9484.759766	14228.7959	3957.195068	20447.60938	33194.44141	15313.93555	3933.869873	2921.052979	2323.685547	2415.932129	3976.702393	1998.171143	2378.310547	3002.114014	1508.872925	2110.982178	0.0087150477
CATMA1a57950	ath:AT1G68580	3394.555664	5150.066895	2669.45752	1499.020508	2254.435547	5816.111816	3835.615479	2855.424316	7057.887695	3735.634521	2326.189697	3217.5896	2208.49707	1368.268555	707.6401367	938.4020996	733.6947632	764.4592896	1169.209351	593.2810059	0.0087260345
CATMA5a58710	ath:AT5G63120	1730.866699	1242.012695	1254.189819	982.3634033	1620.069702	2715.6875	2129.132568	1669.985474	2378.371338	2473.931885	1390.435547	1456.041504	574.177124	838.5628052	1029.352783	842.4954834	626.6063232	634.5703125	686.9993286	877.461853	0.0087260345
CATMA5a37420	ath:AT5G41760	983.0905762	881.8601685	914.8303223	578.8961792	769.3317261	1303.346069	1199.12439	728.5559692	1035.531372	1037.269043	635.6564331	975.5269165	717.0985718	614.7078857	500	504.9511414	500	500	500	500	0.0087335907
CATMA2a34940	ath:AT2G36710	1284.042236	798.5016479	948.6199341	749.178772	1002.979919	1773.207886	566.1639404	8988.489258	17481.41016	5703.390137	1395.342041	754.9819946	500	758.6726685	601.3955078	500	500	670.2780151	500	500	0.0087335907
CATMA1a67400	ath:AT1G78280	641.0397339	916.1315918	632.4121094	500	1254.622437	1718.319336	1152.532959	2587.355469	4535.662109	2245.852783	542.0604858	709.7322388	732.0532837	551.8180542	500	500	500	500	500	621.15271	0.0087394153
CATMA3a07970	ath:AT3G09100	870.7091064	1439.68396	1156.063721	588.8084106	2159.817383	2690.076416	1794.437988	2200.058838	3639.40918	2006.38623	739.078064	1461.793213	908.7469482	847.1511841	500	557.9179077	500	500	795.0726318	500	0.0087575308
CATMA2a26583	ath:AT2G28190	20244.81445	28171.56445	31753.19141	13925.53809	41790.8125	67493.16406	58252.83594	48426.92578	62837.85156	63649.39844	13748.58203	42218.50391	20152.70703	8645.504883	6281.990723	15646.61523	4232.671875	6518.453125	14091.88477	2799.797852	0.0087590772
CATMA3a51990	ath:AT3G58970	1263.784058	1841.548218	1215.962158	699.1668091	1816.688599	3215.722168	2158.54541	1933.748657	3170.496094	2171.680664	1070.141357	1284.736328	1185.925293	811.9252319	815.9906006	630.6436157	500	711.8953247	647.835144	695.2570801	0.0087590772
CATMA1a14950	ath:AT1G15890	955.7094116	832.727478	728.5084229	592.0672607	1256.282227	1129.953247	881.9235229	1128.503418	1333.398804	961.9074707	616.6943359	835.7996826	763.59198	507.0937805	603.2045898	510.210968	552.1357422	610.3226929	500	530.144104	0.0087590772
CATMA3a48405	ath:AT3G55440	23571.56055	18404.16406	13676.18164	13611.89648	13768.02441	31411.23242	12985.23242	20330.04883	47836.59375	20327.36719	17404.5918	15187.69531	8051.948242	11155.59277	7469.289063	3800.360596	6333.141602	9410.298828	4863.028809	6369.102539	0.0087590772
CATMA2a29072	ath:AT2G30860	40296.48828	38262.02344	42925.92188	38695.72266	60872.99609	68436.54688	57819.33984	55940.48828	57114.94141	65404.19141	49320.28516	53730.53125	18602.88086	37571.04297	35260.20703	22753.38477	26227.82617	22105.63477	15572.43066	32843.70703	0.0087590772
CATMA4a39000	ath:AT4G37440	1384.760498	2872.227295	2213.681152	1218.680298	4130.132324	5697.553223	9624.086914	4523.763184	4924.19873	7694.362305	2327.199463	3134.426514	2211.283447	904.7879639	699.3630981	1297.642456	569.0077515	550.992981	1154.796387	500	0.0087811742
CATMA1a17980	ath:AT1G18950	1062.194702	1657.812378	892.5426025	745.807251	1567.994629	4220.744629	3742.522217	1756.874146	3791.093018	3633.14917	954.0238647	1152.902588	1619.533691	861.0665894	613.166626	542.9535522	533.71521	512.5847168	640.1876831	500	0.0087811742
CATMA4a14655	ath:AT4G14340	1942.561035	2433.720947	1786.777344	1247.410767	5728.429199	7255.557617	6105.323242	4521.845703	6351.973633	6283.828125	2409.229004	3715.889893	1857.074219	970.819397	1398.648438	869.1890869	806.4282227	1194.55896	710.3734131	671.2905884	0.0087811742
CATMA3a51735	ath:AT3G58730	14111.71777	9413.791016	5975.77002	5640.035156	9916.296875	18781.75195	9826.134766	14910.0166	28244.76563	14076.79883	13022.0957	9729.97168	3421.400146	6374.390137	3924.208008	5080.105469	3936.8125	3664.229736	4764.989258	3825.115723	0.0087811742
CATMA4a36010	ath:AT4G34200	556.4595337	2004.872803	745.0025024	907.2315674	1581.400879	3933.623779	2827.48999	2069.250488	4402.162598	3476.919189	500	2086.927734	974.0584106	696.6619263	500	500	500	500	500	500	0.0087823899
CATMA3a43320	ath:AT3G50280	1267.605835	1419.478149	847.7330933	535.0559692	547.2815552	1209.695679	690.0150146	1280.948242	3852.586182	1468.351807	1129.359863	1456.222534	503.7763977	500	500	500	500	500	500	500	0.0087823899
CATMA1a14330	ath:AT1G15310	1796.606934	1227.491089	1387.35022	746.899292	1287.712891	6406.175293	3518.90918	1652.35144	4072.255615	2618.649658	1384.530273	1376.685303	1006.076111	710.553772	500	604.9450684	500	500	718.7596436	518.5523682	0.008805066
CATMA2a37550	ath:AT2G39310	2633.063477	1935.213257	1827.943848	1941.329346	3837.638672	5250.319336	799.8005981	7142.516602	17563.22852	2720.891113	1916.652954	2164.867676	1315.735596	1409.737549	1451.261353	500	619.1956177	1369.191406	500	687.5584717	0.0088148658
CATMA5a03400	ath:AT5G04220	828.1924438	1105.600098	956.6612549	517.4349976	825.086792	1456.651733	1108.160156	772.7992554	1406.427734	648.6737671	591.112854	500.0137634	847.8514404	500	500	500	500	515.5737915	500	500	0.0088217784
CATMA4a16780	ath:AT4G15955	2066.544189	1192.088257	905.8933105	1460.408569	1216.338867	2452.668213	1584.683716	830.2008057	1929.463013	1078.971313	960.4558716	809.7758179	1109.386719	1097.361938	732.3944092	500	697.2385864	789.3170166	511.3329163	666.6202393	0.0088255335
CATMA5a36710	ath:AT5G41050	2105.278564	1964.612183	1397.132813	1426.652222	1593.97522	3160.722168	920.8154907	854.2097168	1382.267822	1058.31665	1274.366577	1460.383179	1348.11377	1152.860352	747.1281738	656.8372192	515.0127563	675.0460205	500	500	0.0088566351
CATMA1a58750	ath:AT1G69460	11738.65527	9086.765625	7533.46582	5307.498535	8097.396973	17552.00977	7665.675293	7574.723145	19256.14648	7938.456543	4624.496094	9484.847656	4174.599121	4924.234375	3003.432861	2962.402588	3630.427979	2496.659424	2997.799072	3672.116455	0.008858948
CATMA4a14890	ath:AT4G14520	816.5722656	1225.166992	1005.23761	507.9174194	1539.431641	2451.630127	1420.475952	862.6657715	1461.095093	1067.944824	629.4261475	1056.500122	647.2589722	508.6374207	500	587.5288696	500	500	500	500	0.0088913759
CATMA2a24240	ath:AT2G25840	1935.703491	2252.556396	1653.50293	1854.356934	1536.781738	2635.93042	2360.716309	1304.773315	2182.980469	1906.500366	1326.931152	1848.26062	1503.375977	1713.53125	500	625.9165649	500	500	614.4021606	500	0.0088919359
CATMA2a02530	ath:AT2G03620	1347.371216	892.6639404	985.4101563	1084.713989	888.1617432	1495.519653	1016.296936	909.0081177	1318.08606	875.7284546	969.4537964	846.0638428	839.8392944	822.3616333	914.8719482	500	500	696.7783813	500	500	0.0088919359
OPA025909	ath:AT2G26740	2109.878906	3293.521729	2445.690674	1102.43457	8568.21582	10061.30371	18939.72656	8265.583008	12189.32227	22368.05273	5376.291016	5634.62793	1891.131226	880.737793	828.9296875	1689.298706	564.1011963	666.848877	1072.046143	536.862854	0.0088924874
CATMA2a35320	ath:AT2G37035	1624.170288	1371.366211	1116.656494	919.550293	1394.6875	2649.506104	1585.82666	1479.889526	3099.870605	1691.820313	1445.459839	1390.667603	1207.100586	902.9769287	1027.767334	652.6889038	577.3743896	851.251709	637.7371826	609.1335449	0.0088924874
CATMA2a28330	ath:AT2G30000	3603.370361	2419.046875	1989.023682	2030.939453	3150.317139	3697.521484	2407.175049	3863.140869	4512.643555	3023.438721	3367.982178	2167.771484	2342.600586	1677.094727	1594.518311	673.5585327	983.2290649	1427.223022	786.9370728	891.9334717	0.0088924874
CATMA5a03680	ath:AT5G04460	630.4048462	1338.373535	1033.645264	500	910.6936646	1712.011353	1522.829346	1081.822388	1670.221191	1438.890869	500	978.477478	640.5061646	500	500	500	500	500	500	500	0.00889758
CATMA3a52260	ath:AT3G59210	623.3970947	989.1126709	524.7871704	500	890.0325317	1527.701904	1035.785156	757.5922241	1656.511719	992.7350464	500	737.9447021	538.1264038	500	500	500	500	500	500	500	0.00889758
CATMA5a06655	ath:AT5G07440	1157.869141	893.5943604	734.8389282	500	677.7883301	1089.271973	869.1522827	1857.374512	4219.603027	1609.296997	1000.37384	1095.993652	500	500	500	500	500	500	500	500	0.00889758
CATMA5a05500	ath:AT5G06290	3107.664063	3695.091309	2431.099121	1749.804077	3820.070801	6176.425293	3915.998535	3661.543701	5617.387695	3468.11377	2529.445068	3181.884277	1703.052246	1329.605225	1636.260498	1247.670898	990.2811279	1753.975952	1224.993408	826.5153198	0.0089149166
CATMA4a26970	ath:AT4G25280	1397.809692	3400.764648	1956.37439	1041.866211	2238.64917	3976.385498	2392.657715	1962.486816	3381.524414	2906.811279	1119.444946	1745.127197	2251.847168	1262.918335	549.7388306	624.3311157	500	531.8867798	500	500	0.0089395751
CATMA2a17310	ath:AT2G18660	667.3952637	1022.893921	670.1300049	500	897.789856	1581.713623	1087.757813	1117.412354	1799.05957	1065.561646	638.0953979	949.802124	500	500	500	500	500	500	539.6570435	500	0.0089409121
CATMA5a14830	ath:AT5G16510	2929.899902	3483.34375	2636.28833	1416.434814	2276.574951	12928.65332	7406.125488	2638.661865	15267.70605	9092.092773	1761.763184	2745.556641	2260.909668	666.996582	698.5739136	821.5678711	1161.129761	650.1392822	818.6937256	1482.592651	0.0089486651
CATMA3a53610	ath:AT3G60620	2092.281738	2898.631104	2101.65332	946.7078857	1836.589966	6790.391602	4197.213867	2204.668701	5921.393066	3299.253174	1365.126221	2546.683594	939.8788452	768.1564941	500	1293.07666	588.1218872	513.8656616	882.644043	596.7622681	0.0089486651
CATMA3a01680	ath:AT3G02720	2454.647217	6531.714355	4009.818604	1966.711792	6330.217773	14470.73926	12481.45703	6237.623047	12937.65918	14446.99023	1671.583862	4762.337402	3475.051758	1949.232178	764.3649292	2126.757568	912.3623047	747.4597778	2160.156494	884.7689819	0.0089486651
CATMA3a00290	ath:AT3G01310	1752.274902	1696.51123	1627.856079	901.3394165	2855.80835	6748.191406	5268.408203	2021.900879	3624.873291	3735.507568	1510.768188	1127.057007	1170.316162	887.927002	838.3668823	1515.975952	1465.575195	617.0536499	966.5153809	1108.358398	0.0089486651
CATMA4a35430	ath:AT4G33670	1124.05542	1772.753052	1465.904297	856.293335	2921.678467	5324.816895	4690.083984	2072.531494	3485.485352	3634.753662	654.2728271	1556.36438	926.8324585	648.4936523	883.480896	1074.436523	972.7963257	828.1480103	731.1195068	765.329895	0.0089486651
CATMA2a18750	ath:AT2G20280	2102.888428	1817.291504	961.5759277	1540.920898	2083.114014	3946.973633	1379.610107	3534.508301	6249.083008	2145.40625	1786.677246	2172.207031	847.0780029	1205.238403	561.2301636	861.854248	694.7138672	500	791.387146	834.2528687	0.0089486651
CATMA1a41495	ath:AT1G50430	3319.95459	7338.272949	4285.734863	1681.841309	3541.511719	12233.34375	6442.272461	3844.686768	13868.54492	8645.214844	2569.073242	6380.152344	2828.836426	1490.307373	575.8704224	2054.667236	1027.394653	544.192627	1555.897095	1297.361938	0.0089825398
CATMA3a19350	ath:AT3G19720	10072.48828	11784.90723	11075.68164	6262.379883	10410.86133	35354.71094	15671.7998	7285.428711	27282.44141	14824.30371	7480.647949	8632.167969	9502.504883	6876.909668	2451.447021	3987.886719	1522.082886	2973.656006	3371.351318	1012.922974	0.0089825398
CATMA4a18930	ath:AT4G17900	1235.914307	3037.250732	1627.412109	916.125061	2730.742432	5775.801758	7044.758789	3381.019043	6566.070313	4060.848145	673.0094604	2626.28833	1418.36792	718.7196045	558.7542725	1445.727905	894.2389526	500	1162.310425	580.4441528	0.0089825398
CATMA1a14390	ath:AT1G15370	3456.875244	4843.614258	2959.851563	1528.601929	2555.72583	6892.906738	3488.798096	3124.268555	7736.381348	5484.808594	2415.669189	3810.783203	1982.425415	1124.839111	542.1940918	1022.808228	508.2674255	673.8914185	803.6491699	527.7313843	0.0089825398
CATMA1a14430	ath:AT1G15400	1583.729858	3776.98584	1938.015137	671.071228	3853.241455	6107.742676	7496.372559	4067.208252	4608.547852	4824.36377	1056.699463	2615.081787	1531.952515	656.6968994	645.3162231	1491.754761	845.2399902	500	1143.313477	553.0962524	0.0089825398
CATMA4a18760	ath:AT4G17720	4123.013672	7766.743164	3909.460205	2842.724365	3271.675537	7611.117188	3526.863525	7191.744141	15551.08398	5676.201172	2848.835205	6973.204102	2997.380127	2410.441162	749.7368164	1403.255005	859.4355469	553.3189697	1957.936768	1717.404785	0.0089825398
CATMA2a18040	ath:AT2G19470	2033.519287	1548.521118	1303.236816	1625.951538	1653.944702	3655.925781	2071.390137	1303.292114	2213.01709	1765.34729	1360.835571	1209.55835	1126.12915	1219.379517	1665.022217	717.5730591	871.7655029	1145.716431	650.7700806	811.0222168	0.0089825398
CATMA5a08030	ath:AT5G09220	14424.44043	12075.63184	7257.604492	6215.459961	16738.91602	34030.46484	26303.22266	16998.52148	31886.55859	22632.80859	14968.81445	11324.88672	5772.666992	7479.44043	5656.200684	5322.826172	3139.616455	4524.185547	6037.364746	3166.925781	0.0089825398
CATMA1a09600	ath:AT1G10720	2414.956787	1559.365601	1529.519165	801.6778564	1352.108643	2282.179688	1289.796509	2000.860229	2967.769531	1594.703125	1300.002197	1172.991211	924.774292	769.1904907	1072.812866	661.2319946	500	1193.909058	816.2319336	567.9423218	0.0089825398
CATMA5a55643	ath:AT5G59880	8118.895508	4672.468262	3769.416992	4070.670898	3486.865234	11346.62109	3215.544678	3533.213135	11369.37109	3566.646484	4602.724121	3376.963379	3197.291016	3097.844727	2682.197998	1380.35791	967.0405884	2729.27124	1138.732666	891.9304199	0.0089825398
CATMA1a59680	ath:AT1G70420	914.8461914	1024.567017	852.7523193	775.7546387	1415.757324	1847.891724	1728.400879	821.8673096	1314.114746	1386.236694	952.2856445	901.494812	500	600.7810059	559.1121826	582.4060059	808.2848511	522.1346436	500	525.6046143	0.0089831186
CATMA1a38720	ath:AT1G47670	1526.116577	2424.716064	1229.629517	665.6119995	1104.262451	4244.589844	3602.002686	1064.095947	2832.441895	2868.80957	970.2350464	1933.903198	1075.351074	681.6495361	500	560.6821899	591.5938721	500	500	500	0.0089912212
CATMA3a29300	ath:AT3G29185	3411.731445	3626.163574	3117.291748	1671.689209	3586.421631	7736.09668	7209.161133	2143.675293	4834.362305	4979.358887	2218.535156	2599.488037	2308.1521	1686.771729	798.9441528	943.451355	997.1046143	1011.333496	933.9591675	679.1286011	0.0089938594
CATMA2a25580	ath:AT2G27210	915.0936279	1481.655518	661.9046021	537.0709839	2446.035156	2089.65332	1308.076416	1900.0354	2525.287842	1709.251343	825.4233398	1243.512817	582.9411621	623.4382935	500	534.1380005	500	500	650.0952759	500	0.0090054938
CATMA2a18830	ath:AT2G20360	2224.893066	1586.829346	1524.075073	1499.040894	2099.681641	3917.300049	1466.24292	1990.734375	3704.841553	1626.293091	1387.988403	1469.397217	994.5787354	1680.338257	680.7241821	710.2414551	577.6591187	734.7947388	768.5814209	703.2722168	0.0090279029
CATMA4a30260	ath:AT4G28600	2271.625732	2762.958008	2075.465576	1609.58374	1709.251709	4256.817871	2002.123047	2208.162842	5211.20166	2640.664063	1712.90625	2387.230469	1766.52771	1301.381348	500	1056.245972	1089.909912	500	988.1688843	929.0412598	0.0090399042
CATMA5a14880	ath:AT5G16560	500	634.6500244	848.5137329	512.5193481	1265.302734	2317.381592	2958.168701	1120.209717	3332.340332	5214.05957	500	565.789856	578.5250854	500	500	500	500	500	517.1223755	500	0.0090436606
CATMA5a58190	ath:AT5G62610	1121.30957	3341.791504	1734.597534	1336.274902	1645.709595	4228.730469	4854.046387	1643.967285	3573.720459	3930.583496	1028.603394	2244.804199	1202.928101	1134.482666	500	870.0220947	546.8376465	500	833.022583	564.046875	0.0090570089
CATMA5a36235	ath:AT5G40580	3254.337402	2478.825439	2048.13916	1166.170044	1989.032959	6089.808594	3767.051514	2008.340942	4669.456055	3172.050537	1786.861206	2549.253418	1481.19104	1126.567017	500	649.5057983	520.5249023	500	680.0266113	514.0470581	0.0090570089
CATMA3a36100	ath:AT3G43546	657.9966431	787.0498657	500	500	732.1522827	1168.750854	516.6828613	1878.440918	1615.6604	751.5496826	500	632.1436768	515.116333	500	500	500	500	500	500	500	0.0090725604
CATMA2a27470	ath:AT2G29060	2145.606934	2034.349365	1880.440186	1221.100586	942.7879639	2442.67627	994.8960571	2448.751221	9403.179688	4300.050781	1200.159058	2819.352783	1145.963379	952.0501099	500	580.4127808	500	500	595.1677246	500	0.0090743144
CATMA2a45050	ath:AT2G46620	3721.65625	3097.687256	2028.294556	1903.874146	3749.612549	6996.351563	3815.979004	4874.417969	8851.172852	4139.619629	2886.030762	2862.349854	1651.577026	1957.148682	2217.460449	1443.379761	1712.386108	2454.489746	1447.055664	1634.176025	0.0090849248
CATMA5a30640	ath:AT5G35430	2625.066406	2620.719238	1877.42041	1441.780151	3333.196533	3933.371582	3714.241211	3679.488037	4474.061035	4580.051758	1356.22583	1976.500854	1520.999512	1993.136108	1753.299683	1619.585205	882.0324707	1785.018188	1450.939209	771.9523315	0.0090849248
CATMA3a51730	ath:AT3G58710	748.7322388	976.7318115	668.062439	599.8197021	1091.349731	1171.562012	939.8918457	962.3261719	1465.566162	717.5487671	705.7414551	852.4204102	581.2217407	714.7757568	500	500	500	500	500	500	0.0090911106
CATMA2a34520	ath:AT2G36310	1778.726074	3083.838379	1717.821289	985.355957	2332.690674	3253.424805	2236.436279	3770.396973	6843.584473	5429.237793	1161.095825	2908.236084	2302.644287	865.0458374	500	1211.103271	500	500	1357.21521	500	0.0090973697
CATMA1a07720	ath:AT1G08800	1010.15802	1626.903809	716.3909302	574.7855225	755.3751221	1494.74585	921.4962769	2357.807861	3114.911621	2063.73999	1018.234924	1217.736938	868.1140137	634.2061768	500	500	500	500	558.3186035	500	0.009098383
CATMA5a25070	ath:AT5G27670	3685.587158	6153.348145	3114.081055	2340.821533	5707.57959	7715.408691	7639.85498	3108.357422	4360.666992	5251.487793	3185.935303	5566.381836	2027.644775	1645.671509	1234.90686	2342.191162	1910.462769	500	1447.188232	968.2887573	0.0091193085
CATMA1a18360	ath:AT1G19330	4547.890625	2699.028809	2172.985596	2335.686523	1825.544312	4367.295898	2189.885254	938.1462402	1860.759033	772.2480469	3402.685791	1736.48645	1768.532593	2311.877197	1761.087158	1388	794.5172729	1332.804443	730.4654541	643.2747192	0.0091193085
CATMA1a27780	ath:AT1G29810	1548.360107	2271.565674	1382.858521	1016.146912	2037.87207	2390.408936	1707.675171	1077.604614	1469.244019	1386.721191	1236.215576	1863.383179	1314.029663	808.2437744	500	660.3626099	549.6838379	500	500	500	0.0091291653
CATMA1a00210	ath:AT1G01220	835.2818604	886.1399536	683.6390991	552.4769287	919.6854858	1311.756226	1202.233765	983.9213867	1140.883667	869.1420898	868.7327881	856.1366577	697.4194946	500	500	500	500	500	500	500	0.0091357267
CATMA1a11300	ath:AT1G12270	1671.775513	1655.290527	1161.387085	1085.017822	1011.625671	2728.327637	1682.747314	1027.660645	2284.462158	1452.394043	1047.834106	1420.271729	949.7781982	737.2728882	724.7677612	500	692.1836548	875.7523193	500	705.2431641	0.0091545404
OPA014040	ath:AT4G11320	714.791687	545.1045532	500	500	3819.573975	4057.995361	3741.674805	9320.580078	13635.20215	8160.441406	1654.685181	855.3285522	500	500	500	500	500	500	500	500	0.0091577291
OPA002159	ath:AT1G25220	691.8637085	500	680.3968506	833.666748	603.5557251	612.9641724	500	1068.253906	2026.733887	898.6425171	500	502.4673157	785.0339966	500	500	500	500	500	500	500	0.0091577291
CATMA4a40530	ath:AT4G39060	1734.97229	3114.477783	1122.639404	558.8212891	834.0460815	3041.716797	1869.961914	1347.917725	3404.459229	3142.26001	1099.478027	2741.187744	874.453064	558.6329346	500	500	500	500	500	500	0.0091737779
CATMA1a38476	ath:AT1G47520	1698.895386	845.0947876	690.7718506	565.5241699	2217.184814	1608.98999	1089.615112	1865.551758	1913.449829	1396.458618	1375.441162	987.6737061	596.0082397	806.4979858	500	500	500	500	500	500	0.0091737779
CATMA4a20090	ath:AT4G18975	1577.387573	3359.529297	2600.180664	1510.1073	1713.912231	11580.45605	5557.517578	1768.808838	5293.09375	4581.724609	1432.856689	2555.972656	2515.211182	1485.347412	597.1569824	1333.760864	838.3201294	500	964.7529297	791.4259033	0.0091884615
CATMA2a13465	ath:AT2G14720	2585.620361	3006.18457	1768.897949	1202.749512	4577.970703	8081.261719	4321.91748	4811.154785	7001.921875	3800.211914	1679.557251	2788.24585	1173.241943	1029.879272	700.0535889	1729.821045	829.027832	556.3937988	1822.613525	803.1709595	0.0091884615
CATMA5a46190	ath:AT5G50230	1607.227295	1695.922852	1220.776611	700.4987183	1854.601318	4137.905762	1914.81665	2134.92041	3887.252197	1811.776733	1215.388428	1123.438354	1170.051636	632.0204468	711.8700562	904.8283081	691.8143311	647.586853	741.7841797	742.7736816	0.0091884615
CATMA1a17690	ath:AT1G18660	2518.674561	4640.230957	2454.911621	1876.755005	2546.899902	4478.538086	2911.005127	2338.25	3233.426025	2203.617676	2066.037842	3120.148682	2356.06665	1474.444092	848.40802	773.1407471	855.5169678	643.704834	724.5285034	764.7632446	0.0092116273
CATMA2a04825	ath:AT2G06050	31070.32031	3182.82251	12918.5498	20345.40039	15001.7373	18728.77539	4380.175781	62351.55859	59708.59375	68586.02344	3515.734619	28794.16797	1825.813232	2190.926025	597.3045654	1337.82251	1488.777588	1454.70105	8550.950195	6437.065918	0.0092116273
CATMA3a03900	ath:AT3G04890	1376.807495	1949.660767	1717.845581	1040.255127	5609.79248	4121.613281	5886.524902	4525.333496	3548.237061	4844.32373	1697.75061	2225.806641	1666.904053	844.8446655	828.3096313	831.2208862	500	500.464386	844.0425415	500	0.0092123953
CATMA3a24420	ath:AT3G24506	2842.107422	1901.582764	1445.298096	1412.75415	2494.764648	2980.477295	1165.168091	2823.075439	4489.105469	1847.934082	1888.041382	1702.589478	1257.749268	1116.235107	769.7537842	548.0658569	500	889.4407959	509.1435242	500	0.0092123953
CATMA5a04940	ath:AT5G05760	624.1065674	1402.85083	1305.026367	746.4328613	1022.348755	1841.676147	1547.17041	1151.379883	2666.13916	1844.282104	855.7961426	1231.921021	819.8389893	730.6776733	500	535.0452881	500	500	583.7410889	500	0.0092135165
CATMA2a31890	ath:AT2G33730	1412.624146	3241.098145	1795.960327	561.5640869	2294.54126	4088.249512	3560.199951	3263.829346	3687.615234	3318.13623	927.2136841	2569.181396	1325.793335	707.1268311	500	708.8687744	500	500	690.0911865	500	0.0092135165
CATMA5a45825	ath:AT5G49920	7324.431152	18451.57422	9490.59668	3726.196777	5601.282715	11170.47656	9808.851563	11243.45996	19957.41016	18579.5957	3264.754883	15306.57324	7237.003906	4428.099121	696.3756714	1966.461914	684.225769	788.4208374	2757.783447	1027.605835	0.0092348508
CATMA4a17722	ath:AT4G16760	14764.24512	12831.04492	19156.76953	4382.813477	8731.170898	38639.28125	17433.66211	25214.4043	60060.9375	53214.50781	6325.658691	36338.94531	9595.44043	1710.59021	1166.416504	3073.156738	2106.677734	1112.378906	3257.059326	2866.364014	0.0092348508
CATMA2a34090	ath:AT2G35900	1591.910889	2400.502441	1467.056396	886.4941406	2173.20166	4189.836426	3987.495605	1890.868896	3318.606201	4359.69873	1426.947021	1894.549683	1377.361328	1204.845703	933.8601685	855.8996582	1011.851318	695.9892578	931.5788574	786.986145	0.0092348508
CATMA5a36010	ath:AT5G40340	2678.451172	3698.424072	1387.428589	1509.673828	2421.51001	5117.768555	2668.791748	3827.081055	9296.557617	5461.452637	3163.786865	3126.396484	1652.692017	1543.0177	747.414917	1308.41626	1201.215698	607.7938843	1119.26355	1330.968262	0.0092348508
CATMA1a05930	ath:AT1G06870	977.6136475	1393.426025	1023.31427	500	993.2706909	2104.919434	1472.69812	1130.039063	1805.885498	1718.2854	689.6417847	1001.980896	983.6848755	500	500	500	500	500	500	500	0.0092464515
CATMA1a63480	ath:AT1G74100	3589.212402	1733.794556	2058.368164	1117.120117	3718.923828	7108.611328	1700.823242	18253.31055	41206.03516	16206.69727	2159.600098	2414.624023	1286.713013	735.4825439	1146.070679	500	500	1546.337769	500	749.84021	0.0092496802
CATMA1a26690	ath:AT1G28480	842.1582031	1283.558228	1080.992798	602.2243042	541.9385376	1316.24292	901.3336792	3269.591064	8897.288086	3451.391602	928.0987549	1648.532959	996.1911011	766.9044189	500	500	500	500	500	500	0.0092512045
CATMA2a32650	ath:AT2G34510	1296.118774	1828.562134	1576.878784	825.0233765	2525.817871	5354.995605	2669.598145	2218.094482	5428.02002	3629.847412	717.7012939	1461.106934	950.7906494	637.569519	1149.690186	880.3269653	685.4111938	1446.379639	1213.084595	764.2940674	0.009258132
CATMA2a44100	ath:AT2G45700	1787.902954	1685.120605	1308.950073	943.4484863	1988.543945	3289.196289	2007.492432	1129.229736	2316.965088	1643.460571	1316.714966	1564.497803	1210.565674	919.1802979	500	911.6157227	524.3536987	500	664.3970947	500	0.0092730687
CATMA1a06930	ath:AT1G07970	1075.405518	1154.968018	1001.971802	634.4517822	965.8329468	1866.474365	1647.786865	1013.261047	1305.041504	1485.884277	791.6346436	1133.841187	867.347229	631.6586304	500	500	500	500	551.8192139	500	0.0092745168
CATMA5a03740	ath:AT5G04520	1061.099365	1998.270264	1299.406128	591.00354	944.3842163	1655.646362	2223.713379	1291.265381	2543.820557	2273.004639	926.2218018	1762.642334	1233.672119	791.0258179	500	553.1255493	500	500	500	500	0.009286378
CATMA4a39780	ath:AT4G38270	1166.125488	1121.661255	797.3776245	650.3676147	1551.002686	2845.237793	1328.125244	1148.451782	2105.966064	828.3774414	803.5860596	904.6643066	658.3334351	507.9815674	566.2836914	500	500	514.3842773	500	540.4620972	0.0092965156
CATMA4a05410	ath:AT4G04840	7245.895996	3094.717773	2588.660156	3855.011719	4503.78125	5474.913574	869.1485596	19623.28516	35101.85156	10911.19141	4553.725586	4765.552734	1532.732422	1483.388184	567.6374512	746.9020996	500	606.1873779	877.4460449	500	0.0092998548
CATMA1a56420	ath:AT1G67110	829.7913818	811.7548218	739.8598022	1079.186646	738.4693604	729.4037476	668.2440186	503.0994568	500	529.972168	596.2473755	657.6908569	532.7267456	1097.398071	500	500	500	500	500	500	0.0093053832
CATMA4a21260	ath:AT4G20010	1051.688232	2299.050293	1373.533081	589.791687	2613.79541	1784.012207	4141.03418	3235.985596	2708.935303	4773.344238	1484.754395	2278.988037	1261.412231	619.5506592	500	512.4656372	500	500	604.2562256	500	0.0093074864
CATMA1a50010	ath:AT1G61000	934.9967041	1486.551025	734.6295166	513.3800049	2089.027588	1989.327881	1638.217529	2156.243164	2548.008789	1721.784424	880.4495239	1668.790039	798.5643921	513.2659302	500	617.505127	500	500	519.9729004	500	0.0093074864
CATMA3a01460	ath:AT3G02510	1292.971924	1519.480103	1248.053955	500	2535.647461	3318.977295	2277.401611	4690.030762	4781.067383	5795.056641	862.538269	1916.34021	790.630249	500	500	526.3127441	500	500	628.3469238	560.7319336	0.0093101452
CATMA3a01710	ath:AT3G02760	1066.237061	2548.373779	1599.005737	1010.307861	1924.021362	2900.309082	4499.581055	1848.335449	2888.188477	4715.401855	911.1971436	2536.175537	1458.450439	1061.611938	500	674.1477661	500	500	732.4177856	500	0.0093548255
CATMA5a48135	ath:AT5G52210	1302.382568	2362.282227	1264.827148	725.0569458	1297.08667	2877.581299	1951.472534	1629.756714	3483.831299	2778.080322	974.9621582	1660.744507	791.7677612	643.7102051	500	672.6536255	500	500	754.0445557	500	0.0093548255
CATMA3a05840	ath:AT3G66654	2239.386963	1791.125488	1071.596558	874.7150879	1657.679565	2497.271729	804.5666504	1732.945557	3469.2854	1040.768799	1486.652588	1564.959106	806.0009766	778.7490234	500	580.9972534	595.0897217	500	574.6192627	500	0.009367208
CATMA4a12200	ath:AT4G12070	824.8547363	1392.682617	872.2333984	512.5062256	1574.526733	2435.540283	1613.154663	2350.802246	3252.456055	2329.05835	500	1225.512207	1043.814453	500	500	628.2000122	500	500	735.5429688	555.6612549	0.0093698263
CATMA2a13660	ath:AT2G14900	2683.723877	3104.627686	3479.888428	1952.916626	2193.486816	4549.342773	4875.555176	2089.540039	6243.40625	6724.490234	2147.912354	3852.436279	1874.661865	1663.960449	500	966.9956055	722.0891724	647.2388916	929.8811035	688.0476685	0.0093754098
CATMA1a47413	ath:AT1G56330	12228.4043	13000.37793	9820.613281	4253.540527	4485.509277	17243.9082	11505.48438	6131.92334	16484.71094	13573.50684	5718.858398	10999.52832	5630.247559	2828.284424	1169.395996	1759.289185	1538.571533	1168.346313	1883.373047	1349.906982	0.0093754098
CATMA3a21240	ath:AT3G21360	2682.520508	2290.251221	1751.758423	1625.976563	2455.54126	5324.29541	2173.404541	1719.930664	3101.918457	1798.500732	1543.154175	1720.568848	1132.403076	1438.918579	1780.727661	1329.063843	1371.927612	1665.141235	786.2374878	1132.873779	0.0093754098
CATMA3a15420	ath:AT3G16000	3458.131836	2853.560547	2299.229736	3420.359619	3013.236572	6578.134766	3117.905518	2165.195801	5165.087891	2255.510986	2026.905029	3451.989746	1237.476318	2274.206787	650.765686	1059.582397	821.4044189	806.5944214	1057.982422	545.8500977	0.0093990407
CATMA4a33365	ath:AT4G31720	2884.504639	2567.523682	1593.268555	1880.133545	3169.293213	4492.956055	2344.346191	2176.108154	3712.95166	1809.944946	2495.601807	2046.408203	1126.121094	1430.358032	1443.151001	1019.362793	551.2967529	1090.514648	939.319519	500	0.0094227303
CATMA3a34730	ath:AT3G42640	649.7529907	1214.888672	881.2371216	510.6059875	1441.207642	1939.351929	1782.794678	577.5778198	1413.054199	1116.753662	501.59198	964.4024658	614.4064331	632.3753662	500	500	500	500	500	500	0.0094262568
CATMA1a07940	ath:AT1G09140	1321.185059	1004.875183	836.6724854	822.9770508	1239.821289	2391.131348	1195.829468	832.6402588	1917.408936	883.8171387	991.4135132	904.75	793.1185913	567.7695313	500	500	500	500	500	500	0.0094262568
CATMA4a30710	ath:AT4G29050	1106.348755	1387.509277	946.5217896	680.6367798	1012.987671	1779.911865	1676.484985	874.5985107	2098.946777	1216.580566	661.8413086	958.0507202	1056.065918	657.3320923	500	534.2998657	500	500	654.1828613	500	0.0094262798
CATMA2a21260	ath:AT2G22770	1437.515869	1355.527222	1088.614502	914.4949341	1143.483276	994.8950195	500	5103.745117	6707.407227	2844.624512	799.4354858	1002.607788	500	550.7342529	932.3477173	500	500	932.8916016	500	500	0.009432351
CATMA1a17730	ath:AT1G18700	1127.911133	1512.872314	817.8761597	641.3963013	2447.779541	3776.753662	3271.360107	2953.893555	3671.53833	3121.200195	955.5332642	1079.004761	818.5810547	626.5595093	599.6015625	500	822.4378052	500	500	641.9002075	0.0094384307
CATMA2b32725	ath:AT2G34590	1198.328125	1882.480713	917.5727539	651.6201172	1715.835449	3561.848389	2252.370605	3321.420166	5674.390137	3909.942139	946.7454224	1567.490112	1003.931641	774.7885132	500	689.8468018	567.7771606	500	758.6484985	687.9628906	0.0094414973
CATMA4a20630	ath:AT4G19450	1929.817993	2258.655762	674.4602661	1860.597778	2672.56543	4106.993652	1374.885742	4667.681641	10268.32324	3064.389648	2217.734375	1937.917236	992.1829834	1848.00061	524.258606	738.3861084	571.4207764	500	806.1779175	568.1461792	0.0094464789
CATMA5a56150	ath:AT5G60410	4750.546875	5542.87207	3845.393555	2390.745117	5132.79541	14019.38477	6057.772461	4119.435547	12574.77148	4376.216309	3046.003906	4026.364502	3407.5625	2233.724121	3145.275879	1771.706543	1561.491333	2782.891846	1738.944458	1785.176758	0.0094464789
CATMA1a58560	ath:AT1G69260	2258.1521	2443.20166	1685.151733	1148.26062	1022.636536	2973.835449	1820.396973	1886.533813	4502.063965	1984.476318	1625.708618	1921.640503	1451.005493	1424.624023	524.0634155	500	544.8337402	500	500	500	0.0094592095
CATMA1a06160	ath:AT1G07090	2169.545898	3120.935547	2509.255615	1228.203613	2755.528809	7350.415527	4841.979492	3215.54248	9572.035156	7091.223145	1952.602417	3283.724121	2278.638428	809.8135376	500	1195.502686	624.6576538	578.5206299	966.736145	670.7047729	0.0094702865
CATMA4a17260	ath:AT4G16430	1354.223389	1964.56958	1354.162354	792.4057007	2780.641602	4150.573242	3333.255859	3334.045166	3759.030762	3238.889648	820.0056152	1600.628174	1520.210083	731.3786011	634.4193726	874.6186523	645.9518433	566.7335815	996.4376221	603.4193726	0.0094702865
CATMA5a63040	ath:AT5G67590	2021.140381	3245.26123	2240.850098	1265.36145	2411.233887	2907.663818	2228.979736	2148.932129	3069.260254	2615.828613	1270.857178	2673.36499	1627.328247	1154.927124	565.6138306	539.2002563	627.3148193	576.5062256	500	500	0.0094802238
CATMA3a10290	ath:AT3G11270	685.6934814	1071.283447	797.5841064	535.0529175	561.6708374	1360.920776	961.7525024	718.4404907	1410.697266	1055.481934	661.1766357	1034.613037	508.3580322	537.5079346	500	500	500	500	500	500	0.009481245
CATMA4a21500	ath:AT4G20240	500	743.6400146	745.930603	500	515.5085449	921.1460571	506.9729919	682.8815308	1079.747192	634.2346802	506.782135	500	500	500	500	500	500	500	500	500	0.0094873743
CATMA4a08440	ath:AT4G08630	518.5360107	555.050293	500	500	649.2354126	546.5299683	559.5368652	500	500	500	500	500	500	500	500	500	500	500	500	500	0.0094974125
CATMA1a63540	ath:AT1G74150	558.6275024	642.3447266	500	505.9031982	553.2432861	928.3359985	500	500	500	500	500	500	500	500	500	500	500	500	500	500	0.0094974125
CATMA1a43890	ath:AT1G52820	616.3790894	767.0465698	500	626.298584	559.5521851	655.0440063	500	500	500	500	500	500	500	500	500	500	500	500	500	500	0.0094974125
CATMA1a08916	ath:AT1G10090	568.9331055	831.0457153	608.1796265	500	643.5547485	1606.281982	2226.869141	740.3598633	2101.888672	1513.443359	500	824.6796265	500	500	500	500	500	500	500	500	0.009513197
CATMA1a15020	ath:AT1G16010	4347.077148	4054.556396	1812.128784	3629.627197	3604.23999	6859.358398	3554.888916	4735.76123	8768.303711	4609.361328	3596.530029	4019.587158	1428.504883	3456.591309	1384.313354	1601.140625	1559.703491	1382.348022	2278.858643	2323.918701	0.0095180795
CATMA5a37005	ath:AT5G41370	3799.374268	4647.11377	2795.777832	2462.488525	3741.132324	6940.552734	11577.60059	2784.033203	7120.609863	7128.344238	3232.812012	4633.609375	1889.103516	2651.547119	1655.631104	1391.509644	1878.221924	1277.541504	1066.586182	1872.60144	0.0095180795
CATMA1a11850	ath:AT1G12850	3101.709229	3364.66626	3090.942383	2584.627197	3050.364258	8375.224609	3122.668213	2665.248047	7257.95752	3412.223633	3302.567139	2587.98291	2998.964844	2036.561157	1941.610229	1452.047974	1190.050659	1249.072998	1167.93689	1387.962402	0.0095180795
CATMA1a05500	ath:AT1G06470	1691.058594	1530.937256	1041.756714	917.4700317	1501.319214	2178.976563	2029.84314	1137.022339	1733.323242	2662.50293	1184.40686	1576.140747	857.6429443	727.6711426	500	500	576.008728	500	500	533.8457642	0.0095223907
CATMA3a21610	ath:AT3G21750	1850.2229	2816.449951	1294.422852	1274.356812	1914.580933	2679.52832	1948.638794	2478.870361	3894.268555	2791.546631	1635.772705	2771.896729	1133.985718	1635.851929	500	1007.852417	656.7838135	500	684.1075439	608.2089844	0.009525103
CATMA5a37220	ath:AT5G41620	623.4760132	591.2210693	625.6480713	500	1036.431396	1050.544067	779.6870728	1479.414917	1502.322754	1198.080078	735.4940186	656.0791626	666.0914307	539.623291	500	500	500	500	500	500	0.0095280883
CATMA5a53960	ath:AT5G58190	1787.512817	1425.487793	887.1143799	728.7672119	1175.0625	2872.02832	1186.957764	1265.751221	2619.990234	1479.185425	1151.917847	1018.535156	814.8460083	795.5736694	642.4841919	500	551.8826904	747.0644531	613.5654907	605.2478027	0.0095420652
CATMA1a10380	ath:AT1G11440	3376.479248	991.1193237	2551.385742	2467.867676	1947.921875	3242.168701	1366.490723	2128.055176	4562.081543	2132.485107	1313.878418	1541.97644	1637.494873	1269.963013	815.2174072	903.2158813	586.2750244	634.7606812	1011.629272	795.99646	0.0095420652
CATMA5a05650	ath:AT5G06440	1313.044189	2306.791992	1914.297852	1159.633789	3917.014404	4335.955078	3716.946777	2147.438721	3084.168457	2998.650391	1135.679688	2123.057617	1346.109741	1123.906616	1349.100708	1117.934082	694.3174438	1141.470337	813.9941406	585.1036377	0.0095540804
CATMA2a45975	ath:AT2G47510	3758.297363	3202.929199	2775.193359	2301.377686	3136.9729	6398.538574	4471.117188	2682.388672	5945.709473	3950.173584	2441.710693	2509.325195	2805.160156	1623.754639	2363.31958	1162.854126	1188.598267	2399.804199	910.9863892	970.1167603	0.0095540804
CATMA2a12170	CATMA2a12170	1851.495117	1940.658691	1246.552124	1676.653076	1624.89624	3522.537598	1546.40979	2122.704834	4772.470703	1859.079834	1547.136719	2054.923828	1385.155762	816.5579834	500	674.3768921	500	500	732.5790405	500	0.0095708081
CATMA4a34420	ath:AT4G32690	1403.409058	931.6629639	1164.143921	849.4754639	984.9832764	1237.523926	1185.882568	944.8690796	901.34729	888.5040894	1099.887329	667.7460327	868.4074097	794.4978638	921.3609009	500	500	650.6290894	500	500	0.0095708081
CATMA2a03690	ath:AT2G04780	4124.480957	1628.403809	2765.821045	3086.23291	2989.19751	3479.809326	3273.772461	2261.489258	3741.672363	3955.437744	2166.879395	1841.208374	2362.908447	2149.534912	2094.470459	641.109314	500	1837.909668	673.1505737	500	0.0095852682
CATMA1a47300	ath:AT1G56200	4985.936035	6886.20459	3192.205322	2428.311035	4236.089844	9348.561523	5637.841309	5876.422852	10225.12793	5255.355957	3746.353516	5052.657715	4302.209961	2174.702637	954.4337158	1439.687622	1048.803101	1122.203613	1712.846313	884.4224854	0.0095902156
CATMA2a28360	ath:AT2G30040	3989.663818	2108.780518	2482.851807	5383.818359	7415.935547	4237.070801	1469.769775	20890.90039	20367.32031	5895.447266	1759.888672	3488.199219	1014.531189	2347.494385	500	1407.777588	1051.173706	1542.174194	2743.527588	1148.420044	0.0095902156
CATMA4a21280	ath:AT4G20030	500	1989.995117	1091.085449	609.9655151	1743.188965	2277.975098	1784.113525	1433.023682	1709.4823	1844.901733	500	1350.137695	599.243103	500	500	500	500	500	500	500	0.0096011922
CATMA2a24440	ath:AT2G26070	1886.590698	1866.091309	903.4890747	1220.150269	2483.598877	3530.250488	1495.537476	1226.901367	2134.859131	1047.091431	1014.26178	1529.342896	753.9330444	871.197998	500	1022.091003	790.4429321	570.9250488	825.6485596	743.2235718	0.0096143806
CATMA3a29680	ath:AT3G32034	736.7791138	950.5361328	774.8016357	579.0435181	1261.038208	3357.499268	2229.416992	1341.121094	2843.611328	1880.797974	636.6380615	1264.492188	644.0625	526.5424805	500	500	500	500	603.5435181	500	0.0096246366
CATMA2a41750	ath:AT2G43330	1562.674927	2497.924316	2399.301758	986.3206787	2871.902344	4635.689453	2696.946777	3512.710693	5044.90625	2813.224121	877.8057861	2761.977783	1912.098511	965.3759155	500	1034.928345	500	619.1395264	995.5175171	500	0.0096431432
CATMA2a44930	ath:AT2G46520	1573.528931	1504.937866	1081.551514	717.5604858	2053.170166	2678.642822	1965.57605	12047.13477	16126.81055	12911.09277	1317.339966	1455.411865	2156.585693	692.2788086	1152.909424	500	500	1058.904297	500	516.2508545	0.0096431432
CATMA1a58650	ath:AT1G69360	1079.611084	1093.776611	554.1123047	849.8364868	2355.217529	3712.510986	1388.940918	3063.904053	4735.826172	2948.142334	500.9664001	1103.076904	521.4486694	732.8014526	500	830.6026001	696.5881348	500	612.3384399	786.9193115	0.0096579615
CATMA2a32790	ath:AT2G34680	7877.882813	7810.481445	5861.181641	4498.473145	10600.33203	19790.23047	10112.93652	9411.168945	16233.86816	7904.101074	6405.554688	6219.419434	4973.494629	6006.547852	2265.534668	2313.381592	3341.996826	2932.639648	2979.289063	3477.959473	0.009662891
CATMA4a13140	ath:AT4G13030	954.5775757	856.5471802	500	584.6184082	1178.686646	2351.145264	647.9942017	1248.357544	2446.141357	886.1621704	723.0028076	770.5299072	500	500	515.2763062	500	500	500	500	500	0.0096655893
CATMA1a50050	ath:AT1G61040	1540.63562	1878.921387	939.4251709	799.7709961	1509.755737	3183.782959	1648.908203	1796.285034	3254.530518	2035.016235	1643.470703	1770.512207	1116.560425	761.6248779	500	536.4492188	500	500	500	588.380188	0.0096683728
CATMA5a24134	ath:AT5G26617	1002.019836	1084.394775	750.9556274	537.8990479	1168.172607	1468.539917	855.4734497	939.0917358	1716.28479	976.4150391	774.6295166	970.1242065	800.4592285	500	500	500	500	500	500	500	0.0096794717
CATMA1a15540	ath:AT1G16570	2132.899414	4905.556152	2869.208984	1435.368164	5820.722168	6871.941406	8266.708008	7054.448242	7003.00293	8414.15625	1720.604614	6293.204102	4867.895996	1162.935181	895.0025024	1468.418701	979.3770752	820.3683472	1888.116821	843.4678955	0.0096872367
CATMA5a07660	ath:AT5G08380	1763.63562	1451.78894	1304.122559	969.1564331	1850.536743	3539.689453	4310.810547	1119.463623	1937.785156	2229.889648	1445.309937	1000.956787	662.817688	1141.404419	1255.54187	653.5718994	841.4141235	917.4244995	500	538.0974731	0.0096872367
CATMA4a36300	ath:AT4G34450	6931.726563	4751.737305	5082.244141	2973.620361	6783.759277	16181.53516	7868.981934	7744.147461	17503.53906	8267.519531	6449.184082	6175.929688	4244.23877	3069.090088	3133.695557	1931.996582	2282.816895	3565.60376	1910.273071	2281.837891	0.0097116429
CATMA4a38850	ath:AT4G37280	617.4217529	1080.533936	867.4905396	549.3651123	1499.520996	1673.13208	864.7306519	1065.144897	1619.580444	1053.49585	500	1075.783081	837.2518311	500	500	500	500	500	500	500	0.0097307095
CATMA4a12450	ath:AT4G12340	5164.540527	5602.114258	3659.619141	2928.851318	4420.243652	10704.84766	10843.35059	3714.030273	10844.25488	10865.42578	3947.205078	4984.538574	3033.993408	2838.200439	805.7611084	1325.856445	875.7706299	830.303894	1113.874634	992.8491821	0.0097361098
CATMA1a16900	ath:AT1G17890	3269.707764	4723.956055	4386.736816	2659.73291	2790.984375	6497.383301	3755.866211	3707.527588	7944.478516	5077.173828	2323.451904	6320.575684	2160.347168	2258.288818	550.2081299	1451.515137	734.9559937	505.5046082	1933.308472	1021.456482	0.0097361098
CATMA2a38800	ath:AT2G40480	2093.17749	1762.063232	1343.597412	1817.346802	1639.929443	2935.745117	1982.418701	5874.873047	7350.511719	4779.135742	2186.217285	1580.877686	955.289917	2448.29541	1177.253906	587.0481567	500	1191.77002	911.8969727	579.5748291	0.0097975434
CATMA5a13740_bis	ath:AT5G15490	11614.95996	9433.141602	4351.271973	9273.518555	4344.013672	18106.39844	11307.58301	11197.79492	43035.15234	27088.57813	9279.963867	9194.640625	4787.771484	7555.853027	2065.645996	1322.893921	1297.964233	3010.698975	1659.414185	2385.415771	0.0097975434
CATMA1a61700	ath:AT1G72480	792.5617065	1612.508911	914.4517212	811.4960327	772.4309692	2312.977539	966.4758301	981.6941528	1336.111206	833.6419678	672.3890991	1397.922485	814.4503174	620.4107056	577.0351563	719.8102417	644.0892944	500	539.7536011	564.4816895	0.0097975434
CATMA1a00720	ath:AT1G01710	1205.439331	2508.474121	1379.319458	574.5349731	6368.499023	5497.552734	7497.179199	6292.956543	6709.67041	10137.45508	1577.338623	3502.054199	1187.851807	500	500	958.9474487	500	500	898.847229	500	0.0097982961
CATMA1a67870	ath:AT1G78790	894.890686	954.274292	899.9542847	501.9685364	602.7088013	1669.406738	975.5407104	630.972229	1357.72937	903.4229736	588.7658691	636.9056396	796.3981323	535.9939575	500	500	500	500	500	500	0.0097988759
CATMA3b01545	ath:AT3G02580	1007.96814	1394.286133	1008.151917	500	1593.454712	3564.589355	1391.463257	1930.070313	3142.854736	2095.142822	885.3902588	1078.125244	878.3442383	589.2485352	500	500	500	621.2871704	500	500	0.0098052078
CATMA1a14470	ath:AT1G15430	645.6480713	1299.481934	858.6719971	500	656.9799194	1239.221436	784.7498169	2121.125732	2352.960938	1742.751343	547.5609741	1158.352905	739.4078979	500	500	500	500	500	519.2243652	500	0.0098074353
CATMA1a05880	ath:AT1G06800	748.2773438	996.288208	773.4355469	500	1059.856201	2964.742188	1692.910645	1834.520264	2591.998291	2104.891113	578.7108154	885.9691772	1009.859375	500	500	500	500	500	500	500	0.0098094253
CATMA5a16680	ath:AT5G18410	1653.053345	1653.057739	1722.637085	1154.400391	2255.678467	3288.543945	1611.832886	1310.729614	1851.664185	1287.836304	1150.593384	1466.802124	1087.000488	1317.90625	1449.302368	829.3898926	576.0761719	1012.830566	849.0098267	500	0.0098098759
CATMA5a39820	ath:AT5G44050	3464.849609	2811.435059	1641.831543	1148.009766	5035.55127	5173.815918	2303.864258	18946.00391	17081.26172	13926.64355	8378.655273	8641.876953	2275.250488	821.1447754	710.0410767	608.0371094	500	741.4190674	567.5707397	500	0.0098111574
CATMA3a10458	ath:AT3G11480	815.3988037	500	655.0175781	500	617.208252	720.5019531	500	9576.259766	11285.80371	2444.587891	500	589.9219971	571.5841675	500	500	500	500	500	500	500	0.0098369277
CATMA1a66860	ath:AT1G77710	6220.40625	7929.981445	5466.810059	2966.195557	5769.313477	20315.37305	13622.90332	4867.401367	19089.28906	12505.6582	5111.272949	6625.980469	4198.029297	3250.220703	1108.88623	1873.93811	1342.977417	933.9595947	1349.531006	950.6831055	0.0098469655
CATMA2b34020	ath:AT2G35840	3385.675293	8440.00293	3111.369385	1676.850708	6593.317871	9648.670898	6115.498535	5702.390137	7016.157715	4847.299805	2705.411133	5260.674805	3887.012451	2039.276123	725.6768799	1532.605713	668.5151367	501.0783691	1410.5177	568.8480835	0.0098469655
CATMA1a48445	ath:AT1G58270	1279.297363	790.3230591	1573.018311	756.2139282	3336.636963	7671.522461	3017.532227	7178.17334	15294.04883	8789.750977	522.4285889	1354.196411	948.6422119	549.1533813	792.6124878	745.0796509	1060.149902	500	569.4285889	861.2709961	0.0098469655
CATMA2a28410	ath:AT2G30110	3681.537354	3802.006836	2952.800293	2735.026611	5241.021973	6591.96582	3677.833496	4364.278809	6576.967773	3884.571045	3266.267822	3311.604248	1830.766357	2550.776611	2736.229736	1703.726929	1255.031982	3284.382324	1847.478149	1885.944702	0.0098469655
CATMA5a16480	ath:AT5G18210	1960.084229	1194.467651	1299.908081	756.0228271	1262.133789	2258.031982	2066.487793	1002.655884	1406.457031	1731.077881	1162.423584	1137.308472	1000.112183	841.963562	960.8985596	616.4822388	502.0213623	694.953064	677.5541992	505.6330872	0.0098469655
CATMA4a35680	ath:AT4G33890	1868.397217	2201.486328	1251.486328	1070.375244	1672.799438	2336.831543	1614.728394	2134.217041	3476.890869	2122.728516	1796.800415	2035.317017	755.1069946	1040.224487	500	708.1665039	515.1075439	500	767.5969849	579.4266357	0.0098544802
CATMA3a45900	ath:AT3G52960	3288.791016	7133.106445	5226.652832	2641.365234	5743.539063	14158.00293	11239.36719	5967.519531	14392.10352	9911.90625	1914.030884	8115.843262	4248.060059	2298.746826	862.2775269	1858.754028	1099.416138	893.8342896	1976.921509	1030.592407	0.0098593594
CATMA1a59520	ath:AT1G70230	1284.743408	1195.057861	830.9862671	807.348938	1407.980103	1884.599976	773.8717651	1121.682617	1983.72644	1034.47522	925.0679321	985.1743164	687.0032959	695.4907227	822.6486206	501.7653809	500	557.8190918	532.4487915	500	0.0098606846
CATMA3a54870	ath:AT3G61720	666.1800537	500	500	500	1027.51416	1814.329468	1094.794678	1591.638916	2345.401611	1378.148193	631.4924316	500	500	500	500	500	500	500	500	500	0.0098796871
CATMA5a11780	ath:AT5G13560	910.1052246	831.9448242	581.8483276	688.25354	597.1083984	1389.909302	1813.536621	921.0252686	1486.975342	1532.24353	1420.960205	809.510498	500	562.7731323	500	500	500	500	500	500	0.0098850131
CATMA3a46070	ath:AT3G53110	1429.877319	2825.899658	1425.164307	1501.326172	1097.485107	4667.569336	3909.180908	1128.690552	5240.992188	4451.912109	831.5183716	2328.177734	900.7403564	1267.489746	500	822.0769043	513.1546021	500	920.4786377	500	0.0098895954
CATMA2a24665	ath:AT2G26300	2256.731934	4799.342773	2790.185547	2109.300781	3856.256348	9087.234375	12164.72852	3549.388428	6737.018066	7214.798828	1656.474854	4412.12793	3023.145508	1296.198364	873.8862305	1839.224365	769.9986572	680.7646484	1537.103149	840.9171753	0.0099090891
CATMA1a16530	ath:AT1G17490	1233.431396	724.44104	775.5968018	1019.945374	2369.570068	2695.427246	1652.308838	1814.945313	3387.96167	1845.495239	776.3837891	805.6020508	682.0817871	657.3955078	792.182251	633.2258911	500	779.8297729	527.9002075	583.9127197	0.0099090891
CATMA1a37670	ath:AT1G44170	2082.413574	1703.721313	1141.294189	1468.356812	2407.644775	3506.91626	1489.77832	2100.989258	2056.439209	1601.178101	1517.477173	1514.479492	589.6834717	1153.108887	527.9424438	1120.113037	1226.51709	500	861.0369263	805.5042114	0.0099090891
CATMA1a32240	ath:AT1G34010	1096.594116	1075.457153	746.9508057	500	1259.110718	1023.25177	878.0310059	1244.948608	1007.620422	960.5253906	783.2071533	690.013916	680.7005615	503.8267822	632.6079102	500	500	500	500	500	0.0099391132
CATMA1a14750	ath:AT1G15740	9572.220703	8768.868164	8892.759766	3893.655762	10635.06836	67098.03906	32195.02148	5916.541016	28781.95508	10898.86328	5913.604492	7191.540039	4303.051758	3693.032959	3179.934082	6996.961426	2739.095947	2373.991211	4688.748535	1839.981934	0.0099465487
CATMA5a07190	ath:AT5G07950	2064.2771	3029.437256	2030.633301	1191.164917	819.9744873	4193.020508	4112.852539	1006.304199	3138.905518	2627.211182	1181.67627	2024.269897	840.1051025	1438.7323	500	707.7290039	674.3696899	500	500	571.821106	0.009952173
CATMA4a13955	ath:AT4G13770	14228.40137	31920.64063	25405.24609	7936.059082	31160.18359	60490.83594	33163.54688	29469.68164	56337.62109	44786.90234	9996.268555	47484.79297	14167.53516	6080.663086	1756.326416	1493.079712	2670.31958	1122.931885	1690.957397	1661.376343	0.0099590662
CATMA4a29700	ath:AT4G28050	3071.959473	2833.981201	1767.656738	1682.669556	2398.98999	5104.27832	4898.922852	2136.729736	3707.442871	4133.852539	2937.343994	2787.093262	1689.519897	1332.152832	1141.824463	1036.957397	1252.454834	1056.630127	958.5574341	1006.141296	0.0099590662
CATMA4a03380	ath:AT4G03060	10215.53613	3679.076904	7608.089355	18196.00391	5986.08252	18409.0332	12035.08496	2444.431885	11065.9043	12262.12402	7212.994629	5322.955566	2784.304932	8220.360352	1459.356567	1014.531982	844.3648071	881.9195557	735.3591919	600.9959106	0.0099590662
CATMA2a19430	ath:AT2G20830	954.6725464	1113.94751	738.2441406	780.1989136	963.7161865	1963.963135	816.5274048	856.8717041	1984.703613	866.5543823	740.539978	751.9778442	582.0340576	720.8912354	931.8803101	500	500.457428	664.5514526	500	551.3759155	0.0099667502
CATMA1a27720	ath:AT1G29750	935.6393433	1345.53125	942.1898804	631.3473511	1369.866333	1775.281372	990.1433716	1054.571045	1430.4646	845.9932251	837.0136108	1098.911743	510.3035889	693.9855957	500	500	500	500	500	500	0.0099777021
CATMA1a20050	ath:AT1G20990	1335.420166	955.6016846	820.4395752	966.5238037	968.427124	2369.117432	620.5145264	1137.633667	1942.024902	646.357605	504.1355896	879.2200317	686.7164307	913.9165039	500	500	500	500	500	500	0.0099777021
CATMA3a54840	ath:AT3G61690	1385.382202	1949.924316	1492.318237	681.2592773	1660.662842	4977.666992	2711.513916	1570.182495	6695.916992	2891.689941	1422.202881	2119.719482	1162.37561	583.7390747	500	676.7439575	638.4874878	561.7697754	649.9404297	500	0.0099793023
CATMA2a34630	ath:AT2G36380	840.0383301	1054.242432	908.7350464	500	1786.349365	2277.698486	2944.486816	7152.547852	5935.356445	9558.44043	963.8712769	1302.428955	702.2904663	500	500	652.4798584	500	500	703.1177368	500	0.0100099724
CATMA3a12420	ath:AT3G13310	1564.91272	1109.256958	824.8880615	702.5739746	1616.101196	2572.235596	1426.180298	1173.578125	2225.838135	846.9771729	1267.134155	840.7272949	803.8460693	715.2251587	509.0458679	524.2698364	658.4835815	500	639.0240479	500	0.0100202043
CATMA5a25510	ath:AT5G27970	3769.663574	3095.206543	2474.45752	1207.452515	1519.470947	6963.533691	6670.450684	1750.567139	6250.847656	4835.305664	1990.810059	2585.988281	1006.8573	1311.997437	500	936.2991333	693.4161377	500	866.637146	658.8062744	0.0100233575
CATMA5a21200	ath:AT5G23710	941.3635254	1809.119629	1036.158936	815.6507568	988.8300171	2682.646973	2686.844971	1653.745239	2154.979492	3048.962402	918.6158447	1472.169434	1533.370239	813.3397217	614.1975708	524.6490479	500	658.5992432	582.8137207	500	0.0100422969
CATMA1a47570	ath:AT1G56500	2004.452026	4561.195313	2108.670898	1137.723511	3595.343262	6656.643555	2983.825928	3663.853516	5298.105469	3772.623535	1379.287842	3650.311035	1986.980103	1450.229736	563.1846924	1056.970947	500	542.4609985	1245.129517	500	0.0100422969
CATMA1a57740	ath:AT1G68350	1102.550049	1253.088989	660.3462524	938.6792603	1114.718506	2538.261963	772.3794556	1377.38501	2925.758057	1059.751343	1031.788452	1021.52356	597.3460693	718.8303223	500	703.2340698	575.8212891	500	561.8085938	666.5866699	0.0100422969
CATMA3a15320_bis	ath:AT3G15920	2651.129883	1508.952515	931.3082886	1315.120239	2515.924805	6155.861816	1917.5896	1792.139038	4020.933838	1702.927979	1446.17688	909.0830688	1200.437866	1400.32019	1303.740356	557.0688477	838.0853882	1050.047729	617.4515991	731.3674316	0.0100471252
CATMA5a23915	ath:AT5G26240	3704.368164	5230.598633	3152.086914	1842.35376	2511.391113	8453.835938	7315.285645	2173.748047	5904.214844	5460.288574	1947.203857	4631.358398	3116.537598	1561.985718	751.4456177	959.6530762	1221.496826	500	1214.082642	698.9985352	0.0100597676
CATMA1a17640	ath:AT1G18600	1285.913452	1705.869507	1819.984253	1154.081665	2509.912109	4470.963379	1875.162598	2756.914551	4555.424805	2304.439209	1433.635132	2095.717285	1801.483521	897.3147583	1230.453613	708.3964233	907.4328613	1058.646606	795.1343994	895.4772339	0.0100597676
CATMA2a23017	ath:AT2G24690	684.7345581	1060.781738	828.211792	530.9800415	533.2648926	1495.897095	823.0841675	511.0120239	800.5261841	524.7003174	500	719.0159302	775.4210205	500	500	500	500	500	500	500	0.0100628596
CATMA2a32470	ath:AT2G34340	790.4019775	676.6782227	657.4719849	500	1127.027344	1966.041992	834.9942627	1060.664917	1983.429688	930.131958	704.9871826	589.7999268	704.8363037	500	628.7407837	533.3535156	500	500	500	500	0.0100683187
CATMA3a17360	ath:AT3G17860	3791.180664	1555.28833	1931.496704	2435.563477	4517.918457	9247.018555	1917.702881	12483.69629	28270.84766	10374.5166	1706.291626	2510.490479	901.2456055	1490.726685	1944.123047	727.2563477	1442.47229	2282.969971	838.5562744	919.0834961	0.0100850995
CATMA3a18090	ath:AT3G18500	581.2203979	1392.457886	1113.909058	500	1304.755249	1880.926025	1441.429932	1092.438599	1118.843506	1103.396118	500	834.0800171	710.003418	500	500	500	500	500	500	500	0.0100911802
CATMA4a32160	ath:AT4G30550	2161.791992	1460.5802	958.0091553	1176.668701	2223.594238	3340.414795	1520.263672	2697.527832	4206.686035	1924.081543	1256.999146	1676.682861	1090.876709	873.5869751	500	914.0628052	854.8719482	500	939.0606079	1045.500122	0.0100993274
CATMA1a09070	ath:AT1G10200	6324.92041	6086.481934	6358.255859	2931.968262	5407.592773	25023.66406	40685.01563	2843.730713	12980.64551	29029.45898	3699.381348	5583.937988	4493.253418	2605.214111	1542.153076	2303.963867	3940.659424	1149.977295	1317.820068	2394.217773	0.0101104944
CATMA3a45550	ath:AT3G52610	1340.679077	1648.335205	952.0311279	802.168457	1379.460449	3013.11792	2052.6875	1587.599854	2534.417725	1768.415771	1280.819824	1697.464966	670.9916992	807.9098511	500	570.8002319	504.6251221	500	630.6334229	500	0.0101422593
CATMA2a23950	ath:AT2G25605	895.0714111	1363.387695	1063.67981	815.8076782	1326.608521	2809.379395	1668.43335	1085.597046	2357.732422	1713.893311	601.7427368	1341.117432	958.2802734	584.7623901	666.0258179	500	500	735.8254395	500	534.1634521	0.0101422593
CATMA3a48040	ath:AT3G55030	1606.783325	1562.172607	1127.230225	818.3792114	744.6816406	2016.785034	1196.828857	1194.307007	2184.516602	1566.66272	1194.73938	1116.480103	1018.304626	773.835083	593.7240601	500	555.8969116	644.057312	500	500	0.0101422593
CATMA4a30705	ath:AT4G29040	11362.9082	21343.09766	14472.77051	9499.240234	10419.21484	48907.68359	44649.17188	8451.789063	36819.09375	36790.20703	6207.495117	19846.79102	11591.55469	6452.504883	2241.358643	4592.580078	5296.725098	1442.586548	2875.607178	4568.278809	0.0101487049
CATMA1a08920	ath:AT1G10070	4322.798828	5093.168457	5042.760254	3194.305908	8515.969727	27321.00195	39793.98828	15592.50195	40980.70703	50437.07813	3282.251465	5917.254395	3229.918701	2799.848877	2021.002686	2651.058594	4298.253418	2210.541992	4094.260498	4263.389648	0.0101487049
CATMA2a26450	ath:AT2G28060	6767.996582	4934.583008	3931.663818	2540.825195	2552.172363	4329.694336	1996.336182	7802.98291	23016.33398	9190.458008	5161.04248	8112.256348	2182.061035	1604.133667	501.9587097	853.6480713	633.1034546	500	994.6756592	504.7588806	0.0101487049
CATMA2a42980	ath:AT2G44525	1027.605469	2156.764404	1537.340332	589.3401489	2350.544678	3273.549072	1429.453735	2468.845215	3684.670898	1502.752686	885.3679199	2091.362061	1328.257446	500	500	733.6383667	507.7919006	500	563.4191284	500	0.0101582314
CATMA5a62990	ath:AT5G67540	1063.496216	1448.484619	738.5545044	684.1652222	1561.340454	1848.580688	1112.533569	1699.000488	2056.845459	1087.9729	795.7121582	1304.03894	619.4755249	839.755188	500	533.9020386	500	500	500	569.5836182	0.0101582314
CATMA1a14010	ath:AT1G15020	839.6851196	1096.932617	731.2994995	519.1727295	1261.713135	2641.323242	1426.881958	1420.843384	1641.2677	1306.534668	835.203186	963.8205566	597.887146	603.2980957	554.0001831	500	500	554.9458618	500	500	0.0101582314
CATMA4a13120	ath:AT4G13000	857.293335	1066.636353	760.9140625	685.9816895	1240.647339	2088.567871	1210.324097	1314.613159	1896.576294	1012.034241	775.6526489	981.7850342	763.803833	803.5343018	505.3890991	500	500	500	500	584.960022	0.0101582314
CATMA3a20095	ath:AT3G20410	2866.548096	3095.673584	2018.063599	1581.707642	4917.782227	6320.468262	4583.474609	9835.535156	11287.2334	6440.129883	3707.218018	3189.915283	1647.615723	1772.601807	1927.203979	1145.629272	876.4862061	1970.200195	1512.013672	1134.520142	0.0101614734
CATMA4a20700	ath:AT4G19500	1031.007446	1841.730957	815.4344482	620.515686	1885.324341	2198.445313	1766.935547	1261.848511	1646.711548	1103.23645	935.2905884	1034.582764	1085.490112	676.6069336	523.0869751	581.489624	621.5857544	500	534.8462524	500	0.0101726648
CATMA5a39725	ath:AT5G43900	1033.164429	1173.663086	1101.670288	760.274353	1017.189941	1299.804688	985.6310425	1093.037109	1807.952271	1194.222656	902.4666748	1204.365356	940.4146118	581.5516968	500	500	500	500	500	500	0.0101728748
CATMA1a17510	ath:AT1G18480	1229.828003	1259.928223	785.8304443	934.9368896	984.2886353	1278.436646	792.9689941	1197.57666	2208.536621	1204.951416	999.151123	1061.768921	881.8355103	656.7856445	500	500	500	500	500	500	0.0101728748
CATMA3a46980	ath:AT3G54030	3729.114014	5337.820801	3393.405762	2230.911133	1968.432617	7902.747559	5809.203125	3922.528809	13966.67871	9784.045898	2537.13208	6406.784668	2271.739502	1712.80188	500	1192.520264	1484.156128	500.1670837	1410.804077	1177.893066	0.0101870579
CATMA2a33546	ath:AT2G35450	2455.215576	2473.962891	1983.175293	1097.612427	2427.193115	7778.144531	3416.811279	2813.688477	6861.316406	3710.621338	2235.878418	2708.900879	1842.799683	1122.894775	803.7657471	1524.539673	1044.292725	748.4347534	1118.602661	855.5032349	0.0101870579
CATMA3a45490	ath:AT3G52560	4767.76416	6314.575195	3595.520996	2714.790771	6199.378906	12909.89551	6405.772949	7112.554199	13582.39551	7074.747559	4472.181152	7157.748047	3084.700928	2164.675049	1856.720093	1893.455078	1600.656006	1722.44165	1915.034424	1282.419312	0.0101870579
CATMA1a48730	ath:AT1G59710	1626.96106	3240.285645	1889.505127	778.0719604	1128.864746	2691.525146	3368.004883	2781.7229	5062.561523	5119.763672	1382.588379	3024.90625	960.2772827	619.0380249	500	712.5409546	500	500	941.0286865	500	0.0101969112
CATMA3a45340	ath:AT3G52420	1184.535889	586.3436279	753.2687378	933.3397217	1554.199097	2523.820557	1189.526733	1630.348267	2935.043945	1513.80957	1062.342896	1031.526611	763.5385132	672.1286011	548.0119629	500	500	690.5118408	500	500	0.0101969112
CATMA1a40640	ath:AT1G49530	890.75	500	557.9833984	841.2531738	1002.529175	1303.202026	913.6800537	891.7598877	1765.957642	1242.67627	756.6158447	676.6784058	506.6991272	886.4121094	500	500	500	500	500	500	0.0102014242
CATMA1a51530	ath:AT1G62400	579.2094116	808.796814	630.2863159	500	745.7595825	1060.466187	579.0349731	1075.897705	1252.380371	754.3756104	500	819.385498	539.9554443	500	500	500	500	500	500	500	0.010203372
CATMA5a04860	ath:AT5G05660	1411.515747	1242.6427	1235.896973	686.6373901	924.5863647	2555.679199	1772.653076	1038.338867	3360.799805	1750.638428	735.7227783	1340.433716	925.8516846	695.7819214	500	500	500	500	500	500	0.0102057677
CATMA1a08720	ath:AT1G09870	881.6593018	928.0780029	654.4343872	562.5521851	636.5836792	1218.847534	880.9611816	694.6217041	1129.241333	1022.014099	785.3099976	838.086731	573.4616699	557.0028687	500	500	500	500	500	500	0.0102057677
CATMA2a43220	ath:AT2G44750	2611.331055	3154.594482	3042.05249	1352.826294	1835.876953	10939.43262	6170.244629	1403.590454	6908.083008	4265.585449	1859.669312	2401.302002	2709.875244	1281.90979	670.5065308	1076.881226	901.8626099	538.9413452	867.4547119	613.1116943	0.0102127059
CATMA3a52530	ath:AT3G59500	810.8292236	3221.249023	1380.240112	587.5307007	2141.345215	4369.808105	6130.365723	3377.589355	4297.869141	8270.0625	751.107605	2727.825195	1334.789429	500	500	708.5145874	500	500	734.6769409	500	0.0102330149
CATMA3a17410	ath:AT3G17930	5475.403809	4580.411621	2917.421387	3100.329102	3455.702881	6178.839355	3833.682373	1892.682251	4314.566406	3109.366455	3594.4375	3375.155762	2257.768555	2826.643799	1769.582886	1058.776367	995.3550415	1332.561401	922.4275513	913.5656128	0.0102512975
CATMA2a07100	ath:AT2G07712	500	711.6021118	572.5808716	500	700.2860107	1154.655273	691.1635742	872.9078369	1349.167236	906.2521362	500	500	867.184021	500	500	500	500	500	500	500	0.0102608225
CATMA1a47540	ath:AT1G56460	2450.776123	2682.045898	1866.135498	1487.053955	2397.073975	5552.091797	2916.212646	1879.432373	3691.020996	1824.442383	2002.875488	2251.392578	1389.877441	1182.692017	500	1116.237305	814.9699707	577.5490112	1081.825439	555.3374634	0.0102641933
CATMA5a55770	ath:AT5G60020	659.3557129	936.7947388	676.9440308	500	842.8893433	1541.787476	1032.013916	916.7665405	1527.727905	979.9452515	635.2042847	862.1904907	511.8301392	500	500	500	500	500	500	500	0.0102743835
CATMA5a02290	ath:AT5G03180	1149.234131	1517.148926	854.3042603	1091.057983	2064.863037	2425.335205	1299.455811	1249.391357	2268.104736	1042.13623	987.4082642	1124.956055	696.7367554	1356.795898	695.8173828	893.8884888	742.507019	523.6043091	693.7504272	515.5873413	0.0102900328
OPA022045	ath:AT1G78380	2414.53125	5410.443359	4374.30127	2674.586914	9721.321289	10879.40039	66769.25781	9915.592773	16044.02539	58703.69531	1635.496094	6381.362793	2570.410645	1387.526489	830.1275635	5202.973145	1381.055786	500	2643.327637	1014.057739	0.0103029767
CATMA2a24520	ath:AT2G26140	4882.655273	8232.506836	5796.336426	3070.543701	9095.970703	17048.55273	15180.25391	10663.0166	14301.89063	17924.33203	3938.55249	6318.839844	5293.236328	3744.407227	1368.125244	3263.868408	1575.522217	1440.621338	3433.139648	2064.68457	0.0103029767
CATMA4a17660	ath:AT4G16710	2055.099365	3818.654785	1962.18396	1113.675781	1630.746948	4686.262695	5163.321777	2578.833252	7515.31543	5519.325684	1747.270996	3811.574219	1434.483276	1115.601685	500	699.3084106	531.8413696	544.749939	891.4060669	671.5699463	0.0103029767
CATMA4a35750	ath:AT4G33940	3965.710205	4537.592285	2796.570801	1409.679565	2100.648438	6973.125977	4731.370117	3010.278076	7539.379883	4377.215332	2148.831299	2759.724854	2446.115723	1720.185547	619.8467407	790.8401489	915.324707	952.1613159	1148.396973	853.9454956	0.0103029767
CATMA5a54170	ath:AT5G58410	1555.305664	2329.922607	957.4710083	1001.115112	2534.261963	4064.513184	2531.520752	2401.516602	2639.763916	2313.612305	1213.66748	2258.788818	776.3197021	1082.197266	607.3858032	803.1224365	652.4882202	500	897.4003296	786.7469482	0.0103029767
CATMA1a58670	ath:AT1G69390	2952.206787	4019.950928	3346.181152	3123.476807	5890.612305	15887.38477	9794.71875	6588.151855	14871.74121	11002.86523	1668.576294	2970.310059	3762.563232	2429.801758	3449.038086	2048.283203	2263.320068	3207.429199	1660.014893	1605.932007	0.0103029767
CATMA4a31760	ath:AT4G30110	2868.881348	2207.842773	2655.156738	4496.519531	2259.779785	5466.677246	3376.148193	694.8961182	1118.377441	1071.530762	1836.63269	1712.440796	2039.80957	4096.644531	3183.737793	1160.40625	660.5111084	1727.409302	748.2423096	500	0.0103029767
CATMA5a04080	ath:AT5G04910	2522.099854	3582.888184	1850.825928	1518.556885	1893.400879	5677.544434	3060.084961	2944.559082	4781.238281	3646.568848	2066.953613	3622.305908	1751.707886	1183.033081	500	500	507.528656	500	500	500	0.0103248497
CATMA1a47680	ath:AT1G56590	2793.703613	3234.843018	3179.61792	1280.713501	2051.671875	8845.613281	6188.487793	2339.615479	6712.30957	5630.818359	1688.090698	2508.066895	2465.803955	1797.539673	725.5950928	1158.758301	731.5956421	690.4308472	1036.522827	749.0505981	0.0103419047
CATMA5a47870	ath:AT5G51940	9380.514648	9891.913086	6252.663086	6581.850098	6142.688477	15768.27441	14198.52832	5390.731934	17936.40234	14589.12988	6832.834961	8757.395508	4323.442871	4079.855957	1673.30835	1796.055054	2375.720947	1251.161499	2178.567383	1916.542725	0.0103419047
CATMA3a01190	ath:AT3G02200	2360.118896	3362.55127	1866.051147	1335.547363	1565.921631	3345.177979	2877.348877	1751.17041	4786.15918	2745.847168	1477.473145	3117.944336	1271.05188	955.2566528	612.2151489	775.1462402	839.7233887	562.6925049	891.715271	713.2359619	0.0103419047
CATMA5a43045	ath:AT5G47030	9890.749023	5385.29834	9131.736328	7118.76709	11677.18848	24138.62695	13321.87988	11518.41602	26601.94141	16361.86914	7495.120605	6454.319824	6922.351563	6738.016602	3686.624268	5878.638672	3462.03833	6665.305664	6679.265137	3351.459961	0.0103419047
CATMA2a15960	ath:AT2G17220	1528.54126	5861.258789	2616.354248	1218.128052	2090.286621	4204.427734	5808.779297	3898.098877	5967.232422	6318.387695	1200.533813	3570.239502	2022.547485	1127.717407	563.4779663	1513.627075	534.1231079	511.608551	1771.291504	973.9929199	0.0103940344
CATMA2a21210	ath:AT2G22720	1663.446289	2591.441406	1851.797363	964.9215088	1938.129272	3492.027588	3638.971436	2431.26416	4219.95166	4970.671387	1123.356812	2378.243896	1811.751587	898.8074341	1022.504639	698.9918213	880.036499	1122.600098	950.0556641	763.1307373	0.0103940344
CATMA2a45060	ath:AT2G46630	1605.522339	2238.319824	1030.989136	1015.181946	1422.693237	2725.652832	1720.1698	1477.857178	2324.547119	1875.324707	1542.904419	1670.10083	965.9887695	959.1119385	757.6785278	516.1834717	586.4411621	581.5058594	599.555603	509.1509094	0.0103940344
CATMA4a39880	ath:AT4G38370	4156.008789	3892.974121	1929.20752	3470.812744	5697.741699	8157.01416	4911.429199	6674.043945	10751.97852	4983.877441	2656.695313	4336.763184	2029.948486	3462.461182	1046.796265	1911.994019	1828.407471	828.7602539	2209.673828	2026.041504	0.0103940344
CATMA2a05680	ath:AT2G06920	567.9028931	690.8907471	773.284729	500	632.382019	899.0993652	678.6803589	500	644.5977173	500	500	500	500	500	500	500	500	551.1733398	500	500	0.0104076398
CATMA5a38540	ath:AT5G42750	688.7059326	1185.691772	882.8734741	614.8470459	1154.838013	2068.637939	1384.396362	822.0789795	1672.782959	1000.12085	666.4282227	953.8553467	758.390564	500	573.6152344	500	709.1043091	500	500	500	0.0104174972
CATMA2a09180	ath:AT2G11000	1501.279907	1636.351563	1132.720825	825.0527954	1319.960083	2629.878662	1053.388672	1163.262817	1824.998413	1177.537964	1071.430664	1511.298584	568.855896	720.291687	562.8319092	500	500	500	500	500	0.0104174972
CATMA5a15900	ath:AT5G17610	1076.794434	1180.425293	902.4916992	697.0859375	1049.395752	1644.033203	1072.276245	798.680603	1501.986694	1083.631958	651.4735718	703.8982544	1196.570801	639.8292847	653.3274536	500	500	500	500	500	0.0104174972
CATMA1a05820	ath:AT1G06760	8437.825195	6327.873535	5177.62793	3533.299561	13108.37695	49715.33984	47526.69531	7943.387207	20180.81055	22614.32813	4201.312988	4645.554199	3822.403809	2646.884521	3344.787842	5384.236816	5309.722656	2407.534912	3404.421387	3639.032227	0.0104201963
CATMA2a42840	ath:AT2G44410	5402.524902	6140.754883	3398.796631	3338.790283	7235.342285	12173.3252	6536.867676	6762.750488	10168.53516	5469.587402	5068.847168	5848.940918	2397.062256	3408.048828	1399.466919	2982.192871	2809.406738	918.3997192	2323.271729	3085.032959	0.0104201963
CATMA5a05450	ath:AT5G06250	1276.409546	1512.19165	1453.301636	1301.580688	2048.724609	2314.799316	1032.009155	2744.541992	3511.297852	1387.796143	1195.687378	1500.881836	960.2468872	1189.525879	951.3599854	596.3457031	787.8554688	1042.234741	655.1052246	916.6103516	0.0104201963
CATMA3a54300	ath:AT3G61130	2932.219727	3205.598145	1575.414673	1670.57605	2508.292969	4269.585938	2574.640381	2307.971924	3780.076172	3859.036133	2152.447754	3192.480469	1041.468994	1547.270874	896.4938354	978.8289185	1306.034912	997.6639404	630.8858032	1135.508057	0.0104201963
CATMA3a01545	ath:AT3G02580	841.7496948	1923.797363	1310.905396	500	3168.237061	4167.537109	3629.422852	3760.465332	4451.144531	5573.684082	863.0525513	1936.74585	1073.608398	500	500	675.8245239	500	500	576.2028809	500	0.0104389738
CATMA3a44805	ath:AT3G51895	1688.00415	7914.710449	3326.349609	1178.850342	5715.681152	7602.486816	10456.50586	6045.769531	6442.318848	8053.089844	1819.942627	5143.658691	4499.521484	1695.312134	500	1081.401978	501.9769592	500	1046.889038	500	0.0104407016
CATMA2a42420	ath:AT2G43980	1732.882568	1129.130859	979.6255493	767.9906006	755.2319946	2177.274902	1028.619995	745.7663574	1466.632935	836.9244995	1025.976318	767.447876	829.4765625	654.2485962	664.0215454	500	634.3912964	578.2741089	500	500	0.0104407016
CATMA1a48657	ath:AT1G59620	776.5609131	1361.154419	879.4381104	531.6680908	999.8106079	2072.142822	1416.268066	882.4207764	1689.302856	965.0108643	688.5161743	1321.61377	736.2631836	500	500	500	500	500	500	500	0.010445269
CATMA3a36040	ath:AT3G43520	6079.71875	3550.544434	3361.792725	2133.179443	5160.410156	6734.697266	4491.019043	4013.568848	7749.258789	4257.859863	4327.179199	2983.51123	2716.182861	2132.234619	1016.107178	983.7811279	1665.119385	1037.145874	1030.212646	1471.029175	0.0104464232
CATMA4a16805	ath:AT4G16000	2124.532227	793.0041504	1013.079712	1451.769775	1519.640381	3480.658936	1259.114014	1582.824707	4124.59082	1448.58313	1170.679565	1139.49231	553.7741699	696.3423462	977.1621094	913.6802368	652.1685181	667.3814697	760.0436401	932.4605713	0.0104464232
CATMA5a38740	ath:AT5G42920	1388.03125	1997.889771	1424.700439	811.1593018	2889.456055	3452.21875	5698.507324	2131.74292	2537.640381	4377.015137	2090.62085	2823.871582	1011.034912	723.791626	601.9870605	775.038269	724.9906006	500	660.572998	500	0.0104844826
CATMA5a14550	ath:AT5G16260	1223.751831	1988.93689	1575.207642	987.0586548	1355.095703	2722.499023	1834.981812	1157.856689	2082.331543	1567.695923	830.880249	1463.267944	1494.299561	683.569397	500	679.6589966	500	500	567.2813721	500	0.0104850371
CATMA3a53690	ath:AT3G60690	775.6123657	2490.605957	1172.28894	526.7141724	2227.952148	5094.301758	6632.67334	6667.625977	9089.03418	10969.00684	680.0203247	2090.915283	1663.524658	579.859436	500	1066.101196	623.6268311	500	1093.525635	500	0.0105199701
CATMA5a45170	ath:AT5G49215	1008.157104	1380.338013	884.9362183	579.2138062	1473.667114	2810.991699	1765.674927	865.953064	1711.726563	1108.471436	953.1498413	1184.328979	702.6051636	516.8077393	500	500	547.093811	500	500	500	0.0105243845
CATMA5a57720	ath:AT5G62130	3992.158936	8283.210938	4867.556641	3029.795898	9231.951172	13421.48047	6405.431641	7270.506348	9916.420898	5150.725586	5108.791992	5302.751953	4766.775391	4242.371094	2933.243652	2428.095215	1953.033813	2183.518311	1863.540771	1143.783936	0.0105254952
CATMA1a57980	ath:AT1G68600	1436.130615	3834.723633	2293.413574	774.0050659	13935.00977	19629.92383	6337.147949	24569.7168	19376.66992	22336.59961	1273.769653	2004.953613	1261.355469	696.5749512	889.9608154	2098.162598	1044.670776	608.6174927	1553.395142	832.5432129	0.0105254952
CATMA5a47570	ath:AT5G51640	2603.945801	2315.175049	1722.8927	1662.427246	2133.558105	3542.600342	2190.738525	3623.063232	6789.393555	3214.009277	2529.078857	2241.664063	1642.073364	1564.455078	1527.265625	733.9302979	1455.216919	1817.707886	1128.223145	1355.455078	0.0105254952
CATMA5a17880	ath:AT5G19450	5491.100098	3840.05835	3142.874023	3573.603027	5268.322266	5675.994629	4990.484863	7365.828613	7237.132324	7668.537109	5782.431152	4359.985352	2982.716797	3595.798096	4563.074219	2957.5271	901.9707031	3336.060059	2696.522461	722.3965454	0.0105254952
CATMA4a41140	ath:AT4G39756	1145.880981	613.8931885	615.1348267	500	975.8652344	1577.89917	1034.230103	694.345459	1348.977661	1035.361206	705.65271	578.3167725	500	500	500	500	500	500	500	500	0.0105619609
CATMA3a56150	ath:AT3G62970	2651.458496	4766.133789	2319.505859	1735.966431	2474.23291	6371.213867	3167.717529	1761.604492	3882.654053	2273.961426	2020.79834	4133.522949	1257.670532	1550.111938	737.6436157	1679.886475	600.751709	500	1215.666626	500	0.0105638986
CATMA5a04550	ath:AT5G05370	9831.949219	8438.633789	5263.986328	6823.081055	5909.22168	7939.286133	4875.186523	8406.022461	11831.0166	7055.820801	7053.767578	7227.125977	4806.996094	4568.586914	939.0393677	1591.026001	1095.779541	973.4251099	1906.113403	1059.081665	0.0105652522
CATMA5a11950	ath:AT5G13720	2119.654785	2859.734131	1868.176147	1154.448853	3004.450195	4446.024902	6894.80957	2959.288574	4618.727539	5939.49707	1467.216919	2787.883789	1470.086426	1153.907104	1629.252441	1240.451904	1337.587891	1575.621826	911.1027222	1122.206177	0.0105652522
CATMA5a50390	ath:AT5G54540	4488.022461	3691.363037	3351.279785	2704.147461	3822.557373	18963.8418	12494.20898	4170.826172	13373.37891	11573.42383	3944.36084	3862.132813	2191.318604	1855.743896	3244.025879	1267.293091	1856.189697	2495.702637	1129.654175	1539.761841	0.0105652522
CATMA5a57730	ath:AT5G62140	1913.289429	3256.686523	1394.255493	1075.233398	2094.57666	2410.463867	1463.376465	2926.85791	4363.907715	2261.108887	1861.049316	3561.355713	1054.044922	1028.400024	500	594.9760132	500	500	500	500	0.010578233
CATMA4a36490	ath:AT4G34660	1337.603516	1541.077637	864.4782104	709.6182251	789.9490967	1787.443359	1019.941956	1173.378052	2184.273926	1054.123901	829.0786743	1472.279785	779.850769	640.5337524	500	500	538.1278687	500	500	500	0.010578233
CATMA5a57810	ath:AT5G62220	1597.34668	3385.734131	1580.30481	1390.630615	6227.59668	8147.204102	5914.195801	3803.943604	4783.963379	4079.039307	1368.631348	2343.106934	2670.090332	1853.962646	827.117981	1420.967651	907.5484009	549.1896973	926.3040161	517.7368774	0.0106051573
CATMA1a67745	ath:AT1G78680	3270.348633	7479.041992	3809.993164	1411.569702	15883.37793	23426.94336	15754.57422	17404.46484	19489.62891	20979.85156	2718.945068	8549.131836	2120.880127	972.3388672	1664.392944	2689.000732	1524.581299	1044.777222	2166.642822	1177.999023	0.0106051573
CATMA5a15305	ath:AT5G17020	3895.029053	4983.491699	2544.832764	1584.653809	2489.218506	6277.246094	3298.528564	2939.80127	7608.013184	3496.590576	2795.560059	3847.641602	1725.555054	1476.174927	1357.349487	1075.284424	995.0310669	1314.850952	960.9418945	925.1722412	0.0106051573
CATMA4a27635	ath:AT4G26000	1511.042236	1679.665405	1140.144409	813.9542236	1358.947998	3750.018066	1367.059204	1721.661133	3144.071045	1325.021484	1338.138428	1393.910156	1138.405762	667.5916748	785.7921143	841.0352173	704.4331665	761.715332	639.0183716	564.7352905	0.0106051573
CATMA2a12620	ath:AT2G14045	3141.681152	2666.716309	2639.268555	1550.672485	2022.253174	3840.591064	2109.833252	1448.447876	4569.964844	2377.824707	1684.866943	1612.978394	1659.919434	1107.800049	1784.876465	777.4685059	733.526001	1101.66626	849.005188	587.8473511	0.0106051573
CATMA1a12220	ath:AT1G13210	2175.525879	2015.115479	1213.686401	1631.984009	3590.849365	6143.49707	3359.330566	4990.160645	9162.182617	3879.626221	2046.824219	1658.396484	1332.296997	1516.604126	1310.276978	1051.479736	713.3962402	1438.015991	1285.465088	982.7183228	0.0106051573
CATMA3a41126	ath:AT3G48110	2945.875	2285.741211	1870.781128	2009.980713	2059.113281	2679.962891	1846.692749	1093.511353	2427.983154	1155.956909	1756.319336	1871.440796	1752.009521	1809.523438	760.4782715	636.3278809	500	671.8311157	965.1688232	641.2312012	0.0106051573
CATMA1a38540	ath:AT1G47570	755.4071045	1262.456909	992.2009888	560.029541	1308.229492	2396.37915	2624.450195	1375.480591	2762.041992	2132.840576	782.5339355	1439.529419	843.0716553	605.1969604	500	500	500	500	500	500	0.0106087597
CATMA2a26690	ath:AT2G28305	4521.166016	3712.809326	2571.725098	1448.478394	1585.499878	3146.953857	1236.473022	3757.084961	5855.512207	3684.938965	2769.828369	2803.793701	2244.937012	1412.443604	1349.165894	798.6552734	500	1027.874146	610.6351929	500	0.0106138346
CATMA3a06510	ath:AT3G07270	2853.171143	3035.524902	2404.865967	1824.509277	1668.75	5870.688965	2823.408203	3065.077637	10404.39746	4280.54248	2450.209717	2334.389648	2391.631348	2647.04541	1113.491455	1033.22644	975.7610474	1744.460449	1349.659058	836.3922729	0.0106184921
CATMA2a04780	CATMA2a04780	894.6629028	765.7073975	518.1751099	584.0064697	748.9049072	1101.003052	506.8231201	664.6178589	1166.246704	543.9082642	578.0672607	703.7897339	505.3384399	500	500	500	500	500	500	500	0.0106388924
CATMA1a26870	ath:AT1G28680	1594.166748	3085.255615	1887.945679	882.2167969	1419.440796	5052.305664	3220.449463	1527.665527	6679.265625	3157.689697	1263.695557	2398.514893	1473.52771	1123.333496	500	878.1324463	500	500	732.5438232	500	0.0106455658
CATMA5a18090	ath:AT5G19660	865.9753418	595.4844971	742.3768311	742.8859253	919.9876099	1473.312134	971.0376587	882.8786621	1176.359009	827.1657104	766.072937	633.2712402	658.3870239	697.1364136	769.4597778	500	500	538.6326294	500	500	0.0106455658
CATMA3a02520	ath:AT3G03590	1043.936646	1332.513306	1170.799683	883.0742798	1548.793823	1635.985596	2109.976807	1047.395508	1964.730469	1481.998779	1052.454102	1492.159302	857.8546753	502.9513245	616.6063232	500	500	500	500	500	0.0106459259
CATMA3a41500	ath:AT3G48520	1088.27002	633.4901123	697.0534668	706.9630737	910.2061157	1224.985962	701.137207	17614.43359	60102.21484	42219.06641	778.8928833	881.9515991	500	500	500	500	500	910.7214355	500	500	0.0106528573
CATMA4a39755	ath:AT4G38240	2153.256104	2597.55835	1156.539185	1055.592651	1562.24707	3389.415527	2174.054443	1604.950439	2864.880371	1665.370605	1278.517212	2095.239746	1143.057007	1039.275635	526.6552734	693.1917114	790.3743896	500	588.9859009	863.756958	0.0106585955
CATMA4a28720	ath:AT4G27120	1538.59021	1885.511963	1263.664917	1043.934814	1872.599854	3463.783203	3714.207764	1366.237915	3066.520996	3117.602295	1233.093628	1526.677246	1525.664307	816.3161011	1165.518188	607.7069702	824.4796143	700.1868286	500	896.2938843	0.0106585955
CATMA1a68440	ath:AT1G79340	6878.098633	6890.613281	7607.459961	7646.799805	9327.994141	23114.9082	14807.42285	17142.01172	47274.15234	26810.43555	5088.786133	8728.290039	4501.720703	6416.539063	8070.807129	4487.672363	6433.421875	9975.426758	6797.12207	11631.66016	0.0106585955
CATMA2a37880	ath:AT2G39630	7865.763184	4434.306152	3499.018799	3094.039795	3914.157227	10923.55371	4683.579102	3612.179932	8600.980469	4221.161133	3301.827393	3187.141357	2755.322021	3536.297607	3991.906006	1651.121582	2216.530273	2980.085449	1087.838989	2034.802002	0.0106585955
CATMA1a67740	ath:AT1G78670	3442.094971	3738.055664	3537.692139	1964.526855	11679.99707	30372.64844	16308.46973	10189.44434	20097.86914	15369.53809	2376.345459	2847.396484	1979.097778	1610.300049	2916.172607	3359.575195	2955.101318	1819.869995	2296.843506	2221.17627	0.0106854141
CATMA2a43940	ath:AT2G45540	1238.851685	2043.680908	1085.839722	822.1264648	1467.382446	2679.011475	2499.611328	1600.016235	2728.807617	1896.642334	968.8249512	1798.010498	980.9696045	778.3728027	603.4923096	702.1191406	686.6498413	511.3738098	874.2329712	685.9830933	0.0106854141
CATMA4a40780	ath:AT4G39390	1284.237427	1299.121216	913.9116821	1405.020386	2117.996338	3431.308594	1810.561035	1629.20874	3394.155029	1881.827881	1264.388184	1429.029175	725.3850098	1043.232178	703.5583496	749.5383911	1116.378296	500	793.6843262	953.3418579	0.0106854141
CATMA5a51980	ath:AT5G56190	3551.413086	2997.423584	1405.845215	2362.377441	2996.497559	5051.847656	2653.351807	3403.394043	5395.364258	2820.352295	1912.23291	2529.87915	1253.440674	1930.523193	875.4111938	1652.25415	1770.325684	769.5584106	1456.308228	1712.586182	0.0106854141
CATMA3a16190	ath:AT3G16785	910.7385254	806.3309937	568.6118164	563.7297974	1006.391968	1507.73584	918.1583252	792.9243164	1728.460571	1156.65332	890.8846436	620.4906006	519.8521729	500	616.8321533	500	500	560.6100464	500	500	0.0107140459
CATMA5a36170	ath:AT5G40520	1496.919434	1657.62439	1383.749512	563.9796753	1246.353394	2318.233887	1685.17981	867.4414063	1846.208252	1505.777832	993.7913208	1211.466309	868.5426636	697.2763062	500	500	552.572876	558.4925537	543.2327881	500	0.0107207475
CATMA4a38760	ath:AT4G37190	1761.982788	1648.271973	2167.824707	1276.15918	1391.368774	2298.931396	1001.705383	1821.474243	3363.557861	2148.237061	1127.768921	1823.129639	1317.171631	1004.615295	500	500.8447571	500	500	538.675415	500	0.0107267366
CATMA3b39916	ath:AT3G46830	1518.08606	2000.975342	1196.488647	911.3674927	1673.289551	2107.420654	1763.750977	1444.213745	2297.513184	2275.974854	1793.127197	2008.346191	945.7460327	858.6598511	533.4647217	551.1646118	581.8219604	500	500	500	0.0107613541
CATMA3a14570	CATMA3a14570	1190.668335	1205.061157	931.8851929	815.6800537	1270.473022	2842.372559	1288.836426	1009.727295	1941.828491	1509.240112	1123.811279	1223.068359	768.9177856	905.4093628	1095.00708	725.006958	722.4709473	660.9793701	500	577.065918	0.0107662697
CATMA5a51800	ath:AT5G56030	26620.87305	21455.98047	16144.93945	17433.57422	16727.83984	25437.49609	8500.888672	38370.14063	51785.15625	31621.14453	19361.32031	12880.56055	13757.45117	20520.23047	8584.735352	1148.583496	1997.293335	14721.14355	2356.353027	4872.172363	0.0107662697
CATMA5a04690	ath:AT5G05520	804.9006958	1678.907104	862.4227905	660.2160034	2039.340942	2364.776611	1766.338867	2146.681885	2383.542725	1578.428955	860.7371826	1765.343628	839.4825439	500	500	589.8658447	500	500	580.9527588	500	0.0107688513
CATMA4a39690	ath:AT4G38170	1645.974609	1374.599487	938.1345215	1123.551636	912.9362793	1387.832886	1171.748047	980.2688599	1202.483887	820.1177979	1081.72168	1040.242676	500	904.9242554	500	740.5698853	642.6543579	500	602.6965332	616.7870483	0.0107749233
CATMA1a27590	ath:AT1G29680	5103.719727	8548.680664	8931.898438	4017.800049	15775.79785	26235.95313	28274.69531	18528.70703	29223.52148	41062.5625	3029.169434	7070.977051	5301.661621	3382.818359	5838.802734	3921.224609	5150.932129	10746.5293	6802.227051	8819.017578	0.0107798041
CATMA3a20690	ath:AT3G20930	1586.656494	2136.039063	1992.961304	1496.112305	1292.955444	6402.859863	7238.041504	1091.157104	3960.259521	4778.944824	1399.374023	1912.571045	1362.841431	861.0762939	578.6782227	1038.88269	625.6759033	500	960.1853027	620.3180542	0.0108205083
CATMA1a68490	ath:AT1G79390	1662.306641	2006.962769	2309.813477	1273.452026	1211.537842	2217.91333	2642.031494	1252.188721	1780.038452	2293.170654	1239.952515	1710.404541	1427.405396	967.8442383	1061.365723	500	694.0883789	845.3762817	602.0809326	581.1031494	0.0108205083
CATMA3a09975	ath:AT3G10920	32825.49219	28875.62109	19705.44531	36978.42578	28564.64844	43913.14844	21018.30664	25623.79883	41496.28906	22547.83398	18339.04688	23944.31641	12475.00879	28834.4082	9009.303711	14494.47852	10847.96973	8368.887695	13212.75879	9726.213867	0.0108205083
CATMA1a51930	ath:AT1G62810	2102.661133	2142.263184	1687.453003	697.3562012	1913.089844	5600.32959	4844.890137	1037.755615	2514.130859	2543.20459	1180.464844	1629.484619	1282.27356	764.257019	500	1035.491333	766.8227539	500	692.2629395	655.4639893	0.010829523
CATMA1a06920	ath:AT1G07950	1669.927368	2333.170654	1152.691772	1118.987549	1632.36145	2295.600342	1554.978516	1259.412476	2420.021484	1641.638794	1273.13562	1617.15686	799.4559937	1066.849976	500	803.8530884	660.8286133	500	862.2282104	786.9519043	0.010829523
CATMA4a23610	CATMA4a23610	1905.986938	820.7615967	570.3181152	655.5507813	1527.52832	2319.174316	785.097229	2108.054688	3813.45874	1433.049194	796.8903809	771.1002197	843.2327271	596.9971924	500	518.6998291	500	500	515.1361694	543.954834	0.0108430228
CATMA4a35060	ath:AT4G33350	5763.219727	7188.750977	5428.422363	3472.014404	6283.812012	15383.58301	15184.7959	3988.016357	11822.07813	13958.34375	3494.57373	6850.219727	4034.020752	2753.828125	747.8722534	1622.49939	1307.333984	809.03479	1434.127686	906.4024658	0.0108477285
CATMA3a14940	ath:AT3G15520	1576.365967	1241.789917	1317.317993	874.0027466	1406.151978	2338.499512	954.5943604	1459.201294	2295.817871	1052.562378	1157.545532	1312.566284	817.1471558	702.6419678	735.555481	500	500	824.7789307	500	500	0.0108496386
CATMA5a54370	ath:AT5G58620	765.1151123	2474.409912	1102.404175	521.3711548	1221.770752	2346.111084	1731.079834	2231.691895	2560.77417	2171.360352	657.5336914	1324.444092	840.454834	525.9256592	500	500	500	500	762.9338989	500	0.0108654267
CATMA5a59370	ath:AT5G63880	786.234375	825.2141724	682.8288574	694.1842651	672.0285645	1950.194946	1793.552368	849.0415039	1849.445923	2261.330078	804.899231	699.4412842	681.8401489	557.8499146	738.9267578	500	720.3571167	589.8074951	500	500	0.0108703813
CATMA2b21020	ath:AT2G22500	1652.015869	4750.225098	1713.705322	1146.474365	6305.482422	7186.399902	8269.263672	20322.20117	20198.86328	15560.45801	1459.833618	3447.129639	1341.31897	1412.202759	631.5707397	1363.082397	559.8618164	1366.755493	3973.963867	1167.074585	0.0108750163
OLIGO5197	ath:AT4G24350	500	601.8104858	1315.884521	2055.988525	1876.963379	4142.626465	676.9185791	3444.825439	15086.7041	3155.5625	500	865.769104	706.541687	500	533.3112793	500	500	547.7485352	500	500	0.0108787699
CATMA3a04300	ath:AT3G05280	988.9497681	3148.032227	1945.34082	1097.257324	1056.137817	2869.831787	3578.957764	1600.312012	3064.826172	5244.524414	596.607605	2780.30127	1640.99231	849.2913818	500	715.2062378	520.7431641	500	704.6965942	500	0.0108978078
CATMA1a06760	ath:AT1G07705	1794.881226	1741.994019	1609.693237	707.8649902	2134.132568	4476.236816	2256.777588	2140.579834	3636.990234	2463.25708	1571.522583	1547.727783	1152.914551	662.0523682	770.3306885	592.0561523	852.2084961	833.5008545	786.5756836	1131.458008	0.0109023718
CATMA4a31590	ath:AT4G29930	500	500	500	513.6917725	561.7557373	522.8366699	500	1103.79834	1793.598755	1189.071289	500	500	500	639.6543579	500	500	500	500	500	500	0.0109166711
CATMA3a00630	ath:AT3G01630	661.1772461	794.7869873	535.5385742	500	754.2825317	2272.990723	1309.511963	1024.396729	1940.676514	1205.091064	500	623.708252	685.5287476	557.5411377	500	500	500	500	500	500	0.0109282912
CATMA4a30490	ath:AT4G28790	783.2263794	1017.165649	784.015686	500	1109.588989	2330.111572	1324.720215	1004.478027	2452.940918	1643.582275	933.5117798	864.4705811	716.2032471	500	500	500	500	500	500	500	0.0109282912
CATMA1a51420	CATMA1a51420	913.7459717	947.1570435	555.8204956	500	1203.27832	2083.927734	1373.700928	1225.984741	2322.57666	1126.762573	828.3017578	929.0395508	725.6744385	500	500	500	500	500	500	500	0.0109282912
CATMA3a39660	ath:AT3G46580	1732.825317	1431.449829	1148.751831	1331.72229	1548.933472	2737.937012	984.730896	872.0944214	967.7606812	856.9244995	1785.199341	1126.911621	1386.612183	935.6352539	896.2965698	626.1463623	576.6047974	741.5785522	500	500	0.0109424205
CATMA5a22640	ath:AT5G24920	764.6043701	1380.155884	823.9824219	534.6091309	575.7964478	1399.167969	2274.923096	793.1472168	1541.529297	1563.515625	793.3217773	939.8355713	500	534.5174561	500	500	500	500	500	500	0.0109503316
CATMA2a11570	ath:AT2G13100	926.7203979	1798.891357	1292.145996	710.2947998	1613.716919	3258.875	4660.867188	1196.735107	2116.172852	4423.023926	730.9554443	1618.820923	1212.094604	543.5526123	500	735.1317139	609.9642334	500	500	521.1031494	0.0109804976
CATMA1a11920	ath:AT1G12930	2027.707031	1321.098389	1136.114136	912.5221558	1022.116699	1980.608276	931.3823242	1152.90332	1330.241211	806.6999512	773.8480225	1365.144287	818.086731	638.5784912	500	807.265686	609.3503418	500	540.0683594	500	0.0109804976
CATMA5a51375	ath:AT5G55630	1442.19812	1466.078613	1220.165039	928.3386841	1451.182251	2727.551025	1327.180908	1216.960815	2762.558838	1468.157104	1138.490356	1042.501099	1217.241211	928.5157471	951.0367432	732.9506226	604.4353638	1144.849854	692.5084229	500	0.0109848459
CATMA5a25890	ath:AT5G28237	1531.825317	737.7243042	982.6901855	1434.474121	1490.666138	1140.549194	571.4242554	4999.466797	9570.290039	8865.470703	2616.647705	1380.728638	1061.057495	1444.959961	747.4469604	595.6771851	500	500	586.8496704	500	0.0109943392
CATMA1a52180	ath:AT1G63010	3313.136719	7741.149414	4434.385254	1506.238647	3193.937012	9388.707031	6399.765137	3407.173828	11172.69141	8643.480469	2898.112793	6695.183594	3031.385498	1704.892822	579.7554321	1649.113892	902.2918701	582.9682007	1382.060181	894.4404297	0.0110124738
CATMA5a37720	ath:AT5G42000	2201.392334	5519.889648	3215.081299	2245.893799	3311.992676	7825.189453	5625.233398	3978.134277	9028.496094	5679.87207	2814.14209	5890.916016	2598.674805	1754.526367	794.6972046	2123.537354	868.5614014	541.6708374	1633.947876	777.6622925	0.0110124738
CATMA2a24120	ath:AT2G25735	3039.62793	2809.198486	1290.641235	1516.314575	2207.357422	3814.660645	1321.776489	8370.716797	17070.53906	2824.299805	2500.465576	2798.925049	1426.088379	1380.530151	1007.230408	826.9436035	620.5501709	1212.796631	1262.285767	593.8735962	0.0110124738
CATMA1a23490	ath:AT1G24560	1615.245361	2116.289307	1060.546021	885.4181519	2394.327393	2842.063965	1668.939575	2766.057129	2522.776611	1755.302612	1689.150757	2332.657715	1040.63501	989.52948	611.0532227	625.6397705	650.3912354	585.1106567	579.4255981	638.5863647	0.0110124738
CATMA5a06675	ath:AT5G07470	2806.147217	4108.460449	1605.510986	3259.831299	4037.47998	9869.299805	4556.442871	4428.433105	9252.24707	4831.139648	3188.948242	3623.725342	1040.155273	2998.070313	1186.120361	2141.143799	1860.406738	905.8104248	2022.06543	1575.001709	0.0110124738
CATMA2a31370	ath:AT2G33220	16589.42773	17162.20313	13951.33887	13246.91602	17379.20898	35083.52734	24663.89453	18961.23438	37356.03906	23364.76563	20173.63672	22086.74023	10789.82617	11618.13672	8661.007813	4469.531738	5440.79248	8386.195313	3903.931396	4207.241211	0.0110124738
CATMA1a39090	ath:AT1G48000	4825.352051	1361.437988	1023.082031	1005.815552	1392.935181	2649.178467	1265.844971	1939.874512	3705.598145	1883.440918	1759.44104	851.1587524	998.2559204	947.9938965	1099.731689	580.8754272	873.8081055	879.6246338	524.5974731	1017.58197	0.0110124738
CATMA2a32530	ath:AT2G34380	1355.409302	1600.918335	1441.503906	1004.581177	1656.124146	4480.396973	2533.194336	1720.562866	4035.996094	2335.859863	900.3656006	994.0096436	1507.394165	824.4176636	1604.197876	820.0158081	969.5914917	1298.674072	543.0368042	916.8912354	0.0110124738
CATMA1a55360	ath:AT1G66100	14392.80664	6856.106445	6769.527832	8389.351563	27598.21094	54281.71094	10994.84375	29732.90625	60300.46094	12022.42676	9251.680664	8501.762695	3459.626221	4991.080566	8373.517578	7251.646484	1918.719971	5680.419922	5572.724609	631.3041992	0.0110124738
CATMA3a27760	ath:AT3G27960	584.6480103	961.3469238	610.2495728	500	545.3911743	982.6345215	1823.377563	1288.821289	1495.268555	2721.794434	582.1937256	695.986084	891.4255371	500	500	500	500	500	500	500	0.0110165539
CATMA5a05660	ath:AT5G06450	1620.532471	1901.445313	1299.952148	1563.025391	2095.111084	3889.664307	1374.515503	2702.144043	3725.582031	1557.43103	1550.768677	1750.825073	859.2637939	1400.352783	511.118042	737.4558716	765.7266846	500	500	886.4259644	0.0110252558
OPA021381	ath:AT3G16530	705.0476074	1129.673828	1558.856567	546.7446899	3716.242676	1824.283203	1487.386108	10004.28906	4194.101563	3071.859375	736.8887939	1550.491089	688.0012817	500	500	595.901062	500	500	1434.988037	500	0.0110329752
CATMA1a60810	ath:AT1G71490	573.8323975	618.0441284	554.2332764	583.9499512	500	800.1779175	500	1973.930542	2995.919189	1005.976929	516.3267212	648.2973633	538.3850098	500	500	500	500	500	500	500	0.0110391389
CATMA2a45390	ath:AT2G46930	1023.891296	1516.900146	796.0024414	666.7695313	1403.758545	2519.643799	851.9036255	1451.57251	2235.428711	1028.278687	792.835144	1239.334229	909.4136963	553.1870728	500	500	518.9371338	500	500	547.0717163	0.0110575679
CATMA5a22780	ath:AT5G25070	2467.971191	3853.410156	2200.748047	1178.859009	2214.271973	8667.532227	6557.136719	3320.266357	7804.954102	7480.348633	1887.224243	3586.547363	1581.482422	1073.692017	500	1495.704102	1049.280273	500	1197.783081	939.3503418	0.0110634284
CATMA4a40220	ath:AT4G38800	3812.4729	5895.164063	3499.609131	1824.394897	2530.389404	12201.58984	7864.949707	3549.047607	10405.93164	6666.797363	2933.502686	5234.455078	1831.26123	2091.174316	589.6831055	1662.355957	802.4725342	500	1369.303345	829.8378906	0.0110679352
CATMA4a38580	ath:AT4G37000	1753.254639	2223.272705	1877.557495	1255.942017	3739.205078	4316.774414	3265.727783	2841.001953	2903.630127	3465.508057	1499.951538	1943.431885	1349.452637	1076.062256	1913.791626	1060.658325	1170.404541	1290.703491	614.1271973	768.2992554	0.0110679352
CATMA1a32450	CATMA1a32450	1014.206055	992.3948975	735.3209839	900.6552734	833.619751	1601.898315	793.6580811	816.6660156	1094.163818	657.4567871	931.6762695	781.6362305	523.5457153	724.4361572	500	500	500	500	500	500	0.0110701895
CATMA1a41460	ath:AT1G50410	1373.827881	1659.211914	911.0078735	500	1297.387817	2885.407715	2373.484375	1026.961182	3173.062988	2060.143555	865.8987427	1208.312256	908.5110474	644.8736572	500	559.727417	500	500	500	500	0.0110916273
CATMA5a00770_bis	ath:AT5G01715	1008.273499	1786.156738	1163.709595	600.1473999	2364.095459	2872.938232	6048.472168	2637.119629	5202.137207	6833.859863	938.406189	1612.559814	1001.554138	695.0413208	500	805.8546143	500	500	1106.589355	555.5593872	0.0110917136
CATMA1a38260	ath:AT1G47330	562.5717773	1276.22168	594.4891968	500	567.3744507	1537.531494	960.9793091	613.9896851	1184.284302	903.7891846	500	867.2575684	500	500	500	500	500	500	500	500	0.0110922413
CATMA1a60460	ath:AT1G71170	914.6134644	2396.621338	1286.663086	823.7527466	827.0206909	4788.924805	4254.241699	1277.104004	4928.025391	3817.715088	815.7581787	1544.510254	1205.471069	625.1889648	500	680.1790771	757.4498291	500	703.4661865	712.7357178	0.0110982438
CATMA4a41170	ath:AT4G39780	2555.335449	4343.920898	2994.662842	1600.524414	1813.011719	4505.831055	3196.724854	4478.895996	11631.28223	5530.449707	3026.517578	4611.044434	3895.147217	1630.423462	524.5109863	878.953186	560.0170898	500	820.8890381	500	0.0111087094
CATMA2a45020	ath:AT2G46590	706.9669189	1033.779175	664.7961426	591.8613892	1318.611816	1014.242249	909.9036255	1228.307251	1363.437988	925.0939331	802.2116699	909.9501343	785.0679932	560.4867554	500	500	500	500	562.7987061	500	0.0111318856
CATMA3a17870	ath:AT3G18310	852.1277466	1216.052856	799.3966675	656.1937866	941.7241821	2024.896851	1021.373535	1179.908447	1922.899048	1238.35144	990.6049805	1146.300659	525.3671875	737.3030396	500	500	500	500	500	601.3085938	0.0111318856
CATMA1a06290	ath:AT1G07240	1381.934814	4050.510742	1770.930176	917.3720703	2071.518311	6335.056152	5500.664551	2659.108887	8313.834961	7023.185547	1937.776001	4969.799316	1890.940674	764.8074951	500	500	791.265564	500	500	704.9190674	0.0111418354
CATMA4a36790	ath:AT4G35040	1660.17627	3071.206299	2273.422119	883.6577148	3874.699219	4666.066406	5572.90625	2753.386475	3557.551514	4211.112793	2123.104004	2949.04126	1705.986084	1123.057617	657.4840698	1065.342896	625.6912231	598.9525146	841.475769	500	0.0111516441
CATMA2a20790	ath:AT2G22250	2719.278564	2638.182129	2353.714355	1451.516357	1986.692749	4110.71582	2060.660645	2580.342773	4985.166992	1986.796997	2381.626953	2173.661377	1679.081421	904.6619263	744.3238525	732.9051514	710.8848877	641.4821167	742.477356	589.8408203	0.0111516441
CATMA4a32330	ath:AT4G30720	5469.883301	4654.307129	2661.46582	3954.892334	4302.986328	5137.370605	3413.478271	1918.732056	2384.160156	1723.652344	4998.174805	4308.617188	3307.796387	4159.162598	1079.544556	2252.179199	2528.974609	941.2948608	1580.619141	1626.216064	0.0111516441
CATMA1a60190	ath:AT1G70900	1690.531372	4580.460938	2020.72168	860.0471802	3568.87085	5504.774902	5055.53125	3722.066162	5588.216309	4990.65332	1591.221436	3395.299072	1821.264893	960.0075684	687.0803833	1757.005005	826.5461426	500	1189.993042	750.37323	0.0111516441
CATMA4a40097	ath:AT4G38630	3975.908203	4088.096924	3788.463867	1918.166504	10900.92383	13235.67578	14834.91309	9952.87207	12011.72559	15043.90137	4842.147461	6506.230957	2812.432373	1820.561523	1177.107544	2047.772339	927.2582397	1221.492798	1637.569458	1139.189941	0.0111516441
CATMA3a55960	ath:AT3G62790	1558.168945	3111.415283	3258.95459	1573.338745	9287.662109	4553.107422	7959.239746	8117.615234	4639.662598	7300.325684	1493.461182	3652.287842	3528.811035	1051.276367	1209.451904	2087.427246	922.0847168	950.4074097	1557.903076	599.2642212	0.0111516441
CATMA5a43885	ath:AT5G47910	2627.711914	2767.818848	1099.598022	1414.095093	4157.255371	7359.517578	3187.918457	4549.601074	8548.316406	3741.344238	1849.819214	1898.423584	2016.921875	1741.212524	1473.834106	791.1148071	652.1359253	1325.960083	1018.306885	761.1922607	0.0111656561
CATMA1a07630	ath:AT1G08720	659.7987061	1112.600586	975.6834717	756.2073364	2145.392334	3251.524658	2107.645752	1475.383301	2895.143799	1415.232422	500	943.7362671	854.6065674	573.4412842	649.6243896	593.9423218	500	907.2045288	690.3713989	500	0.0111758538
CATMA4a33410	ath:AT4G31770	756.5639648	710.5831909	699.4387817	750.828186	763.9299316	810.1616821	500	1729.289307	2374.575684	802.4295654	566.6428223	815.725708	698.5966797	649.74823	500	500	500	500	500	500	0.011211818
CATMA5a20610	ath:AT5G23130	1443.172119	1103.717163	1008.330261	700.1321411	1614.844971	3320.071533	2489.706055	2614.283691	4943.034668	3341.314941	1907.58606	1916.16394	922.9696655	631.210144	760.9926758	500	500	776.4177246	500	500	0.011226736
CATMA1a50130	ath:AT1G61100	4905.771484	6392.338379	4989.050781	2822.37915	3506.175537	8590.492188	10459.71191	8631.511719	25080.0918	21658.18164	3547.914795	5115.189453	6958.354004	3067.875	866.7514648	1323.681396	1256.99292	1312.357788	2431.380127	1351.493774	0.0112359771
CATMA3a21540	ath:AT3G21670	2307.689941	5853.353027	2686.998047	1176.712524	4084.105225	5371.794922	1330.938843	7883.473145	11598.8291	5521.067383	1683.264526	5018.193848	2235.25	1123.14917	745.7127075	1238.608887	500	629.6114502	1440.46106	537.8268433	0.0112359771
CATMA3a08440	ath:AT3G09570	2061.145508	2118.359375	1274.735962	1930.692627	3505.987549	4435.150879	2278.987549	6959.050781	8391.032227	3708.55835	2485.308838	2648.001709	1045.673828	1576.158813	660.8910522	1206.507568	1174.24939	560.1818237	1191.727539	1529.72522	0.0112359771
CATMA5a15770	ath:AT5G17490	1060.072632	786.229126	786.3736572	811.9158325	950.1408081	1360.715332	500	2521.388184	5894.813477	2050.534668	1093.117432	1588.945557	655.1016235	522.7471924	500	500	500	500	500	500	0.0112412494
CATMA4a13820	ath:AT4G13640	929.0987549	2122.631348	1181.787476	682.6508789	1624.791626	4101.752441	5016.228027	1571.602905	3277.489258	4226.045898	820.5161133	2204.234375	1109.970093	786.553894	500	646.265686	539.5578003	500	585.6221924	500	0.0112606232
CATMA2a15285	ath:AT2G16500	5457.139648	15091.18555	2931.778809	4754.793457	21764.31055	26601.32031	14912.66016	37947.66016	47062.48047	31623.07422	3517.246582	9326.25	5903.02832	5442.723633	2349.685791	3190.603271	1154.004639	3578.174072	3966.98291	1649.05835	0.0112642276
CATMA2a35675	ath:AT2G37410	6754.447266	14137.69727	6294.892578	4980.92627	8766.154297	22946.24805	9312.00293	7083.033203	17046.28125	7145.821777	4807.855957	11288.45508	6325.105957	4343.317383	2275.625732	3392.285889	1442.749878	1764.632813	3139.715332	1169.936523	0.0112642276
CATMA4a37740	ath:AT4G36090	2052.522949	6091.687988	2457.059814	1568.70105	4220.930664	6148.966797	4634.713379	7669.594727	12216.57031	8851.3125	2521.624023	5591.477051	2066.742188	1420.561157	562.0880737	1427.451904	778.197998	972.9538574	2183.570801	1093.954102	0.0112642276
CATMA5a54010	ath:AT5G58250	5419.172852	7112.65625	5016.764648	3055.580566	6237.991211	13509.49023	7955.79541	5115.977539	11012.19434	6592.680664	3715.094238	7540.724121	4200.421875	2000.561401	2407.561035	2054.778076	2076.202393	2388.192383	1743.35791	1697.067993	0.0112642276
CATMA1a47078	ath:AT1G56010	1825.75	1732.10083	1584.21106	911.2325439	1950.728882	4634.467773	2414.210205	1440.628296	2794.650391	1750.006348	1136.156982	1422.401245	936.3546143	962.453125	1405.368408	980.1498413	997.6989746	942.5905151	914.2149048	734.1520996	0.0112642276
CATMA2b20090	ath:AT2G21390	3793.51123	4563.306641	3105.333496	955.3070679	3695.091553	10427.42578	4066.90918	5156.675781	10188.85645	5034.605469	2219.873779	3651.354736	2242.678955	1149.172241	500	958.4100952	1166.549072	506.0100708	1502.241211	1330.459351	0.0112642276
CATMA2a20780	CATMA2a20780	827.4480591	960.9321289	821.3572388	804.7757568	500	1408.592407	573.3552246	736.5487061	1976.156494	822.9121094	590.3223267	763.289856	500	500	500	500	500	500	500	500	0.0112700732
CATMA5a56840	ath:AT5G61190	927.1655884	1644.025146	1261.122559	792.0928345	1804.198242	2069.399902	4735.664063	1356.278564	1782.743286	2289.900146	1090.018433	1372.207886	955.1524658	1040.702637	500	526.0499268	500	500	500	500	0.0112747045
CATMA4a35770	ath:AT4G33950	1986.296997	2615.044678	1685.212402	870.5861206	1059.90686	2588.65625	2125.544678	979.5858765	2123.446777	1469.106323	1261.281372	1565.882446	1228.14502	705.4992676	500	500	543.2983398	500	500	500	0.0112747045
CATMA1a68660	ath:AT1G79560	795.4733276	1688.764282	1455.976807	712.1595459	1937.233521	1733.656494	1668.827881	1583.057373	1173.838013	1157.439087	750.7653198	1290.404541	1498.193604	670.8169556	500	500	511.4573059	500	500	500	0.0112747045
CATMA3a02085	ath:AT3G03190	6614.365234	1883.330566	2799.982422	2196.072021	4187.36084	7025.789551	1217.445923	3579.579834	8589.719727	2584.371826	2919.191162	3044.204346	758.0441284	1199.244629	502.8348999	500	500	500	500	500	0.0112747045
CATMA1a15780	ath:AT1G16790	1506.436157	2780.583496	1565.826782	1071.844116	1614.891602	3044.14502	2982.20166	1736.48999	3105.992432	3224.853516	1721.077271	2950.058838	1364.097534	993.668335	500	1063.009766	500	527.1395874	861.541687	500	0.0112748129
CATMA1a16350	ath:AT1G17330	1727.639404	1704.109131	1402.661377	1519.838501	1398.999634	3388.043213	1882.43042	1837.973389	3414.889893	2032.189453	1417.814941	2026.36438	1177.824463	1505.135498	1084.879395	500	500	766.0575562	500	536.6738892	0.0112748129
CATMA5a21060	ath:AT5G23540	1444.645996	3390.998535	2415.546143	1090.813843	7781.919922	7686.53125	4195.438477	7251.529297	6964.591309	3718.265625	917.8278198	2954.351074	2975.726807	802.9925537	744.8248291	1037.305176	861.7044678	814.5743408	1178.074829	823.5490112	0.0112783791
CATMA3b11755	ath:AT3G12780	15509.45996	27211.62891	14968.20605	11516.64941	29165.28516	61575.28906	31377.1582	26751.18945	57805.37891	31093.23047	12465.20703	23511.91211	13530.86328	9942.731445	6097.504395	11517.78809	8673.433594	9565.31543	14398.03125	7043.870117	0.0112783791
CATMA1a28120	ath:AT1G30100	500	970.6672363	792.9825439	619.0579834	810.3286133	2975.896729	1312.444214	1068.981201	3512.764648	1599.648926	602.2979126	1252.875244	500	545.9697876	500	500	500	500	500	500	0.0112855808
CATMA3a13940	ath:AT3G14620	1024.612915	693.40625	845.5142212	784.788147	1139.568359	976.0689697	727.6776733	1245.913574	1741.6521	934.7069092	673.3452759	746.434021	949.5753784	679.5615845	655.9553223	500	500	746.0549927	500	500	0.0112979735
CATMA3a00280	ath:AT3G01300	1256.019653	1834.412842	1377.314575	761.7640991	2399.378418	2181.644287	1438.375366	1642.087158	1603.712402	907.4507446	1353.591431	1654.772705	912.37146	660.8319092	595.2467651	668.9678955	524.0146484	500	520.3356934	500	0.0113058642
CATMA5a36790	ath:AT5G41130	517.074646	523.3234253	500	500	697.7108154	897.6780396	550.4012451	919.6522827	1369.397583	797.937561	574.4077148	500	500	520.486084	500	500	500	500	500	500	0.0113252096
CATMA5a63030	ath:AT5G67580	1684.484131	1808.549561	1192.120605	1228.829224	1524.344971	2532.317139	1353.816895	1927.969116	2198.185791	1639.707886	1271.652588	1796.536621	500	1068.11499	500	500	595.1182861	500	646.737854	571.4238281	0.0113301756
CATMA4a29330	ath:AT4G27690	2682.19165	2569.946045	2541.054443	1160.324341	1672.013428	4721.12207	3269.678223	1633.09082	4291.737305	2706.264404	2503.903809	2050.581787	1819.90625	850.897522	502.4327087	793.9777832	500	500	596.9354858	500	0.0113317483
CATMA4a06590	ath:AT4G07400	2183.208496	1669.892334	1658.590088	2121.472168	1539.242676	2052.761719	603.8552856	5595.669434	7586.346191	3050.438721	1470.616943	2806.158203	1101.427124	1263.675171	500	674.3516235	500	500	1116.417358	661.1859131	0.0113317483
CATMA5a49070	ath:AT5G53160	2896.661621	2811.776855	1889.786499	1872.415527	2926.810791	4361.858398	3459.245117	2487.854248	5744.210449	3196.014893	2449.861816	3701.395752	1705.610474	1298.972412	500	1333.953613	1060.226929	500	949.5546875	875.2677612	0.0113378699
CATMA3a45410	ath:AT3G52500	1175.166138	2103.895996	1671.435669	956.1548462	3624.049561	7175.698242	8157.944824	8871.688477	15882.56738	14191.7998	870.3132324	1791.375732	1037.034302	793.501709	519.9515991	1020.922791	1788.911865	878.3915405	1178.766235	1853.624634	0.0113493999
CATMA4a18250	ath:AT4G17230	5974.160156	3543.591553	3177.515625	2750.193359	6292.562988	9859.019531	2845.044434	22980.58594	39464.05469	10694.96777	3453.682617	4680.553223	2095.96167	2115.763428	2129.684814	1785.391235	2238.11377	3046.624023	3797.924561	3191.750732	0.0113493999
CATMA4a13135	ath:AT4G13020	2907.61084	4096.324707	1923.61084	2112.377686	3159.818604	5873.719238	4260.376953	1822.943359	3877.904297	2451.475586	2187.3396	4049.212646	1073.107422	2406.078369	1322.854248	1086.461792	1159.147461	1068.152222	975.0674438	1052.402954	0.0113493999
CATMA1a09130	ath:AT1G10270	846.4925537	1276.47583	1154.784424	700.7138672	837.0654297	2209.764404	3406.019043	757.3746948	2027.467529	4032.193604	700.4627075	1103.085938	876.9192505	738.4386597	500	500	500	500	500	500	0.0113740718
CATMA2a36140	ath:AT2G37840	1192.595337	1962.857056	1163.162964	673.4674683	1250.107422	3530.887939	3849.467773	1166.267944	3606.752441	2548.224609	841.4869995	1190.391602	1651.203735	500	500	539.5858154	500	500	500	500	0.0113740718
CATMA1a26410	ath:AT1G28240	598.8358765	1322.510864	767.5043335	564.8925171	1084.723877	1921.910767	1045.687378	904.9924316	2042.010132	982.1082153	756.1010132	1026.655273	736.3770752	546.5339966	500	500	500	500	500	500	0.0113740718
CATMA4a25450	ath:AT4G23600	10256.98828	1546.060425	10871.61719	11922.8916	49587.03906	67137.23438	36656.13672	62546.62891	62529.72266	64887.5	1961.87915	5302.139648	982.6412354	2194.191162	5037.638184	1726.375	2777.055664	4731.192871	2142.663818	2438.231934	0.0113779315
CATMA5a50910	ath:AT5G55140	3208.608887	2867.278564	2905.709961	2947.766357	2475.071777	3227.156982	3508.320801	2556.802979	3007.297607	3183.405029	3087.466309	2381.431885	2688.349609	1746.721069	2499.813965	912.9588013	684.8007813	1725.112793	768.9586182	557.5817261	0.0113779315
CATMA5a10740	ath:AT5G11950	1170.523926	3007.532959	2182.223389	1333.817749	4305.412598	6894.519531	6861.533203	2602.503174	4249.347656	5878.061523	856.5925293	2189.635742	1154.839722	1115.870605	537.8128662	1630.460083	500	500	1429.680054	500	0.0113889672
CATMA3a06810	ath:AT3G07565	1605.66394	1873.191528	1408.387085	1751.748901	1938.917236	2968.318115	1057.578003	1894.451538	4177.111816	2087.197754	1013.033142	1637.475098	1126.796875	1976.400635	1140.229858	1136.665283	538.1146851	864.5580444	797.4246216	617.1143799	0.0113922238
CATMA1a25660	ath:AT1G27435	1484.765869	4356.680176	2665.433838	1711.455322	940.7769775	3832.018799	4525.251953	1323.929932	3760.453857	5535.652344	921.4871826	3596.122559	2592.063477	1170.291382	500	588.3146973	575.1834106	500	571.1856079	500	0.0114033163
CATMA1a24670	ath:AT1G26440	1688.566895	1342.956909	1117.952148	798.1119385	2895.902832	2407.671387	1745.390259	1246.409546	1709.806274	1318.631836	1269.633423	1532.044678	751.6437378	777.758667	713.3786621	510.4631042	598.5618896	705.324646	552.7997437	705.9290161	0.0114065339
CATMA1a50160	ath:AT1G61120	644.0915527	616.7202148	533.9141846	500	836.3328857	1146.52771	500	5740.761719	11223.10742	7641.491211	662.0682373	786.4949341	500	500	500	500	500	500	500	500	0.0114066568
CATMA1a28150	ath:AT1G30130	576.123291	1510.473022	832.1713257	500	1195.162231	1804.001465	1410.078003	1309.163208	1696.840454	1684.682129	500	1149.073364	1302.766846	500	500	500	500	500	500	500	0.0114266688
CATMA1a25530	ath:AT1G27300	3740.063965	2338.222412	2893.832764	1863.796265	1703.919067	8556.145508	3538.806152	3028.943604	10806.82227	5060.881348	3813.375244	1949.871704	2584.6875	1349.857666	567.1894531	1047.608643	644.0166626	513.2909546	878.2159424	585.5894775	0.0114352071
CATMA5a09010	ath:AT5G10270	3800.81958	3274.027588	1919.264893	1195.7771	4854.721191	8153.161133	4838.797363	2899.296875	7852.172852	5184.708496	2893.189697	3310.031738	2112.245605	995.7275391	614.2140503	803.3642578	687.2766113	622.3844604	1140.217651	633.3894653	0.0114352071
CATMA4a41015	ath:AT4G39660	2929.142334	3099.269287	3076.556152	2636.26709	5335.489258	10436.3623	6946.762207	5799.509766	8427.848633	6776.36084	3319.700439	3113.642334	3499.466553	1820.67688	1624.794556	1919.352905	1349.811646	1465.501221	1648.520142	1340.334717	0.0114352071
CATMA5a56620	ath:AT5G60980	2085.22998	3069.895996	2556.973389	1743.82666	6796.451172	8824.644531	9916.514648	4204.89502	5500.15918	8108.068359	2443.357422	2961.733154	2374.583252	1824.61853	1985.431274	1891.925293	1021.659119	1202.735107	1489.363892	1064.707764	0.0114352071
CATMA4a19840	ath:AT4G18700	4668.394531	7644.53418	4352.241699	3464.809814	11684.62109	11153.22656	16248.44824	14200.32813	13174.55371	15364.41992	5813.088867	8889.010742	7880.421387	4279.835449	2446.302002	2821.697021	1658.161011	2566.618408	2917.289063	1166.128906	0.0114352071
CATMA5a39790	ath:AT5G44020	2722.838623	3632.825439	2242.994873	2316.375732	2551.955078	5652.461426	3677.382813	3677.304199	8285.75	4104.458984	1909.215576	3455.032715	1744.538208	2142.30249	1314.835693	2323.488037	1568.22998	1872.582031	3560.547852	2224.335205	0.0114352071
CATMA3a00265	ath:AT3G01280	10844.38086	8095.421875	3919.146973	3861.670166	5776.434082	12561.3418	4343.789551	15175.71094	34769.07422	10645.09766	6517.03418	13395.02344	2882.64209	2775.574707	500	1436.39563	1571.322144	564.2459717	1291.240967	1772.43457	0.0114352071
CATMA5a18280	ath:AT5G19855	8105.338867	6038.191895	3468.316406	3230.10791	5719.467285	13043.15625	3759.9104	6451.839844	14113.17188	4596.300781	6578.228027	4461.147461	2437.522949	2300.980957	2405.545166	1702.663818	1346.344971	2289.238281	1589.505249	1073.992065	0.0114352071
CATMA2a36900	ath:AT2G38610	5016.344238	4994.058594	2795.683838	4789.242676	6345.803711	6550.147949	4036.686035	8305.047852	9854.37207	5065.0625	4041.455811	4920.546875	1953.214233	5574.467285	1816.754272	2611.643799	2973.690918	1669.16687	2523.827393	2651.661865	0.0114352071
CATMA3a12540	ath:AT3G13410	9015.317383	6655.265137	8746.933594	5289.331055	9284.594727	13649.47949	13393.08105	9774.56543	14253.82715	13961.62988	7493.985352	6617.174316	13588.49902	4149.985352	6139.489258	1309.253174	1664.199341	5586.298828	1436.170776	1093.174072	0.0114352071
CATMA1a37800	ath:AT1G44820	652.236145	500	512.5402222	588.9945679	500	664.6641846	500	936.3502808	1259.614136	645.9906616	520.4888306	500	500	500	500	500	500	500	500	500	0.0114381292
CATMA5a36100	ath:AT5G40450	9884.946289	13873.33008	5953.80957	4518.939453	16517.67773	27835.93945	19913.89648	19242.07422	30584.62305	16665.44336	8008.756836	9341.079102	7652.538086	4657.149414	4014.135986	6410.512207	5458.52002	2813.609131	5943.413574	4418.821289	0.0114495703
CATMA5a04750	ath:AT5G05560	826.9679565	1135.260132	918.9296875	539.972168	646.878479	1094.5896	990.0164795	620.6125488	908.942749	789.7779541	500	933.2843018	609.1734619	535.166748	500	500	500	500	500	524.0457764	0.0114513184
CATMA3a21070	ath:AT3G21230	929.0534668	940.8161621	866.1670532	769.8253784	949.0770874	1337.119751	652.6395264	7213.874023	21798.28516	5428.348145	842.727417	932.8006592	546.7716064	523.3297729	611.3692017	500	500	955.8325195	500	500	0.0114562683
CATMA4a41210	ath:AT4G39820	1687.921265	2583.762207	1737.479004	936.3814087	1124.113281	6358.019531	3236.362793	1746.884277	5605.231934	4660.801758	1114.30481	1764.865356	1524.161621	968.6606445	500	656.5162964	500	500	850.6624756	646.5998535	0.0114608914
CATMA4a15080	ath:AT4G14680	500	500	513.6704712	500	500	708.1709595	783.5264893	656.9744873	1171.377319	605.3466797	500	500	500	500	500	500	500	500	500	500	0.0114668297
CATMA5a37000	ath:AT5G41360	1308.586182	2206.128906	1342.30127	519.7680054	2247.626953	3006.524902	5266.652832	1935.771606	2500.877686	3276.203613	985.7150269	2062.643311	1260.55835	500	500	1025.053711	500	500	885.7490234	500	0.0114776903
CATMA5a38240	ath:AT5G42470	588.6477661	1439.387573	1086.877563	500	1449.405029	1933.734131	1675.223267	1207.522949	1953.690552	1819.595825	500	1098.653442	681.668396	500	500	500	500	500	584.614563	500	0.0114915917
CATMA1a17650	ath:AT1G18610	782.3737183	918.8265381	570.4056396	500	1127.987061	1804.902344	1089.488159	1303.870728	1511.65686	975.883606	500	696.2006226	846.5407104	500	500	500	500	500	545.8768311	500	0.0114915917
CATMA3a45810	ath:AT3G52890	2628.797119	3110.608887	2728.840576	1619.990967	2525.358154	9065.532227	4595.635742	2285.394775	8194.634766	4103.70459	2145.402832	1872.796875	3450.877686	1359.301636	610.0560303	1457.160156	911.4333496	707.5822754	1357.669189	975.4517212	0.0114927668
CATMA1a27990	ath:AT1G29970	2825.588623	3859.287598	2200.87207	1382.757324	3779.932861	10030.43555	6272.300293	3616.942871	10410.72754	6078.927246	2321.24707	3706.036133	2546.183105	963.010498	889.2514038	1353.137573	790.2138062	711.6531982	1411.983154	697.7472534	0.0114927668
CATMA2a34060	ath:AT2G35880	3256.468994	3771.96582	1764.157471	1753.271484	2677.355469	6529.056641	4473.76416	2392.904297	4302.564453	3309.336914	2159.718018	2118.07666	2070.748291	2366.741455	1104.006348	1203.025269	1475.725586	1418.418213	1386.266235	1186.775513	0.0114927668
CATMA1a58820	ath:AT1G69510	3834.44043	7978.113281	4933.524414	1972.472656	11613.07031	15607.16406	16118.05469	10506.52637	13865.18457	14004.76367	2399.702148	4412.15625	11388.87012	1717.781006	2838.904297	2785.401123	2066.343994	1767.876099	1665.281738	1799.967651	0.0114927668
CATMA5a06560	ath:AT5G07340	1505.352295	2414.675781	1238.522339	1158.230713	2957.582764	4143.750488	3840.628662	2558.596924	2791.836182	3010.345215	1853.369141	2445.588867	1630.745361	1057.390869	1190.393433	994.9447021	772.5430908	610.296814	861.4847412	933.0744629	0.0114927668
CATMA1a55500	ath:AT1G66240	18593.00781	10238.09277	11850.44629	17691.01953	16882.46875	22587.94531	16404.72461	18236.50586	26121.21875	17586.93164	17364.67188	7660.806641	7005.082031	14317.08691	14575.27441	7737.896973	3979.188965	10452.0957	5193.293945	4155.946289	0.0114927668
CATMA1a31760	ath:AT1G33480	1446.369385	1369.60376	944.1293945	973.7999878	902.130249	1108.832153	639.4957275	643.7354736	663.7640381	500	1249.001709	887.7423706	637.4141846	873.3961182	546.855957	728.3197632	500	500	500	500	0.0115069808
CATMA1a38000	ath:AT1G45145	23008.43359	14133.02832	9616.27832	5224.02832	17102.32031	24363.38477	14108.67578	49912.56641	56592.09766	51675.21875	21479.38281	26805.41797	3317.675293	2263.207275	3275.622314	5468.250977	3441.828613	2314.984131	4601.71582	3885.381348	0.0115072013
CATMA5a10540	ath:AT5G11740	7311.755859	5171.660645	2457.361328	4105.460938	5928.177734	5256.127441	6015.660645	22867.43555	21305.45898	14285.7832	9969.862305	5170.356445	1947.443481	3456.440918	1410.381958	1694.442627	4216.583496	1677.096313	1965.860107	4075.838379	0.0115072013
CATMA1a48640	ath:AT1G59530	1020.251038	1232.955811	653.5859985	569.2243042	1009.382996	1722.574463	1186.540894	1551.321533	1850.461426	1028.063721	844.6744385	1392.609009	500	721.5755005	500	500	500	500	500	500	0.0115246735
CATMA4a16550	CATMA4a16550	1347.336426	1315.927246	1450.948853	500	2559.170898	2203.974365	3448.062012	4291.0625	3909.012207	8422.133789	2619.80835	3502.759033	972.8671265	500	500	500	500	500	500	500	0.0115456044
CATMA3a53560	ath:AT3G60570	1110.008179	1191.832031	875.230896	643.3151855	658.5172729	1642.816406	933.5925903	524.3391724	1005.170471	966.0075684	869.1668701	790.1708374	804.6514282	521.5667725	500	500	500	500	500	500	0.0115513958
CATMA3a38175	ath:AT3G45140	59477.46484	3663.120605	55940.73047	40941.84375	59194.00781	68277.51563	40224.48047	63589.30469	61937.99219	59692.16016	6903.080078	51868.91406	2547.327148	2949.411621	6808.932129	2524.230713	5288.554199	5654.435059	6192.181152	5260.055664	0.0115651182
CATMA1a09900	ath:AT1G11020	2344.651855	2281.310547	1592.195923	1823.793823	2455.868164	5722.973633	2074.151367	2254.235596	4184.764648	1675.567993	2053.347412	1808.894897	1496.273071	1564.768066	2115.868896	1138.188721	1167.291382	1502.933472	976.3779907	945.3278809	0.0115651182
CATMA3a55980	ath:AT3G62810	1065.869385	1738.140747	1318.247925	834.9436035	1258.999268	2373.942627	1566.752686	1597.032837	2133.417725	1387.371338	731.8200073	1502.314087	1323.015259	905.7562256	500	520.8357544	500	500	510.4413147	500	0.0115727632
CATMA5a54330	ath:AT5G58575	1612.506592	5369.989258	1472.795532	932.2999268	2269.031006	4482.932129	4109.217285	2025.945068	2879.321289	2655.066162	1040.98291	2582.757568	643.2539063	961.8377075	538.4912109	878.3272095	551.7108154	602.8231201	704.7321777	607.4910889	0.0115796423
CATMA4a26860	ath:AT4G25170	1376.755615	3016.625977	1762.324951	840.3237915	3481.895996	4544.414063	3039.765137	4646.802734	5174.994141	3383.019775	956.2097168	2458.870117	1375.743408	693.59729	926.8084106	1197.550171	739.8739014	1312.582764	1746.78894	807.0131836	0.0115796423
CATMA2a16245	ath:AT2G17560	2129.21875	2847.670898	2271.036621	1164.55896	3588.189941	3168.188232	5056.486816	3923.646973	3915.545898	6538.574219	2566.686768	4101.151367	1842.08606	772.4319458	903.8907471	797.2982788	884.7297363	972.2957764	722.46521	764.7715454	0.0115796423
CATMA1a37790	ath:AT1G44810	1027.156616	2057.839844	1243.208984	1188.568848	1516.527222	3055.974365	2150.873291	944.184021	1936.966431	1803.461914	678.1589355	1279.252197	1609.221069	805.2261963	985.7468872	814.1174927	776.3892822	728.7501831	567.0801392	720.7712402	0.0115796423
CATMA1a47021	ath:AT1G55920	1877.71167	2256.69751	1418.387329	772.6331177	2812.639404	4197.280273	2978.171143	2609.017822	3394.21167	2733.491211	1184.990845	2094.169678	1809.561035	712.3251953	897.7155151	759.0684204	524.0526733	1062.774292	683.7266235	552.2370605	0.0115796423
CATMA4a26520	ath:AT4G24820	8250.928711	7390.597656	5827.228027	5888.958008	7458.663086	14960.02344	6823.999512	7854.254395	18127.2832	7146.38623	6393.805664	7636.652832	5153.675293	4594.217285	3085.966797	2553.700684	2876.101563	3375.845703	2574.552979	3394.635742	0.0115796423
CATMA1a66080	ath:AT1G76850	5537.63916	6049.099121	2901.48999	3853.343506	7848.82373	8873.646484	6526.470215	5593.126465	8567.560547	5064.319824	5057.90625	5498.77832	2796.335449	3640.156738	3091.650146	3725.158691	3111.888184	2172.04541	2911.43335	2643.448486	0.0115796423
CATMA1b20815	ath:AT1G21720	6307.777344	1208.156372	1787.640015	1573.07666	1734.549805	3788.433105	3096.347412	1857.329956	3267.506592	3226.755127	1480.084717	1009.054565	1461.383911	1225.713989	1838.965088	1120.003052	697.1843262	1332.003052	1045.975342	506.308075	0.0115796423
CATMA2b03490	ath:AT2G04520	11799.18945	7111.104492	6149.257324	5397.492676	6763.591797	8737.080078	6272.179199	9516.571289	13067.03809	8225.621094	9395.276367	7439.356445	5192.463867	4223.68457	1881.187744	1996.018311	2423.618164	1575.672363	1886.701904	2817.526123	0.0115796423
CATMA2a36580	ath:AT2G38270	3452.223877	2536.999023	1033.684448	2081.939697	2860.813477	8212.263672	2823.7854	3443.954346	7314.967285	2742.974121	2080.031494	2407.921631	825.7331543	1605.367065	635.7062378	1457.4021	1361.911255	576.2877197	1415.579224	1245.839966	0.0115796423
CATMA1a68005	ath:AT1G78900	7256.758301	15303.78125	11676.02539	6159.28418	22856.50977	48777.46484	47037.36328	32164.07422	55140.8125	53218.50781	3582.995361	15851.80469	8245.998047	5647.016113	3322.248047	8970.111328	3724.975586	3277.899414	10504.42676	4171.48291	0.0115796423
CATMA3a53450	ath:AT3G60440	1801.539063	2795.347168	1424.428833	677.5505981	1537.963013	1911.957642	1107.364258	2586.266113	3427.51001	2207.726563	1265.93335	2508.324463	1209.91687	500	500	500	500	500	501.8983459	500	0.0115849461
CATMA3a19650	ath:AT3G20020	1542.409668	1529.81311	1236.145508	1363.184204	1773.797974	2035.292358	729.1710205	827.9351807	1350.108521	578.654541	1150.200562	1023.702209	822.5862427	941.0028076	593.5203857	500	500	711.6165771	500	500	0.0115874069
CATMA1a01720	ath:AT1G02780	27093.37695	27620.67969	16463.49414	8911.5625	12370.3916	29444.75195	19046.38672	12913.71484	28781.16016	16770.87305	13658.08301	20622.31641	8651.514648	6721.172852	1883.026367	2772.73584	2121.123047	1670.914917	2268.283936	2108.918213	0.0116087444
CATMA5a03670	ath:AT5G04440	7505.396973	19019.70703	8179.363281	3944.613281	10040.93359	26177.32227	13083.63086	8025.603516	15987.87012	8911.822266	7008.77832	15009.33594	6627.032227	3919.385742	1810.29834	3622.34668	1425.960205	1756.42749	2893.602539	1133.101929	0.0116087444
CATMA1a43580_bis	ath:AT1G52550	2280.754639	2279.94873	1222.737305	1110.127808	1515.288818	4037.238037	2111.613525	1697.55542	3717.062256	1345.148682	1639.436768	1727.816528	904.8790894	926.3220215	539.9074097	639.3285522	519.7144165	537.4124146	634.8035278	500	0.0116087444
CATMA5a48300	ath:AT5G52410	949.0969849	783.0598145	754.470459	500	594.2305908	1694.485962	797.1972656	1324.429199	4458.20752	2769.379395	722.4361572	921.5338135	917.9192505	500	500	500	500	500	500	500	0.0116309873
CATMA5a33520	ath:AT5G38140	1626.029785	1283.82312	960.5761108	775.12323	1146.47583	2497.87085	1195.556885	716.3544312	1325.532959	586.4966431	1008.54657	893.4785156	710.0692139	520.8716431	732.1564331	500	500	656.2382202	500	500	0.0116314477
CATMA3b55995	ath:AT3G62830	3289.558105	5659.163574	2614.773438	1709.801392	4337.92041	13535.53027	4687.658691	3769.642822	15907.90527	6998.588379	2236.491943	5775.006348	2060.687256	1605.010376	508.2799072	1579.318237	886.4432373	500	1637.811768	1427.322388	0.0116379186
CATMA2a15865	ath:AT2G17130	2659.107666	4589.264648	3003.11377	1794.008667	2160.499512	6441.978027	4838.837402	2491.382324	7203.048828	4716.873535	2276.992188	4512.129395	2386.460205	1330.717773	500	1410.480103	624.4755859	500	1254.650146	812.3258057	0.0116628804
CATMA5a38630	ath:AT5G42820	1634.216431	1825.172729	1057.813354	1048.362427	1126.049194	2966.202148	1741.989746	1176.76123	3275.180908	1785.112915	1292.328125	1714.987915	959.6607666	609.0252075	500	703.2884521	638.8043213	500	686.8566284	578.9013672	0.0116628804
CATMA1a14050	ath:AT1G15060	799.8021851	947.0670776	1167.26416	548.1782227	1423.516357	2326.408203	1099.601685	896.348938	1647.281494	1023.442749	731.7720947	705.9377441	1323.59375	584.6132813	542.4341431	541.4215088	500	517.142395	500	500	0.0116940712
CATMA2a20480	ath:AT2G21880	697.222168	1083.0271	636.2063599	528.034729	1049.070068	2231.412109	1004.909363	1045.30249	2022.352417	957.4971313	700.0680542	728.5783691	746.9371338	597.5977783	500	550.5056763	611.1219482	500	500	500	0.01172373
CATMA3a52050	ath:AT3G59020	2606.33252	3168.709961	1737.378662	1105.378418	2593.166504	6133.797852	3121.741455	2850.700684	6143.62793	3231.491699	2188.208496	2697.1875	1291.474487	1052.945801	810.1551514	697.7363281	1207.081299	822.8876343	747.1881714	1578.034302	0.0117405986
CATMA1a15240	ath:AT1G16250	1201.709106	1219.68457	729.2235718	871.269104	1438.052246	3178.461182	1759.864624	1193.546997	2488.477051	1504.356934	1007.349121	1226.87085	866.821167	780.406189	695.6159668	655.4707031	628.1114502	647.3682251	689.4606934	638.4143066	0.0117405986
CATMA3a52270	ath:AT3G59220	869.5015259	1623.062012	776.8165894	500	1118.714966	2239.865234	888.192688	1576.285645	2658.365479	1440.916626	717.9249878	1385.909668	792.1071777	543.1533813	500	500	500	500	500	500	0.011753395
CATMA2a43240	ath:AT2G44770	1014.564453	2718.404297	1394.293701	591.5441284	1120.508545	2261.687012	2395.149414	1044.880371	2408.962891	2111.862305	846.9160767	2118.365234	736.0975952	630.2183838	500	500	500	500	500	500	0.011776887
CATMA2a32773	ath:AT2G34650	985.8775635	1754.605347	834.9386597	621.8600464	1546.237549	1763.147705	2087.328857	1141.514771	1073.050659	2048.365967	980.1340942	1287.082764	658.5383301	779.1190186	500	500	500	500	500	500	0.011776887
CATMA1a24960	ath:AT1G26740	1050.324219	1290.236206	887.5148315	657.8037109	946.1785278	1145.269043	1298.129517	965.5889893	1304.036987	925.0204468	703.7606812	1024.298584	924.4532471	677.3823853	500	500	500	500	500	500	0.011776887
CATMA5a35815	ath:AT5G40160	985.736145	1540.121948	975.2698975	577.3153687	906.2748413	2331.68457	1696.497314	840.4890137	1753.282837	1558.580078	711.2427979	973.5094604	1154.171875	539.0286865	500	500	500	500	500	500	0.011776887
CATMA3b25075	ath:AT3G25230	1847.050415	5308.598633	1552.946045	1136.198975	2521.938477	3098.114014	2733.514893	4081.440186	5229.239746	5131.40625	1391.950806	3583.428223	1951.148804	988.8721313	500	733.4954834	500	500	1157.42395	500	0.0117794454
CATMA1a40000	ath:AT1G48850	6394.666992	7242.763672	6638.570313	4522.945313	5024.861328	14584.90137	7692.29834	13731.97949	33724.09375	17738.55664	5538.910645	8223.948242	8034.893066	3550.910156	957.8961792	1315.056152	1016.594482	1054.435059	1940.229004	987.4414673	0.0117848772
CATMA5a49340	ath:AT5G53450	24520.93164	26982.89453	24635.37891	16130.53613	9074.833984	49597.58984	56554.15625	5210.060547	32840.25391	31572.80078	15803.90918	18309.21875	22347.03711	9091.566406	3976.06543	5418.538086	4841.537109	2538.911133	2756.825195	4573.968262	0.0117996733
CATMA5a12690	ath:AT5G14450	2493.835693	2196.669678	1772.692993	1495.144653	1576.266113	3681.770996	2594.654785	1364.602051	2846.070801	2109.365234	1622.912354	1899.518066	1464.723877	1576.719849	951.6862183	817.1015625	669.3637695	775.1769409	634.3249512	536.7554932	0.0117996733
CATMA3a46670	ath:AT3G53720	935.7374878	1319.522461	779.1824951	626.4622803	1617.85022	2295.137451	1152.704224	1693.576782	2507.119629	1605.77417	976.8220825	1160.684204	1271.53772	654.9822998	500	500	500	500	500	582.0848999	0.0118039687
CATMA3a44650	ath:AT3G51670	1297.38269	1698.713135	1188.387207	633.1043701	710.7252197	2731.26001	1198.669312	1190.54126	5701.196289	2516.917236	1038.346069	1554.584595	1106.103516	708.6602783	500	500	500	500	500	500	0.0118072784
CATMA2a44350	ath:AT2G45940	1118.974609	800.5247803	530.4622192	500	1411.446411	877.8408203	618.1399536	1169.066528	1031.726196	1205.169556	1008.502136	681.6190186	500	500	500	500	500	500	500	500	0.0118113029
CATMA3a06600	ath:AT3G07370	514.1538086	850.6583862	755.0620728	500	679.723877	1192.92334	657.9887695	764.8659058	1231.835938	843.5073853	500	753.689209	743.03302	500	500	500	500	500	500	500	0.0118113029
CATMA5a37190	ath:AT5G41590	1155.206177	676.65979	627.7902832	928.9157104	875.142395	1196.747437	500	1482.324951	3183.409424	907.3516846	742.2366333	927.7453613	500	500	500	500	500	500	500	500	0.0118113029
CATMA1a65370	ath:AT1G76150	1396.347168	912.4190063	666.194397	745.78125	1012.218445	2480.499023	1103.221191	1135.266357	3200.818848	1126.82959	1466.049438	1032.340576	500	582.9754639	558.6659546	623.5162354	662.3983154	500	517.598877	543.4203491	0.0118176781
[truncated: 23,837 more rows]
