# Supplementary material for: Integrative study of Arabidopsis thaliana metabolomic and transcriptomic data with the interactive MarVis-Graph software
Source: PeerJ. 2014 Mar 13;2:e239. doi: 10.7717/peerj.239 (PMC3961162; doi:10.7717/peerj.239)
Supplement: Data O1 — The metabolic and transcriptomic datasets were preprocessed with MarVis-Filter to obtain p-values and to rank the markers of both datasets. The datasets were cut at 25 percent (metabolite markers) and 10 percent (transcript marker) respectively. [file peerj-02-239-s001.zip › mg-metabolic-data.cut25.csv]

id	rt	mz	wt_0min	wt_0min	wt_0min	wt_0min	wt_0min	wt_0min	wt_0min	wt_0min	wt_0min	wt_30min	wt_30min	wt_30min	wt_30min	wt_30min	wt_30min	wt_30min	wt_30min	wt_30min	wt_120min	wt_120min	wt_120min	wt_120min	wt_120min	wt_120min	wt_120min	wt_120min	wt_120min	wt_300min	wt_300min	wt_300min	wt_300min	wt_300min	wt_300min	wt_300min	wt_300min	wt_300min	aos_0min	aos_0min	aos_0min	aos_0min	aos_0min	aos_0min	aos_0min	aos_0min	aos_0min	aos_30min	aos_30min
neg_11397	0.502000	226.119583	0.000000	0.000000	0.000000	0.000000	0.000000	0.000000	0.000000	0.000000	0.000000	0.000000	0.000000	0.000000	0.000000	0.000000	0.000000	0.000000	0.000000	0.000000	94.964401	113.215302	176.694107	194.929199	208.253296	186.447601	151.506607	158.906998	166.542496	367.838898	324.040985	501.510010	439.243896	426.138885	382.129211	341.324493	395.351105	357.084991	0.000000	0.000000	0.000000	0.000000	0.000000	0.000000	0.000000	0.000000	0.000000	0.000000	0.000000
pos_12202	6.595400	850.631165	0.000000	0.000000	0.000000	0.000000	0.000000	0.000000	0.000000	0.000000	0.000000	201.046402	205.406403	171.979599	194.953995	173.875000	184.144806	160.185303	194.268799	187.373001	549.473572	577.198181	765.609375	699.731873	844.229980	822.164978	660.701172	685.840820	721.354492	394.244904	442.554199	590.428711	630.750488	535.526917	532.136719	427.681610	411.412598	384.699188	0.000000	0.000000	0.000000	0.000000	0.000000	0.000000	0.000000	0.000000	0.000000	0.000000	0.000000
neg_15053	2.084200	292.201691	456.485107	491.078613	443.254608	406.335907	464.247803	433.886200	831.757324	834.197815	870.063477	1761.819336	1772.977539	1570.899414	1513.895508	1713.567383	1691.580933	1875.036987	1900.716797	1885.676758	2178.015381	2278.931641	2331.734375	2281.082031	2436.302490	2405.386719	2752.007080	2831.960938	2752.156250	1857.944580	1886.266479	1917.639648	1977.216797	2008.325073	2096.201172	1888.018555	1986.942871	1955.250977	0.000000	0.000000	0.000000	0.000000	0.000000	0.000000	0.000000	0.000000	0.000000	0.000000	0.000000
neg_3169	2.084300	292.202667	44.903400	43.966000	36.087299	40.207199	29.583099	38.311100	63.048500	72.743301	75.631798	136.678604	132.072006	131.734604	111.636200	178.994293	136.058807	137.724396	148.256607	150.159698	212.408905	182.597000	205.631500	194.589996	198.898102	181.788895	191.411697	228.013306	232.316498	159.731598	159.404099	166.537796	168.504196	194.214096	151.601196	135.415894	174.165207	124.222397	0.000000	0.000000	0.000000	0.000000	0.000000	0.000000	0.000000	0.000000	0.000000	0.000000	0.000000
pos_17733	2.082100	292.205017	59.243999	52.249199	50.727402	56.144901	63.796501	61.528599	91.917999	100.557701	81.971802	217.257904	273.483398	184.751694	179.710205	219.488495	207.820801	202.636002	200.839493	212.593903	264.329102	277.805206	256.633301	281.407501	287.736786	311.373505	339.787811	281.063202	269.848907	238.657303	231.771393	238.901596	278.038300	241.350601	260.863495	211.306396	239.416595	199.083496	0.000000	0.000000	0.000000	0.000000	0.000000	0.000000	0.000000	0.000000	0.000000	0.000000	0.000000
pos_15267	2.082600	292.204437	224.279694	223.798492	175.028397	202.134796	210.094803	218.959198	368.893097	300.262909	301.405487	795.135681	786.657227	633.221191	604.187012	683.783813	700.796875	631.140076	691.720215	693.916992	870.131287	859.113281	850.545410	802.615173	978.896973	882.733887	914.014221	970.496094	990.657227	738.158203	764.674805	896.628906	861.459473	802.878906	794.520020	651.280823	688.877014	669.327576	0.000000	0.000000	0.000000	0.000000	0.000000	0.000000	0.000000	0.000000	0.000000	0.000000	0.000000
neg_5360	2.789600	1000.513000	46.815800	67.925400	38.404099	54.379902	64.591003	46.357498	112.356697	143.526199	135.098999	211.182404	214.159302	192.220093	198.533401	220.919693	224.088898	165.819702	170.110107	176.824203	204.107407	193.269394	202.371902	212.642105	220.770905	214.303497	200.974594	213.729401	205.128296	118.768700	104.186501	137.278595	126.561996	135.346207	111.641602	114.263199	104.917603	101.417198	0.000000	0.000000	0.000000	0.000000	0.000000	0.000000	0.000000	0.000000	0.000000	0.000000	0.000000
pos_12726	6.598100	850.632141	0.000000	0.000000	0.000000	0.000000	0.000000	0.000000	0.000000	0.000000	1.835300	126.102501	114.463898	77.755096	75.227203	59.458698	120.094498	104.468903	83.770599	118.938904	271.449707	323.186493	432.302002	428.816406	474.140106	462.430389	366.306396	423.495392	369.035889	248.994507	262.049103	378.031708	328.584015	314.230499	303.195313	229.634506	226.649902	225.656006	0.000000	0.000000	0.000000	0.000000	0.000000	0.000000	0.000000	0.000000	0.000000	0.000000	0.000000
neg_8128	0.726200	210.124069	0.000000	0.000000	0.000000	0.000000	0.000000	0.000000	0.000000	8.056500	0.000000	418.017303	447.633606	349.272491	428.409393	438.623505	431.541290	454.885315	430.500702	474.733887	409.784698	456.417694	532.127930	496.107208	542.401917	505.354706	557.103516	548.657227	578.307617	120.284302	116.042900	128.205597	143.139496	128.102493	109.650803	119.151703	142.198395	126.265198	0.000000	0.000000	0.000000	0.000000	0.000000	0.000000	0.000000	0.000000	0.000000	0.000000	0.000000
neg_9224	2.803300	1010.544067	258.538086	382.768585	311.984406	297.261993	302.986786	262.210693	977.033691	965.076721	958.893616	1291.571289	1316.335938	1290.079102	1309.088867	1119.302734	1151.064453	1146.804688	1054.328125	1125.887695	1268.162109	1312.706055	1192.495117	1152.101563	1178.435547	1145.921875	1227.766602	1378.761719	1243.112305	879.602478	866.366699	850.293518	796.350586	829.734375	815.229004	777.265625	706.690918	696.847229	0.000000	0.000000	0.000000	0.000000	0.000000	0.000000	0.000000	0.000000	0.000000	0.000000	0.000000
neg_17183	0.593800	546.266724	9.916700	7.264500	0.000000	5.524200	0.000000	19.492800	84.354897	72.386200	66.371201	352.469696	370.466309	307.569611	325.022186	356.743408	359.856201	359.046906	384.744385	328.063202	247.881500	204.003906	246.672501	214.482300	261.735413	283.877899	264.837891	273.455109	244.481003	159.668594	151.663895	201.039093	207.766098	161.070206	173.903198	177.604401	155.002304	176.497406	0.000000	0.000000	0.000000	0.000000	0.000000	0.000000	0.000000	0.000000	0.000000	0.000000	0.000000
pos_12104	1.326300	264.176178	0.000000	0.000000	0.000000	0.000000	0.000000	0.000000	0.000000	24.727800	0.000000	288.843506	281.454315	205.785294	183.623901	210.415497	228.275803	196.114594	224.434799	222.166397	150.486298	147.553696	128.491104	120.545197	128.361801	135.565598	131.563599	125.639603	121.827698	101.527802	97.857498	125.916901	144.746307	135.264893	132.787399	111.108002	97.151901	104.736603	0.000000	0.000000	0.000000	0.000000	0.000000	0.000000	0.000000	0.000000	0.000000	0.000000	0.000000
neg_16874	2.860300	904.429504	41.335300	85.383202	101.693298	84.518997	67.352501	67.859299	164.376694	161.930206	184.672104	199.373306	198.569305	191.287704	176.126694	239.515701	207.661301	193.442993	187.244400	198.071198	210.132095	203.895401	236.916107	209.605606	217.513107	203.802902	215.109497	213.316696	207.050400	204.058594	208.402496	169.549606	180.058197	163.518402	180.392700	166.436401	192.113403	185.151993	0.000000	0.000000	0.000000	0.000000	0.000000	0.000000	0.000000	0.000000	0.000000	0.000000	0.000000
neg_8924	1.328900	264.171936	0.000000	0.000000	0.000000	0.000000	0.000000	0.000000	0.000000	0.000000	0.000000	144.161896	152.983994	149.572906	149.686798	157.775894	192.433701	143.815399	138.690399	165.913803	91.984398	85.959000	90.217400	88.967598	107.587097	108.781403	88.865303	105.792900	97.855003	85.678101	0.000000	82.858002	84.350998	95.597504	88.145897	63.956299	66.459801	87.871300	0.000000	0.000000	0.000000	0.000000	0.000000	0.000000	0.000000	0.000000	0.000000	0.000000	0.000000
neg_10336	2.856100	820.459595	491.287109	573.070801	583.736816	549.913086	557.629395	526.631287	1219.855469	1292.285156	1266.185547	1488.167969	1414.847656	1344.844727	1392.206055	1439.258789	1408.422852	1235.258789	1312.634766	1274.442383	1382.419922	1447.417969	1529.365234	1512.586914	1485.416992	1492.688477	1372.160156	1483.113281	1409.916016	1221.605469	1176.871094	1221.720703	1146.719727	1185.823242	1228.423828	1208.779297	1110.493164	1202.322266	0.000000	0.000000	0.000000	0.000000	0.000000	0.000000	0.000000	0.000000	0.000000	0.000000	0.000000
pos_8873	0.583300	265.116211	0.000000	0.000000	0.000000	0.000000	0.000000	0.000000	0.000000	0.000000	0.000000	511.908691	594.335876	401.227112	368.932098	418.083008	415.927185	345.278809	422.894287	379.153809	442.382294	429.013702	442.350586	392.436005	441.373993	426.414093	430.590088	415.175812	386.753906	143.511200	124.080803	143.658707	159.597198	161.087997	161.663498	124.928802	95.606300	122.684799	0.000000	0.000000	0.000000	0.000000	0.000000	0.000000	0.000000	0.000000	0.000000	205.828598	193.156006
neg_17936	2.084200	292.201965	44.159100	50.124500	44.606098	57.751202	60.243999	0.000000	82.660599	96.288597	67.207497	168.934006	188.633194	147.556000	153.066803	181.242599	202.661896	204.016602	216.603897	212.700302	213.542007	239.213898	239.995407	226.068207	246.921997	232.988403	299.621613	248.123795	310.967010	180.602997	216.531601	225.243500	202.805695	194.647095	233.558502	184.615005	219.745697	176.826401	0.000000	0.000000	0.000000	0.000000	0.000000	0.000000	0.000000	0.000000	0.000000	0.000000	0.000000
neg_12117	4.593700	1094.654541	0.000000	0.000000	0.000000	0.000000	0.000000	0.000000	0.000000	0.000000	0.000000	233.194305	264.112091	161.492905	218.129898	263.138702	260.379913	185.054703	242.651001	229.071793	639.684570	659.898926	1121.627930	1018.715271	1306.162109	1285.175781	1207.699219	1155.257813	1189.333984	329.839600	336.265106	547.128906	532.039978	461.890900	451.014587	368.010498	326.632599	315.575409	0.000000	0.000000	0.000000	0.000000	0.000000	0.000000	0.000000	0.000000	0.000000	0.000000	0.000000
neg_21414	0.504700	592.177063	7020.729980	7029.785156	6685.191406	6841.988281	5900.852051	5820.835938	7053.164063	5701.070313	5635.788574	6967.257813	7022.218750	6592.031250	6461.222656	7008.554688	6895.582031	6845.313477	6948.605469	6875.054688	5000.871094	5101.511719	5559.121094	5273.425781	5962.554688	5873.859375	5590.015625	5777.402344	5491.023438	3179.666016	3296.960938	3692.105469	3506.744141	3552.912109	3569.546875	3444.654297	3454.404297	3369.806641	2665.736328	2767.710938	2908.162109	2888.806641	2846.224609	2780.505859	2672.142578	2761.015625	2668.986328	3156.150391	3150.379395
pos_6786	0.890200	528.293274	62.338902	68.631203	70.237396	54.995098	72.860397	69.544098	172.426895	169.735199	153.745407	171.792999	179.827393	151.026001	170.442001	168.732498	186.765106	176.954193	185.352295	196.029404	217.994003	213.998901	176.378998	212.586899	222.336899	216.874496	199.516495	241.503799	217.665298	173.008408	159.576294	207.521393	194.248199	196.751007	208.741898	169.500198	173.630905	166.352798	0.000000	0.000000	0.000000	0.000000	0.000000	0.000000	0.000000	0.000000	0.000000	0.000000	0.000000
neg_17000	0.585100	546.266296	0.000000	84.599899	104.314201	72.576202	92.946503	94.645699	327.119904	329.691193	320.273407	1334.461914	1327.204102	1241.458984	1249.531250	1336.035156	1299.047852	326.265411	1277.865234	1296.854492	806.573730	809.708008	923.607422	893.732422	951.492676	961.813477	929.033691	962.542480	928.082520	588.281311	528.510315	708.999512	652.752930	669.408203	657.308105	614.520996	620.257813	628.691895	0.000000	0.000000	0.000000	0.000000	0.000000	0.000000	0.000000	0.000000	0.000000	0.000000	0.000000
neg_23886	1.411200	418.328613	75.842598	108.136002	93.089203	84.169098	126.379501	136.629501	125.760399	110.322502	109.220001	462.908691	451.186005	448.098114	518.374023	469.055908	503.908203	445.183289	431.078094	459.894806	177.746506	170.217896	239.886597	205.938995	237.345200	226.159500	211.906693	257.868896	254.483002	214.237701	177.374802	172.532501	156.940201	209.471603	194.640701	183.804306	194.778900	205.079803	490.058289	507.518097	619.866211	653.719177	616.212891	548.850586	539.087402	536.622070	512.336426	207.593307	211.407700
neg_19383	4.566100	974.584595	0.000000	0.000000	64.138000	0.000000	0.000000	55.997398	0.000000	0.000000	0.000000	304.205292	359.641602	376.464386	348.696014	377.891602	396.181610	460.026611	462.982910	451.388397	626.807129	661.810120	962.573730	909.689514	1030.539063	1059.627930	826.901428	735.952087	834.702087	291.886993	318.345001	366.082489	352.220215	363.300812	299.212402	265.640900	268.026398	305.691711	0.000000	0.000000	0.000000	0.000000	0.000000	0.000000	0.000000	0.000000	0.000000	0.000000	0.000000
neg_8758	0.501700	592.174927	688.133301	828.484375	798.206970	815.198730	909.080627	897.316895	967.921875	929.795410	989.478516	739.410583	660.763672	714.603027	696.848572	792.047913	729.100586	765.138672	759.617188	781.370117	529.623474	545.316406	617.954102	611.312500	650.854492	638.986816	579.411072	617.503906	606.769470	354.462891	318.514404	400.936310	354.284698	386.480011	420.193787	369.823700	339.813507	386.235809	289.665802	314.712402	349.012512	327.802185	300.568115	280.167999	304.371613	317.799805	310.225586	359.427704	338.427002
neg_21609	0.504200	592.177734	2091.341797	2053.224609	2240.769531	2227.560547	1742.998291	1709.793945	2180.601563	1813.918945	1669.141602	2126.871094	2166.726563	2049.070313	2055.583984	2140.738281	2161.585938	2133.017578	2059.691406	2159.226563	1569.554688	1664.483398	1720.844727	1680.859375	1732.492188	1703.249023	1695.065430	1731.086914	1636.115234	1019.534180	1000.525879	1121.313477	1117.523438	1058.745117	1108.492188	1045.454102	1007.268982	1031.409180	876.460388	804.664612	880.312500	876.051270	912.258789	851.504883	776.539978	815.292480	839.021973	995.482422	990.872070
neg_19751	3.282000	848.491272	191.194504	230.457794	227.722794	205.526199	185.119003	177.480301	607.436523	618.607422	657.775879	682.635315	607.579102	603.829102	601.443787	659.001526	595.923279	539.237305	516.044373	469.472412	833.048828	772.500000	858.034180	812.523926	892.365173	769.993225	919.411621	895.450684	861.396484	535.259827	572.107910	481.333496	447.888885	450.221893	552.323181	501.305206	517.811523	421.693787	0.000000	0.000000	0.000000	0.000000	0.000000	0.000000	0.000000	0.000000	0.000000	0.000000	0.000000
neg_23704	1.411200	418.328064	249.209503	362.617401	325.867889	318.095490	441.203400	484.218994	453.534210	411.898193	436.085205	1837.453125	1784.119141	1826.530273	1840.071045	1970.605469	1885.021484	1639.001953	1670.972656	1613.934570	684.774414	688.185120	786.801270	749.945313	833.621094	928.409180	812.944824	882.559082	800.181213	733.284729	754.993225	631.356384	650.219727	720.619080	745.632813	728.747620	730.860413	758.849609	1931.900391	1922.650391	2461.919922	2481.117188	2374.560547	1977.055664	2105.316406	1921.518555	2036.171875	876.475586	809.674316
pos_5742	5.880000	952.621155	0.000000	0.000000	0.000000	0.000000	0.000000	0.000000	0.000000	0.000000	0.000000	0.000000	0.000000	0.000000	0.000000	0.000000	0.000000	15.476400	0.000000	0.000000	0.000000	0.000000	0.000000	0.000000	0.000000	0.000000	0.000000	0.000000	0.000000	0.000000	0.000000	0.000000	0.000000	0.000000	0.000000	0.000000	0.000000	0.000000	0.000000	0.000000	0.000000	0.000000	0.000000	0.000000	0.000000	0.000000	0.000000	139.657700	168.673706
pos_17563	2.082100	292.203888	357.569305	302.747986	289.465790	294.981689	321.043213	320.043915	468.484100	490.929901	504.538788	1207.373047	1254.547852	1035.698242	961.255920	1019.359924	1064.292969	1001.284729	1051.821289	981.324219	1416.636719	1371.009766	1280.826538	1271.858398	1438.642578	1391.017578	1363.246094	1354.822266	1418.141602	1194.244141	1206.816284	1234.898438	1327.592773	1369.266602	1249.158203	1057.345703	1084.471680	1070.544922	0.000000	0.000000	0.000000	0.000000	0.000000	0.000000	0.000000	0.000000	0.000000	0.000000	0.000000
neg_22335	0.526700	222.124802	202.261200	257.620789	193.626694	189.083893	262.115601	248.858795	280.006592	299.291107	243.315704	338.254211	391.024200	345.412811	365.767303	377.517792	400.581299	383.872589	366.211914	372.282715	446.702393	456.284912	455.789093	487.139404	471.900909	493.979492	500.997101	463.759491	451.811798	412.778595	421.241211	511.053986	549.187500	462.489685	477.727997	471.903595	431.776093	438.151398	336.150391	358.629395	347.914093	344.025391	348.077911	319.892090	334.356415	325.620605	319.767609	553.472717	601.739319
neg_13578	2.597400	784.421204	112.778000	147.671799	125.195702	115.359802	160.061401	183.358795	687.546387	677.583496	661.483398	592.477478	664.059082	731.077087	695.397888	620.391113	607.695313	759.553711	823.651428	841.590820	105.414200	109.087799	78.281403	85.120903	144.028793	149.901703	85.192902	83.517197	107.191002	162.279495	125.101898	165.755096	193.714203	255.708496	251.887497	231.769394	221.092407	222.103897	0.000000	0.000000	0.000000	0.000000	0.000000	0.000000	0.000000	0.000000	0.000000	0.000000	0.000000
pos_16713	0.467400	592.177368	3436.000244	3714.236328	3102.949219	3023.529297	3653.421875	3599.727051	3672.949219	3744.521484	3727.863281	2890.660156	3018.099609	2532.232422	2629.513672	2485.921875	2516.158203	2547.056641	2607.933350	2533.240234	1981.611328	1919.772461	2074.261719	2021.556641	2107.082031	2030.953125	2063.681641	2114.085938	2132.720703	1222.416992	1157.288086	1525.405273	1554.182617	1304.205078	1325.184570	1299.350586	1308.956055	1236.291016	1131.347656	1038.502930	1049.286133	1032.842773	1088.074219	1090.191406	1070.759766	1201.319336	1167.205078	1311.969727	1289.075195
neg_3026	2.860800	810.427612	134.545700	150.751297	112.300697	103.926804	121.366501	131.967407	260.165314	285.424103	263.610596	320.330811	338.200897	305.490204	289.025909	342.506805	353.230194	267.857697	251.860794	269.907715	291.462189	303.806610	327.751190	334.962585	323.987488	348.790009	313.231201	311.105988	317.342804	243.331207	228.112396	300.795898	268.457794	254.109100	230.885895	246.491196	294.923615	254.942703	0.000000	0.000000	0.000000	0.000000	0.000000	0.000000	0.000000	0.000000	0.000000	0.000000	0.000000
neg_22836	3.284000	916.476257	33.324699	29.866400	32.166401	39.396599	52.256001	42.169800	155.568100	121.456902	99.698700	121.051903	128.617294	128.492599	113.167603	113.448601	115.705200	123.076500	97.295303	97.204697	137.483398	128.912704	126.222397	166.743805	144.695602	130.913101	159.317398	161.329605	145.050400	97.612396	101.638100	84.077103	81.978302	99.350899	85.781700	85.668198	86.551003	56.660400	0.000000	0.000000	0.000000	0.000000	0.000000	0.000000	0.000000	0.000000	0.000000	0.000000	0.000000
pos_17069	0.460400	592.178040	1133.829102	1135.940430	979.810486	941.278809	1176.198242	1110.392578	1189.458984	1196.224609	1166.468750	902.354004	951.322327	773.715820	787.131287	853.509277	797.765625	789.588379	823.760681	810.435974	595.671875	610.701721	636.338379	628.157227	683.997986	659.660217	633.331482	676.073181	629.958496	402.234100	396.673798	491.463593	464.844513	433.423096	441.600311	395.013214	403.191711	393.671387	372.416687	343.236115	321.938690	308.778107	363.491913	318.720703	346.892792	362.253387	370.656006	387.302185	402.875214
neg_19275	0.726200	210.124847	8.241100	0.000000	0.000000	0.000000	0.000000	0.000000	0.000000	0.000000	0.000000	327.543701	327.649902	278.138214	284.845215	290.586700	304.185791	338.758301	334.541992	309.037109	289.868896	317.733887	384.182404	313.036102	375.683807	342.604187	391.138214	395.270294	413.401611	108.962601	79.801300	90.897202	98.532402	73.623398	89.416702	81.979103	80.200600	101.539398	0.000000	0.000000	0.000000	0.000000	0.000000	0.000000	0.000000	0.000000	0.000000	0.000000	5.350900
neg_6747	2.791600	1010.545349	186.283401	269.299805	220.421997	231.029495	196.858002	223.554092	708.361328	676.633789	670.994080	1093.266602	1089.705078	1040.658203	994.043030	1174.465820	1039.916992	767.401428	788.601624	801.199219	1025.920898	1005.462402	1137.949219	1079.506836	1122.817383	1090.928711	981.515076	891.104980	1046.940430	659.208008	607.050293	581.725586	609.383301	622.145996	620.939514	558.707520	480.178986	498.816895	0.000000	0.000000	0.000000	0.000000	0.000000	0.000000	0.000000	5.808500	0.000000	0.000000	0.000000
neg_6277	2.581700	752.394287	0.000000	0.000000	0.000000	0.000000	0.000000	0.000000	0.000000	0.000000	0.000000	0.000000	0.000000	0.000000	0.000000	0.000000	0.000000	0.000000	0.000000	0.000000	0.000000	0.000000	0.000000	0.000000	0.000000	0.000000	0.000000	0.000000	0.000000	0.000000	0.000000	0.000000	0.000000	0.000000	0.000000	0.000000	0.000000	0.000000	389.819092	355.501709	330.835907	286.636688	330.955109	289.114014	298.865204	243.773697	264.672089	1041.064453	984.590271
neg_15171	2.798100	1026.537476	35.142101	48.081699	39.595600	23.583401	25.215500	41.912601	151.214996	159.966995	133.048096	189.690598	178.674393	156.481094	171.072800	172.916595	197.163803	150.845703	116.353798	139.392303	178.548203	208.215607	167.530899	175.871704	176.349701	185.157501	133.888901	136.942307	149.347900	98.844803	92.184402	120.573402	107.014999	104.564499	110.444199	63.874901	81.535896	81.867401	0.000000	0.000000	0.000000	0.000000	0.000000	0.000000	0.000000	0.000000	0.000000	0.000000	0.000000
neg_2622	2.855200	810.429504	325.878693	349.013702	244.108994	239.291397	267.906311	251.796295	631.760315	599.146973	571.438477	699.600098	664.142090	575.161072	661.295898	736.988770	715.589417	530.742676	553.368225	640.202576	653.183594	680.946289	738.991211	709.483887	779.703125	763.334473	637.575195	679.528809	701.498474	530.673279	578.248474	582.698181	651.994629	619.379883	585.687500	554.216797	615.636719	518.051270	0.000000	0.000000	0.000000	0.000000	0.000000	0.000000	0.000000	0.000000	0.000000	0.000000	0.000000
neg_16816	2.424500	700.384155	16.201000	0.000000	18.613800	0.000000	31.448900	22.526400	113.507896	111.345596	101.903099	120.103600	128.855103	112.873398	96.770798	150.326508	135.222198	157.012894	126.716599	118.859299	449.850800	445.594208	451.522003	459.876495	455.213104	485.227295	476.036591	443.424286	432.575195	311.124298	264.183594	261.381592	252.271194	266.483398	295.261200	262.743896	226.576004	227.627304	0.000000	0.000000	0.000000	0.000000	35.539600	49.331902	52.618099	0.000000	0.000000	123.544098	134.251495
neg_15249	2.084200	292.202850	74.110802	137.716599	87.449097	88.399696	109.265404	100.148903	190.215195	175.982101	192.871902	393.821503	405.415497	331.126495	300.715302	372.484589	366.937012	398.485809	359.145508	385.061798	466.531494	456.100800	506.142609	481.769989	515.839783	531.400391	576.132324	566.238281	562.186523	438.589111	384.092804	387.724396	466.511505	377.579803	393.588104	420.866211	425.682892	409.549805	0.000000	4.997200	0.000000	0.000000	0.000000	3.367500	0.000000	0.000000	0.000000	0.000000	0.000000
pos_14763	1.409600	418.330017	144.000198	148.233795	148.676605	151.769806	193.560501	205.671097	207.793793	208.814499	193.306900	548.773315	623.431274	582.799316	603.814026	683.720215	662.425293	580.869080	604.717773	598.901917	277.193115	270.753693	286.111603	272.886688	323.475098	332.839386	325.249512	333.610413	317.181885	277.544891	320.441406	239.229996	265.254608	280.258514	293.817413	295.133514	316.980194	307.162598	783.329590	725.397522	768.328430	737.301514	865.295898	830.568787	797.389709	826.709717	816.237305	320.345703	301.179688
neg_11586	0.500000	226.121628	0.000000	0.000000	0.000000	0.000000	0.000000	0.000000	0.000000	0.000000	0.000000	0.000000	0.000000	0.000000	0.000000	0.000000	0.000000	0.000000	0.000000	0.000000	0.000000	21.728701	20.206400	24.950300	20.697901	24.165300	17.383301	19.761600	14.839200	43.857201	46.195099	51.641602	48.103802	44.665298	51.075401	51.065601	40.786400	36.776001	0.000000	0.000000	0.000000	0.000000	0.000000	0.000000	0.000000	0.000000	0.000000	0.000000	0.000000
neg_16440	2.419600	700.386292	136.268097	0.000000	0.000000	77.070999	0.000000	81.765602	332.110596	350.698486	334.509796	379.092987	347.655792	315.906494	302.376190	385.027802	379.446503	357.027100	379.920898	363.148895	1221.241211	1264.893555	1333.838867	1243.649414	1302.052734	1288.509766	1274.184570	1249.499023	1277.718750	785.330627	809.759827	754.127380	701.758301	819.993225	844.597229	626.081970	634.728516	666.649414	0.000000	0.000000	114.111298	0.000000	129.335403	123.292000	129.660904	0.000000	88.205299	393.791504	404.589600
neg_7321	2.790500	1010.541870	35.123699	60.419998	30.691900	44.637299	55.377399	38.105801	162.357895	170.304703	138.220901	232.028397	227.173004	205.080002	199.013306	241.087601	222.054794	204.466400	206.642303	183.695694	229.123306	194.451706	230.533707	230.756302	237.731293	227.671600	240.471802	212.217499	231.948395	165.092194	136.581802	142.034103	125.018997	145.083099	145.246094	115.110397	119.066200	139.766403	0.000000	0.000000	0.000000	0.000000	0.000000	7.152700	0.000000	0.000000	0.000000	0.000000	0.000000
pos_13017	0.473400	592.177917	594.395508	555.246582	492.989288	530.943787	616.187012	606.436523	637.350586	602.340820	603.382813	545.792480	587.338379	466.430389	442.816406	476.065887	451.600098	450.194794	437.170685	505.108398	372.562500	386.822510	374.676514	385.507813	393.161102	357.699005	372.144806	356.995789	383.185486	229.597504	236.396500	266.701202	263.928192	276.613495	281.222900	212.872192	223.935699	224.659393	167.476196	161.491501	202.137299	208.016998	199.172394	183.921097	187.227493	174.630203	166.538300	179.276398	198.040497
neg_3454	2.859300	813.426270	40.525101	40.307400	35.996498	40.964401	25.132700	21.631599	59.107201	0.000000	57.165600	86.931503	109.610397	89.312103	106.112701	112.899399	114.025703	90.608498	104.597504	76.957298	99.607201	107.843102	111.786598	102.725098	137.154205	106.695999	93.634300	92.376198	61.187698	77.702400	65.790001	87.992203	89.132698	89.735397	90.764702	87.625603	71.753098	70.157700	0.000000	0.000000	0.000000	0.000000	0.000000	0.000000	0.000000	0.000000	0.000000	0.000000	0.000000
neg_21690	2.373100	982.508606	151.072998	172.964203	104.135101	160.431000	101.298599	179.205200	385.681610	354.150909	396.259308	1249.282227	1289.539063	1230.860352	1247.235352	1309.060547	1291.596680	1197.161133	1199.873047	1123.958984	1103.150391	1125.246094	1258.129883	1281.584961	1270.899414	1207.248047	1351.163086	1239.948242	1369.625000	731.775879	705.060120	700.476074	687.153809	665.830078	654.612793	666.777283	630.432617	689.883789	12.758200	0.000000	0.000000	0.000000	0.000000	0.000000	0.000000	0.000000	0.000000	0.000000	0.000000
neg_9380	2.853900	820.459167	1015.473572	1244.782227	1162.344727	1101.114258	1176.590820	1170.839844	2685.498047	2734.714844	2561.796875	3130.208984	2984.310547	2806.166016	2792.453125	3055.611328	3005.857422	2787.082031	2691.367188	2731.910156	3028.962891	2913.087891	3363.824219	3077.105469	3121.216797	3095.960938	3011.332031	2941.884766	3028.833984	2528.574219	2509.462891	2443.292969	2454.468750	2542.162109	2529.853516	2483.609375	2474.306641	2266.812500	0.000000	0.000000	0.000000	0.000000	0.000000	0.000000	0.000000	0.000000	0.000000	0.000000	0.000000
pos_18082	2.082600	292.203979	70.531601	0.000000	39.412300	38.234200	51.015900	0.000000	72.043602	85.245300	62.181000	143.182907	174.893295	139.759598	121.792900	152.348297	164.707901	149.117996	164.397003	174.897202	177.341400	200.105103	187.728607	169.610794	205.976898	179.465302	192.820801	254.847794	216.642593	166.501205	161.036102	189.454193	173.203598	197.280594	205.489105	184.515594	154.496506	180.196198	0.000000	0.000000	0.000000	0.000000	0.000000	0.000000	0.000000	0.000000	0.000000	0.000000	0.000000
neg_2846	3.045600	870.494385	491.380402	757.210022	591.768616	557.611816	526.543518	490.796112	1732.039795	1659.704712	1440.978882	2034.778320	1815.473267	2357.044922	2412.990234	2102.001953	2122.779297	2778.375000	2624.597656	2513.550781	446.530304	419.255402	367.386200	366.822815	705.368225	632.545898	516.541016	460.714600	576.830078	431.014587	452.807587	443.368195	486.450714	610.436523	604.026917	729.326172	765.913086	96.105499	0.000000	0.000000	0.000000	0.000000	0.000000	28.925301	0.000000	0.000000	0.000000	0.000000	0.000000
neg_7118	2.789700	1010.545410	99.225899	114.599197	124.073303	129.167496	109.837402	122.389801	366.654297	400.532501	403.624786	700.717773	645.247986	655.277283	579.345703	605.064880	658.441895	450.224396	479.985809	483.686005	570.661072	552.212402	656.617676	607.410583	603.197815	594.775879	557.206482	491.411896	565.835876	394.465302	350.584503	347.129211	328.973602	359.224915	369.492401	307.894012	292.760712	332.148712	0.000000	0.000000	0.000000	0.000000	0.000000	0.000000	0.000000	0.000000	0.000000	0.000000	2.528900
neg_15248	2.491300	292.201141	0.000000	0.000000	0.000000	0.000000	0.000000	0.000000	0.000000	0.000000	0.000000	0.000000	0.000000	0.000000	0.000000	0.000000	0.000000	0.000000	0.000000	0.000000	0.000000	0.000000	0.000000	0.000000	0.000000	0.000000	0.000000	0.000000	0.000000	0.000000	0.000000	0.000000	0.000000	0.000000	0.000000	0.000000	0.000000	0.000000	0.000000	0.000000	0.000000	6.407300	9.123200	0.000000	0.000000	4.680200	0.000000	45.252499	50.873600
pos_3907	0.602300	500.261475	49.104801	55.373699	52.339802	42.240501	53.556301	48.225899	142.894302	155.325394	130.979904	576.143127	600.883301	440.868713	463.852112	460.569092	485.059113	503.572296	499.934814	479.219696	331.722412	329.842285	326.041992	342.715790	377.539795	340.249512	370.241699	346.764404	343.022888	237.655807	236.783707	284.086212	303.890900	301.818787	282.685089	281.011505	253.476196	257.688995	0.000000	0.000000	0.000000	0.000000	0.000000	0.000000	0.000000	0.000000	0.000000	79.146103	70.582901
neg_23021	2.377700	982.510071	0.000000	44.234699	29.475300	36.547798	31.107599	40.093601	64.760498	84.594704	80.280899	239.566299	215.106003	242.404907	238.986893	245.905502	269.571991	242.641098	211.223602	208.735107	231.966400	182.487305	249.718307	218.882706	245.746506	251.645996	219.583298	233.957901	261.380402	130.204300	140.237701	146.918503	117.267799	126.719902	110.891899	121.163803	144.769806	118.233200	0.000000	0.000000	0.000000	0.000000	0.000000	0.000000	0.000000	0.000000	0.000000	0.000000	0.000000
pos_20149	6.657000	1043.763184	0.000000	0.000000	0.000000	0.000000	0.000000	0.000000	0.000000	0.000000	0.000000	99.875504	140.819000	58.331100	85.321297	56.614101	76.595901	67.462196	83.426498	70.527397	178.414398	172.296906	284.689697	272.239502	306.743713	289.445801	292.403290	262.132111	290.081299	98.371002	92.780800	156.219696	166.764008	148.818802	163.886993	87.852699	88.624298	111.027000	0.000000	0.000000	0.000000	0.000000	0.000000	0.000000	0.000000	0.000000	0.000000	0.000000	0.000000
neg_9501	1.411200	418.326263	52.139000	45.932400	52.778599	0.000000	58.480301	50.861000	69.254898	52.880501	0.000000	192.699799	177.907501	185.691193	196.642700	184.690308	201.154907	166.789200	171.385605	165.345505	69.411201	66.522003	99.064598	89.601196	107.302299	90.611603	88.429604	74.824997	96.228996	74.019096	78.590202	63.823799	87.211899	81.839897	68.436203	81.939903	67.444801	66.842499	195.973801	203.331100	254.711700	249.461197	254.405396	191.651993	210.217697	212.771194	196.812698	107.046097	86.443398
pos_10432	0.496500	574.167114	414.275604	394.599915	356.898407	387.807892	414.342499	430.082306	445.887207	451.703400	465.224609	377.024689	407.577911	301.740997	300.622101	402.826691	351.510712	329.073700	309.617401	350.657013	249.701706	246.403305	272.230194	272.231689	290.530487	301.971710	292.858398	265.025085	281.657196	192.101807	198.657700	240.060394	199.741196	208.680405	228.102707	172.723297	177.416306	187.197998	140.089005	143.212799	174.597702	160.135895	133.514603	141.343002	126.053802	134.765701	129.868698	136.061798	143.256805
neg_18523	0.726300	364.049469	0.000000	0.000000	0.000000	0.000000	0.000000	0.000000	0.000000	0.000000	0.000000	112.724899	110.702301	95.153099	92.601898	89.663002	94.046303	106.432899	105.007004	99.845901	110.902496	105.622002	106.136703	108.667099	112.551903	122.005898	114.581497	109.440002	120.605301	23.341400	19.478399	25.739901	0.000000	31.380501	28.853500	28.386000	28.832800	16.859699	0.000000	0.000000	0.000000	0.000000	0.000000	0.000000	0.000000	0.000000	0.000000	0.000000	0.000000
neg_21274	3.281900	848.492249	128.386093	199.486801	201.734695	220.345596	181.206207	143.049606	569.895508	580.808594	561.809570	611.664612	636.415527	584.761230	573.731384	573.243713	608.822327	448.515900	487.156494	428.969696	753.828613	793.773376	904.444275	826.056580	830.776428	814.409180	910.704590	838.972229	835.310486	592.308105	571.944824	447.560791	508.602997	454.613495	481.178711	472.237091	434.215607	467.003693	0.000000	0.000000	0.000000	0.000000	0.000000	1.138500	0.000000	0.000000	0.000000	0.000000	0.000000
neg_6465	2.582200	752.393433	0.000000	0.000000	0.000000	0.000000	0.000000	0.000000	0.000000	0.000000	0.000000	0.000000	0.000000	0.000000	0.000000	0.000000	0.000000	0.000000	0.000000	88.384903	0.000000	0.000000	0.000000	0.000000	0.000000	0.000000	0.000000	0.000000	0.000000	0.000000	0.000000	0.000000	0.000000	0.000000	0.000000	0.000000	0.000000	0.000000	144.708694	106.101501	126.429604	105.913696	120.335800	122.517601	149.587006	71.604897	77.557899	341.550812	349.271698
neg_21078	3.281300	848.490234	575.291504	795.834473	641.145508	716.974121	600.847717	567.675781	2097.306641	1957.602539	2011.495117	2212.628906	2054.242188	2007.181641	2072.568359	2038.412109	2006.224609	1682.665039	1628.958984	1618.518555	2563.785156	2724.619141	2862.414063	2857.519531	2913.150391	2619.828125	2953.992188	2769.003906	2872.134766	1940.820313	1994.232422	1544.579102	1592.930664	1587.542969	1684.552734	1683.636719	1523.460938	1594.205078	0.000000	0.000000	0.000000	0.000000	0.000000	0.000000	4.055200	0.000000	0.000000	0.000000	0.000000
pos_21505	3.264500	802.483337	99.060699	90.699799	146.658600	155.355698	212.845093	83.657501	291.629211	258.661591	267.951385	1566.910156	1690.426758	391.179413	385.107697	503.986298	452.376007	319.471893	294.969513	307.002686	576.181580	533.233887	764.324707	735.810120	733.278320	732.112793	843.590271	910.484924	848.087891	328.596191	333.724915	292.356689	331.887909	543.422424	559.800781	306.280792	337.641113	335.274689	0.000000	0.000000	0.000000	0.000000	0.000000	0.000000	0.000000	0.000000	0.000000	0.000000	0.000000
pos_2190	0.602200	500.261017	19.659901	0.000000	0.000000	0.000000	0.000000	0.000000	47.684502	0.000000	0.000000	151.759903	165.209793	125.408096	118.290802	115.670097	113.006897	130.192093	133.337296	133.380096	83.791000	64.819801	98.062599	84.498001	89.252296	95.948502	105.002602	97.750900	91.021896	76.658798	51.760700	92.014999	82.372398	93.129799	80.216698	59.443699	59.752701	71.171799	0.000000	0.000000	0.000000	0.000000	0.000000	0.000000	0.000000	0.000000	0.000000	0.000000	0.000000
pos_19872	5.829400	604.470154	0.000000	0.000000	0.000000	0.000000	0.000000	0.000000	0.000000	0.000000	0.000000	92.857903	108.583298	57.731400	57.531799	78.157600	88.042099	72.957001	84.874001	56.588902	253.977997	269.692413	457.077606	465.545197	521.788086	514.407227	495.272186	508.383301	451.128693	274.536102	211.583694	330.070313	355.931610	378.601288	375.534698	194.684296	205.947601	184.133408	0.000000	0.000000	0.000000	0.000000	0.000000	0.000000	0.000000	0.000000	0.000000	0.000000	0.000000
pos_18747	5.940800	1012.680786	0.000000	0.000000	0.000000	0.000000	0.000000	0.000000	0.000000	0.000000	0.000000	346.906708	350.247803	294.291290	287.425507	306.272705	316.257294	276.018799	284.054199	291.809814	595.439514	616.604004	455.075409	441.420685	529.620117	524.718323	491.233887	471.630615	455.463104	513.499512	587.745605	634.156311	616.665527	662.669922	744.317871	545.025391	504.658691	506.719696	0.000000	0.000000	0.000000	0.000000	0.000000	0.000000	0.000000	0.000000	0.000000	0.000000	0.000000
neg_2238	3.046700	870.492126	65.640503	90.532303	69.682297	80.232399	71.454803	66.711403	193.397598	239.712494	249.023895	270.899902	219.003204	288.864502	304.691406	271.090088	286.832001	339.063202	342.591309	286.969696	48.137600	64.545799	68.248802	52.984402	124.494003	91.098900	73.673302	58.808800	80.455902	64.447098	54.067101	67.764000	54.176998	81.339302	82.266197	72.493797	105.267502	53.291698	0.000000	0.000000	0.000000	0.000000	3.295800	0.000000	0.000000	0.000000	0.000000	0.000000	0.000000
pos_10867	2.849400	774.453186	196.457993	221.397598	40.743000	49.569599	51.206501	43.578098	253.494400	273.341309	255.290405	590.518982	654.330627	785.742188	757.678711	696.323730	709.550781	674.986816	653.880920	640.202576	822.679199	817.934570	995.302673	758.871094	859.792480	723.038086	969.511230	1045.039063	918.280823	627.305176	668.948730	155.390106	172.458603	167.865997	178.010101	665.696289	645.096191	603.616272	0.000000	0.000000	0.000000	0.000000	0.000000	0.000000	0.000000	0.000000	0.000000	0.000000	0.000000
neg_17432	2.857800	837.450806	190.145294	236.429092	198.714493	220.484497	193.404999	183.709503	544.938477	598.503418	551.962891	724.786072	595.039612	550.729004	571.356384	587.235413	563.752930	582.453125	468.561005	513.284180	583.637695	598.011230	615.489685	621.585388	601.746582	592.455627	548.011719	562.529785	531.793884	483.603302	493.834015	476.351593	470.654114	459.636200	445.232391	489.023193	469.023193	441.060791	0.000000	0.000000	0.000000	0.000000	0.000000	0.000000	0.000000	0.000000	0.000000	0.000000	0.000000
pos_8800	2.762200	964.537537	106.863197	95.620598	36.419998	58.081299	48.310902	47.942799	254.355194	275.108398	255.880203	933.956116	953.186523	660.431580	600.166504	750.440918	678.700195	490.095886	478.423615	487.016113	632.308105	623.664124	798.119629	772.918884	820.317383	794.115723	1015.057617	928.403809	849.990173	317.065704	315.747589	137.731705	127.644501	148.657196	177.995407	343.030304	337.549988	319.122803	0.000000	0.000000	0.000000	0.000000	0.000000	0.000000	0.000000	0.000000	0.000000	0.000000	0.000000
pos_19902	2.845700	774.452820	246.792404	248.229599	69.532303	64.559303	76.131401	52.462700	368.240692	341.647003	316.860809	785.666504	747.705078	995.947327	927.812988	1145.158203	1127.675781	724.753906	747.795898	791.576721	1077.972656	1023.420898	1285.740234	1253.666016	1319.619141	1373.859375	1588.031250	1483.708984	1412.069336	787.020996	802.310974	208.399399	191.977905	196.590805	227.312500	825.108398	865.584473	783.966797	0.000000	0.000000	0.000000	0.000000	0.000000	1.148300	0.000000	0.000000	0.000000	0.000000	0.000000
neg_3255	3.045300	870.498230	282.213409	324.245789	283.279785	285.916687	272.763702	261.850098	841.950684	842.276917	802.915527	975.692383	902.507324	1234.679688	1127.298828	1055.012695	1042.444336	1201.307617	1278.055664	1225.090820	234.313599	212.225693	153.783905	229.087006	295.970886	328.391602	262.314514	240.499405	256.692902	200.505600	206.432693	245.920898	253.451401	289.720215	309.245392	394.342987	399.152100	370.793701	0.000000	0.000000	0.000000	0.000000	0.000000	0.000000	0.000000	0.000000	8.737000	0.000000	0.000000
pos_21033	5.490200	1034.666016	17.292200	19.436199	24.388901	45.397900	34.379002	23.128799	149.967300	144.551498	140.062500	1430.255859	1488.624023	862.058594	860.124023	898.526917	927.010315	967.361328	853.563477	936.714783	1203.014648	1269.168945	1860.602539	1741.251953	2088.066406	2154.533203	1764.421875	1814.150391	1850.780273	794.439026	760.415527	1330.676758	1361.431641	1363.307617	1239.062500	746.330627	764.955078	806.460388	0.000000	0.000000	0.000000	0.000000	5.492500	0.000000	0.000000	0.000000	0.000000	0.000000	6.151100
neg_23677	0.726200	210.124557	0.000000	0.000000	0.000000	0.000000	13.260000	0.000000	0.000000	0.000000	0.000000	203.195206	185.697296	189.920197	176.657501	206.613907	220.242203	230.162704	211.180801	221.453506	194.051804	191.154800	253.822601	204.718994	205.458694	239.554901	269.469513	232.293594	263.869385	48.401199	46.305901	62.321800	69.432602	56.164101	56.997398	66.032700	73.706200	81.319801	0.000000	0.000000	0.000000	0.000000	0.000000	0.000000	0.000000	0.000000	0.000000	0.000000	0.000000
pos_20587	5.832800	604.468872	0.000000	0.000000	0.000000	0.000000	0.000000	0.000000	0.000000	0.000000	0.000000	0.000000	83.848503	51.801300	35.189899	59.659698	66.762100	38.337898	45.939499	43.168800	161.883804	174.880600	199.564102	179.576797	201.223297	212.608902	192.363998	209.417404	171.177399	142.804596	129.076508	206.426895	189.819000	224.878693	197.105606	137.457993	127.502502	126.995903	0.000000	0.000000	0.000000	0.000000	0.000000	0.000000	0.000000	0.000000	0.000000	0.000000	0.000000
neg_2051	5.938600	1059.699585	0.000000	3.297800	0.000000	5.040600	0.000000	0.000000	0.000000	0.000000	7.646400	274.262695	255.694901	252.427505	239.288803	237.647903	252.936203	207.529800	217.047699	256.862305	491.363312	517.472717	595.549805	603.095215	689.707520	737.726624	652.645020	599.416504	616.271973	466.839600	481.791290	508.810303	528.656677	514.572815	538.118713	452.649200	417.970703	422.633514	0.000000	0.000000	0.000000	0.000000	0.000000	0.000000	0.000000	0.000000	0.000000	0.000000	0.000000
pos_12053	6.474400	978.671204	0.000000	0.000000	26.120800	0.000000	25.670799	9.175900	48.065899	50.011700	0.000000	103.937897	83.172897	92.870399	89.722900	77.427498	71.077301	89.507004	114.683701	91.220802	109.723198	104.002296	98.654999	122.586700	135.243500	150.365402	171.036407	106.059998	130.582001	77.618599	80.262604	118.721497	133.026505	141.668198	133.631500	73.494202	86.204201	99.015503	0.000000	40.272999	42.569698	19.010900	0.000000	0.000000	0.000000	9.715400	18.268101	336.684601	368.309814
neg_3610	2.612800	453.284363	178.788895	208.221695	215.700195	207.343597	215.563599	213.482101	227.573700	239.219803	240.998703	507.851593	497.431885	460.533905	463.540009	567.294922	476.372589	483.983887	528.798828	488.006592	862.910217	790.635681	1064.741211	1099.949219	990.685120	1013.587402	1024.809570	1001.982422	1052.974609	494.268799	495.915802	500.408905	529.811523	549.565430	542.056580	512.587402	491.601593	473.875702	339.412415	289.027802	282.762512	281.760712	298.580292	275.539795	303.625702	250.556396	249.880096	560.546387	549.342285
pos_8677	0.898700	260.173615	1170.347656	1209.051758	1044.594727	1093.626953	1278.342773	1355.887695	1360.206055	1410.130859	1323.985352	1060.712891	1134.875977	877.445313	894.883301	986.664978	1011.757324	763.959473	817.336426	801.433594	877.881775	888.054199	836.190918	721.580627	945.832520	880.661621	779.591309	829.470703	811.178711	698.486816	607.675781	761.260315	752.428711	741.421875	727.172424	673.179688	669.475586	707.784729	2941.693359	2912.470703	3703.333984	3759.236328	3379.347656	3365.869141	3457.795654	3605.257813	3861.521484	551.321777	590.937500
pos_21036	6.794900	1034.739380	74.222801	104.162399	54.630600	40.640800	0.000000	58.271099	502.402588	357.122986	406.233185	622.217773	629.596680	434.052704	466.236298	455.235107	413.465790	417.773712	391.016602	474.267792	870.235413	945.344177	1202.514648	1248.545898	1286.064453	1167.812500	1056.041016	1093.083984	1144.342773	518.197327	572.554199	691.585876	691.104004	582.032715	549.639221	545.346191	551.558594	517.814026	96.881104	100.726501	70.418900	86.522903	59.578899	43.072102	82.555496	148.293701	163.750000	1131.543945	1126.889648
pos_18206	7.341700	1012.759460	0.000000	0.000000	0.000000	0.000000	27.530100	34.930801	76.186798	59.649700	66.053596	170.412003	167.830399	131.783600	126.196899	139.550705	123.927399	143.866898	112.503403	146.353394	266.812012	252.233597	375.564209	347.203094	434.189911	426.065704	380.982391	366.255890	367.140900	187.590103	192.918594	201.150406	219.334198	130.705307	216.240097	151.738602	173.828903	185.913498	0.000000	0.000000	0.000000	0.000000	0.000000	0.000000	0.000000	33.607101	39.731998	257.988312	225.601700
neg_18832	5.944400	1059.699707	0.000000	0.000000	0.000000	0.000000	0.000000	0.000000	0.000000	0.000000	0.000000	69.842697	27.306000	40.353500	0.000000	47.462700	60.775501	30.184601	0.000000	41.782101	118.314201	102.351097	77.791000	85.591698	129.870804	93.735298	100.990303	113.119698	107.300400	80.708199	83.661697	92.456596	111.763100	120.028397	93.855301	80.343002	91.854698	83.467300	0.000000	0.000000	0.000000	0.000000	0.000000	0.000000	0.000000	0.000000	0.000000	0.000000	0.000000
pos_12400	6.602300	997.708008	23.129601	10.974100	15.324700	5.772500	0.000000	0.000000	72.389603	60.225101	31.099300	87.301102	96.161903	67.511497	72.800201	93.279701	77.671303	0.000000	87.005096	93.349098	116.164398	69.068802	141.700699	121.047501	152.961197	163.369507	144.460602	133.708099	111.549004	83.568802	86.825401	76.139297	147.187698	103.323997	90.103798	102.978500	96.918900	92.136902	11.335500	0.000000	14.306000	0.000000	0.000000	0.000000	0.000000	13.735800	0.000000	281.022705	242.601303
pos_21543	4.549400	928.572510	0.000000	0.000000	22.824699	19.536800	30.191799	36.353100	82.967796	65.999496	84.947098	250.728500	215.570908	138.142899	147.737396	93.262001	130.140701	180.806305	146.014893	148.261795	245.760101	223.273193	288.235413	275.471710	311.372101	262.428711	200.560699	228.413696	263.954803	123.759003	123.102097	175.385300	161.703094	156.667801	202.213501	87.321404	64.961998	91.186501	1.473000	0.000000	0.000000	0.000000	0.000000	0.000000	0.000000	0.000000	0.000000	0.000000	0.000000
pos_14578	0.554800	417.237030	0.000000	0.000000	0.000000	27.962000	0.000000	0.000000	0.000000	22.590900	0.000000	140.315094	165.987396	116.921799	119.725403	101.526901	106.041702	111.943497	121.138199	141.570206	178.391403	190.959106	206.870102	236.887100	211.731400	204.668701	219.241898	240.916107	222.458206	180.496002	201.891205	241.851196	239.909195	224.561295	202.286697	188.850098	191.204193	190.130707	0.000000	0.000000	0.000000	0.000000	0.000000	0.000000	0.000000	0.000000	0.000000	0.000000	0.000000
pos_7811	3.441600	838.503784	139.923096	126.027802	45.766998	57.358398	79.143898	62.465599	518.793884	473.396210	482.682098	1175.143555	1282.661133	649.734924	618.782715	1059.464844	1001.246094	1137.121094	1173.580078	1257.321289	57.243099	70.125603	205.964600	192.511398	249.556198	251.728806	245.998306	278.166504	259.723114	142.529694	79.586304	92.488098	79.336899	85.452003	104.612099	354.710693	359.252899	344.708710	0.000000	0.000000	0.000000	0.000000	0.000000	0.000000	0.000000	0.000000	0.000000	0.000000	0.000000
pos_21188	4.545800	928.571655	0.000000	0.000000	0.000000	46.149799	0.000000	0.000000	156.645294	150.906097	144.050293	450.653290	455.140411	230.707199	263.533386	187.736298	230.706100	299.959991	258.921600	316.082306	443.677185	418.723114	482.638214	502.463104	546.789612	502.295197	428.565186	422.169891	464.231201	217.298492	194.416595	303.796112	327.591797	310.085205	277.141388	181.405502	189.061996	197.324799	0.000000	0.000000	0.000000	0.000000	0.000000	0.000000	0.000000	0.000000	0.000000	0.000000	0.000000
pos_20608	2.846300	774.455261	145.426498	0.000000	49.977299	37.892502	0.000000	53.383801	174.528000	204.646896	205.376099	395.183289	367.505096	451.624512	468.981201	535.049316	497.585205	408.519012	433.918701	371.127014	501.528290	508.448700	618.039978	621.014587	598.180176	671.583008	748.806580	696.544373	687.912598	371.722412	366.300507	70.599403	86.988998	99.054604	144.833603	357.336395	431.252899	374.116913	0.000000	0.000000	0.000000	0.000000	0.000000	0.000000	0.000000	0.000000	0.000000	0.000000	0.000000
neg_21649	3.283900	850.503906	0.000000	0.000000	13.063900	30.222401	0.000000	40.246101	48.790199	63.008900	51.360199	123.064903	126.708900	104.008202	127.443901	86.585098	107.015701	77.054703	77.313103	68.609596	162.181503	166.827606	152.823898	193.807404	160.985703	167.903595	163.420395	199.737198	209.286499	136.519196	101.035599	117.820602	102.607697	86.639503	95.308701	117.393303	87.455498	95.947098	0.000000	0.000000	0.000000	0.000000	0.000000	0.000000	0.000000	0.000000	0.000000	0.000000	0.000000
neg_3725	6.185000	1066.689209	48.395699	41.659401	0.000000	23.984600	0.000000	0.000000	199.192398	0.000000	51.176899	349.877014	337.772003	364.513702	384.343811	471.062500	484.004211	480.529785	479.578400	479.237091	533.346680	567.443420	892.212402	851.326172	1178.482422	1068.210938	928.689514	882.250000	920.012695	429.316406	412.936310	535.596680	529.762695	556.690918	557.969727	508.700012	537.243713	506.448486	0.000000	0.000000	0.000000	0.000000	0.000000	0.000000	0.000000	0.000000	0.000000	274.609589	305.213898
pos_21740	5.706200	1054.714233	7.306600	0.000000	0.000000	0.000000	0.000000	0.000000	0.000000	0.000000	0.000000	150.264893	161.473602	141.669998	117.383797	86.560204	93.737297	84.921501	83.901604	106.325500	175.465698	146.689804	175.897903	180.273895	228.820801	188.418106	157.357895	138.894501	188.701706	108.372803	131.991699	183.880997	149.852203	141.886200	152.136703	109.468597	75.611900	102.433998	0.000000	0.000000	0.000000	0.000000	0.000000	0.000000	0.000000	0.000000	0.000000	0.000000	0.000000
neg_22265	2.377200	982.509644	64.236504	89.190598	91.024597	95.678596	100.705902	94.081497	203.930206	177.514008	208.580002	687.298279	734.440430	659.940918	627.438477	715.384827	706.633789	669.662598	612.416016	607.375977	596.513184	566.831482	680.820801	648.531311	674.647522	656.250000	702.728027	689.942871	739.859375	396.622589	354.443787	391.291992	390.262207	343.407013	373.311310	394.260986	370.600311	343.885712	0.000000	0.000000	0.000000	0.000000	2.278700	12.418900	0.000000	0.000000	0.000000	0.000000	0.000000
pos_22603	4.541700	928.571289	0.000000	0.000000	0.000000	0.000000	0.000000	0.000000	36.806301	31.205601	29.019300	93.159302	82.801300	67.336403	39.868099	43.273800	46.062801	60.470600	49.002201	56.646500	65.639099	78.020897	102.813797	96.627296	107.446899	89.515602	77.644600	97.462799	94.927696	14.265500	41.913399	58.821098	57.662300	41.715000	62.247101	38.198898	43.506401	31.191799	0.000000	0.000000	0.000000	0.000000	0.000000	0.000000	0.000000	0.000000	0.000000	0.000000	0.000000
neg_7653	3.466400	884.511597	822.564026	1308.224609	1498.268555	1556.436523	1366.967773	1336.430664	3729.960938	3327.521484	3665.015625	6890.230469	6894.621094	4931.222656	5079.886719	6248.777344	6285.531250	5233.632813	6961.148438	6642.128906	767.995605	807.621094	1373.161133	1251.376953	2271.962891	2130.943359	1265.329102	1203.522461	1226.602539	1177.770508	1142.685547	1004.146973	1143.901367	1393.576172	1430.648438	1725.901367	1619.525391	1536.572266	0.000000	0.000000	0.000000	0.000000	0.000000	0.000000	0.000000	0.000000	0.000000	13.849200	0.000000
neg_21639	2.286300	800.416992	134.296600	204.765701	86.816002	97.929703	120.534401	91.746201	760.597229	734.689026	683.846191	420.811493	437.682587	554.969727	561.280823	450.839386	460.053711	699.116211	747.054688	725.886719	105.277802	99.685799	47.151299	62.956799	112.941803	113.498901	75.181999	55.462700	68.358597	98.850098	112.973602	148.508102	156.282806	217.393295	223.996506	204.904099	215.215500	198.015701	0.000000	0.000000	0.000000	0.000000	0.000000	0.000000	27.394100	24.577600	0.000000	0.000000	0.000000
neg_9792	2.791900	1011.550903	57.963100	90.752296	82.094101	63.958801	90.425003	70.698601	231.442596	235.754501	239.080399	375.298615	388.087891	363.031494	338.553497	409.348389	366.850098	296.616913	270.958313	288.650604	356.549988	340.645294	395.807587	368.580811	383.390106	368.402100	350.781311	323.850800	338.985809	243.962799	219.569107	244.684097	207.133301	181.593903	208.715195	118.996399	168.938095	179.725998	5.706700	0.000000	2.967100	0.000000	0.000000	0.000000	0.000000	0.000000	0.000000	0.000000	15.952900
neg_18987	3.850900	912.541382	139.160904	245.558197	260.941406	305.327911	216.728104	189.036102	502.981903	495.561005	427.818115	1190.340820	1094.019531	1150.442383	1043.830078	923.277771	890.200684	716.044922	770.470703	853.198730	218.579605	202.085205	354.037109	109.918800	514.949707	504.313995	230.808701	231.157700	253.085403	228.808807	75.036598	63.178699	192.289993	252.973007	246.998993	189.315796	201.443497	199.214401	0.000000	6.481000	4.090100	0.000000	0.000000	0.000000	0.000000	0.000000	0.000000	0.000000	0.000000
neg_22491	6.153000	1086.722412	0.000000	0.000000	0.000000	0.000000	0.000000	0.000000	0.000000	0.000000	0.000000	40.384300	32.204899	61.693802	55.623600	36.824799	43.596100	41.836800	38.904400	0.000000	106.885902	114.741898	132.636993	172.189102	181.446396	172.089493	183.231903	161.553497	151.262802	64.236099	76.471199	111.510597	98.137802	76.693802	94.218102	79.695000	53.204899	74.625702	0.000000	0.000000	0.000000	0.000000	0.000000	0.000000	0.000000	0.000000	0.000000	0.000000	0.000000
pos_959	4.593700	1069.695435	0.000000	0.000000	0.000000	0.000000	0.000000	0.000000	0.000000	0.000000	0.000000	138.817505	157.543106	25.732000	25.928699	17.021099	36.786900	32.576599	37.047699	30.542299	68.493698	69.084297	74.870499	94.017502	112.714699	129.723602	76.924797	71.997704	102.385399	49.513599	55.260399	125.750504	108.282799	167.147797	127.619003	26.372999	25.815901	23.109800	0.000000	0.000000	0.000000	0.000000	0.000000	0.000000	0.000000	0.000000	0.000000	0.000000	0.000000
neg_15093	0.502500	692.102783	239.005203	323.591614	293.590790	282.393097	293.165985	279.431885	282.176788	292.422607	251.983398	280.890900	270.695099	235.588898	269.963409	234.593994	230.527298	233.759003	233.294601	237.655807	189.012695	205.746506	170.776093	197.438705	174.772095	188.533707	177.298492	190.433304	174.645294	126.866798	99.197304	100.704803	133.907196	107.343697	110.940697	111.367599	117.390404	131.755402	93.979797	102.691299	70.467102	85.963097	71.625099	67.080803	96.172997	101.168800	100.154198	130.440903	100.174797
neg_17877	4.923200	1122.682861	0.000000	0.000000	0.000000	0.000000	0.000000	11.313000	10.689900	0.000000	0.000000	280.911591	288.812988	244.917496	170.230194	394.113495	399.075897	485.596191	472.463104	459.622986	888.174805	875.711914	1753.639648	1788.249023	2354.027344	2171.470703	2250.158203	2213.685547	2233.724609	403.742706	430.834991	785.051819	927.872070	729.058594	696.618225	607.829102	553.067383	611.983398	0.000000	0.000000	0.000000	0.000000	0.000000	0.000000	0.000000	8.190500	0.000000	0.000000	0.000000
pos_17517	5.688900	1027.692017	0.000000	0.000000	0.000000	0.000000	4.895500	0.000000	0.000000	0.000000	14.502300	65.995903	52.224899	37.783001	24.311701	0.000000	49.020199	39.829102	38.020302	35.005001	86.626503	93.633202	89.409203	106.567101	107.325699	93.828201	77.765701	115.161797	93.265701	63.962002	58.054199	84.939301	91.570801	71.267601	92.963097	68.948799	60.338799	61.358101	0.000000	0.000000	0.000000	0.000000	0.000000	0.000000	0.000000	0.000000	0.000000	0.000000	0.000000
pos_18749	7.338300	1012.760559	0.000000	0.000000	21.829500	0.000000	7.322800	8.604000	19.254299	0.000000	0.000000	43.196301	40.748100	30.860300	35.902302	28.353300	18.175200	56.929401	47.209999	28.544201	85.636398	97.926300	103.282303	96.200401	143.006302	140.506500	117.999397	105.851402	116.293900	56.116402	75.973396	59.852200	81.015503	72.703201	39.237999	57.741402	56.050400	47.395500	0.000000	0.000000	0.000000	0.000000	0.000000	0.000000	17.029100	0.000000	0.000000	71.222504	69.015404
pos_22265	6.795100	1034.741333	27.702499	0.000000	0.000000	5.411300	0.000000	0.000000	116.050797	93.054604	93.088203	148.592697	123.894600	107.813004	106.243797	84.801399	105.296898	90.503998	80.392601	92.719101	230.806000	175.688004	227.613205	227.513199	229.966293	253.226196	207.860703	240.623901	246.777802	107.133400	132.861603	143.058105	148.054199	107.199303	120.850998	138.194305	144.141098	87.917503	25.271799	0.000000	0.000000	0.000000	0.000000	13.962500	24.274799	37.287300	44.193001	248.124496	205.219498
pos_13292	7.047500	984.723022	18.914700	8.755200	0.000000	0.000000	0.000000	0.000000	53.577000	61.309299	96.655502	150.424301	157.507095	125.079300	110.153900	132.943405	126.614799	119.402298	105.028099	123.364601	217.726395	206.557999	330.235596	327.384308	385.492188	309.539093	325.721405	317.335907	306.918488	162.426804	157.663498	242.196396	220.687302	215.379898	216.810394	149.941803	158.823898	170.100494	16.982300	11.571200	0.000000	0.000000	0.000000	13.607500	0.000000	31.816999	0.000000	241.869995	270.462189
pos_12878	2.845400	774.453186	224.565903	260.953888	65.682198	41.527802	63.493900	46.921902	335.758301	324.016388	300.961395	732.258789	836.520996	1042.314453	1019.496094	1118.738281	1149.061523	854.994080	878.107910	810.997070	1058.545898	1040.485352	1478.831055	1449.416016	1533.783203	1584.875977	1867.842773	1776.800781	1636.690430	726.599609	735.799805	164.254303	179.875397	210.593307	202.344696	910.610413	809.071777	845.149414	0.000000	0.000000	0.000000	0.000000	0.000000	0.000000	0.000000	0.000000	0.000000	0.000000	0.000000
neg_19071	0.726200	210.123596	0.000000	0.000000	0.000000	0.000000	0.000000	0.000000	0.000000	0.000000	0.000000	2202.466553	2096.005859	1989.611328	1949.889771	2282.425781	2164.689453	2295.062988	2217.800049	2291.802734	2115.656250	2196.454102	2393.934326	2338.753906	2484.318359	2471.736328	2632.533203	2629.857422	2892.181641	606.672913	591.152283	725.705078	632.002014	672.651917	655.835876	698.808594	661.408691	705.377380	0.000000	0.000000	0.000000	19.770901	0.000000	0.000000	0.000000	0.000000	0.000000	0.000000	24.984600
pos_176	6.148000	1040.715820	0.000000	0.000000	0.000000	7.094300	0.000000	0.000000	0.000000	0.000000	0.000000	73.753502	86.079002	65.001297	30.017900	59.606098	48.521900	34.256401	45.194099	48.219002	149.832397	189.509399	232.199799	232.961197	288.333710	273.639587	246.384201	259.797913	236.270096	94.195503	74.202103	174.699295	152.903793	155.127701	136.734695	67.375999	73.533096	78.318703	0.000000	0.000000	0.000000	0.000000	0.000000	0.000000	0.000000	0.000000	0.000000	0.000000	0.000000
neg_11731	4.591600	1094.653320	0.000000	0.000000	0.000000	0.000000	0.000000	0.000000	15.955100	15.773400	19.583000	940.181580	994.875977	821.383301	868.619080	926.899902	1004.947327	890.225586	982.222229	895.163086	2384.568359	2604.472656	4442.839844	4141.718750	5272.750000	5204.433594	4739.906250	4811.062500	4570.578125	1434.090820	1388.536133	2218.939453	1966.254883	1788.294922	1811.686523	1293.557617	1372.045898	1248.727539	12.290600	0.000000	0.000000	0.000000	0.000000	0.000000	0.000000	0.000000	0.000000	0.000000	0.000000
neg_13825	6.464300	1024.684937	0.000000	112.634003	0.000000	23.450600	117.917397	59.740398	109.055702	86.772400	81.685402	145.909805	159.976807	128.261093	180.462494	283.742889	273.105988	192.330902	201.660294	184.094604	184.954300	169.084702	320.913086	365.208710	348.074005	432.234894	233.711395	189.937607	190.279694	188.692596	202.575897	255.252106	289.985809	339.358185	315.887909	213.101105	181.510101	176.240707	61.014801	72.213898	35.484001	42.624100	64.230698	76.685097	50.435299	91.239899	122.988800	988.616699	973.588379
neg_8452	2.800600	1010.544067	1351.643555	1910.533203	1590.076172	1626.986328	1459.965820	1518.588867	5106.375000	4796.105469	4921.105469	6422.156250	6925.597656	6905.863281	6484.117188	5893.167969	5965.187500	6091.503906	5806.613281	5617.375000	6463.529785	6908.246094	6194.597656	5747.703125	6214.488281	6061.265625	6469.625000	6990.460938	6326.527344	4513.082031	4489.773438	4315.230469	4193.605469	4112.460938	4204.511719	3886.870117	3732.927734	3595.218750	29.499300	0.000000	17.189899	0.000000	15.842000	0.000000	0.000000	19.125500	17.914101	0.000000	0.000000
neg_7852	3.459900	884.511536	414.964386	626.625488	779.050781	774.617188	692.363770	664.348083	1925.093750	1633.124023	1840.911133	3367.441406	3356.886719	2487.119141	2458.220703	3123.722656	3021.001953	2564.167969	3558.185547	3281.421875	409.159393	408.914093	657.587891	635.592285	1099.104492	1020.836426	641.302185	595.692871	612.118225	586.576172	631.594727	518.606384	558.962402	744.690430	725.905823	833.396484	911.585388	811.574707	0.000000	0.000000	0.000000	0.000000	0.000000	0.000000	0.000000	0.000000	0.000000	0.000000	0.000000
pos_18220	5.929000	1012.681519	21.018000	0.000000	0.000000	0.000000	0.000000	0.000000	0.000000	0.000000	0.000000	603.411072	611.981018	400.242889	390.734589	432.600586	417.877014	377.827911	414.982910	435.166290	868.253418	1020.373474	1099.779297	1128.119141	1221.795898	1195.730469	1137.449219	1039.877930	1071.091797	749.743225	793.823181	1085.778320	1140.707031	1019.409729	1043.260742	673.372986	693.077087	688.680176	0.000000	0.000000	0.000000	0.000000	0.000000	0.000000	0.000000	0.000000	0.000000	0.000000	0.000000
neg_19491	0.863500	574.296570	67.328400	86.699799	0.000000	0.000000	0.000000	91.309303	0.000000	0.000000	0.000000	284.590790	294.436798	243.874603	250.624893	299.504913	311.047607	343.828094	319.940704	290.263702	279.416504	272.086212	399.172089	355.517090	374.458008	373.300293	354.379211	374.930908	331.937286	350.993713	314.808594	404.084686	341.281311	322.785614	365.419708	342.469696	343.636993	334.820099	0.000000	0.000000	0.000000	0.000000	0.000000	0.000000	0.000000	0.000000	0.000000	0.000000	0.000000
pos_18383	7.336200	1012.755798	10.541200	0.000000	0.000000	0.000000	0.000000	0.000000	40.964600	0.000000	39.625900	105.861900	99.718498	69.468399	66.406403	81.268402	77.405998	98.230904	70.603897	61.402401	142.735001	175.317902	209.725006	222.251297	296.864014	270.080811	241.332001	245.255203	227.317093	99.966003	117.341797	159.338501	148.700607	142.267593	143.487793	102.016197	96.214798	96.632797	15.984000	0.000000	0.000000	18.635000	0.000000	17.897600	0.000000	21.915600	14.579000	152.749802	132.043304
neg_17448	4.298500	838.507568	122.010300	212.518402	207.534500	160.396194	142.489502	142.798996	648.530273	601.275391	529.493225	445.624512	491.422607	531.132324	493.866486	513.658691	480.485107	617.834473	607.076172	662.397522	280.682587	312.663086	373.945587	366.171387	540.050293	561.963928	315.164307	264.741211	282.514404	163.001495	140.465607	164.106293	155.356400	273.625000	268.911102	177.749802	204.932693	161.926895	0.000000	0.000000	0.000000	0.000000	0.000000	0.000000	0.000000	0.000000	0.000000	0.000000	0.000000
pos_3912	0.603900	500.260712	0.000000	0.000000	0.000000	0.000000	0.000000	0.000000	49.012798	47.799301	41.706699	182.670700	178.231201	126.552902	124.521500	159.762802	148.494293	151.397797	138.707993	130.323105	79.190201	85.688400	90.041199	118.640900	90.567802	120.360397	98.232201	91.059402	92.652802	60.613602	64.838898	79.121498	80.558601	84.990898	88.452202	67.111298	80.715599	72.024498	0.000000	0.000000	0.000000	0.000000	14.688300	0.000000	0.000000	0.000000	0.000000	0.000000	0.000000
neg_11197	0.497300	225.035583	0.000000	0.000000	0.000000	0.000000	0.000000	0.000000	0.000000	0.000000	0.000000	0.000000	0.000000	0.000000	0.000000	0.000000	15.831700	0.000000	0.000000	0.000000	31.555901	28.808901	59.480900	40.064098	48.425301	49.269001	35.817200	45.913601	52.990002	0.000000	0.000000	0.000000	0.000000	0.000000	0.000000	0.000000	0.000000	0.000000	0.000000	0.000000	0.000000	0.000000	0.000000	0.000000	0.000000	0.000000	0.000000	0.000000	0.000000
neg_12803	5.844800	779.595947	0.000000	0.000000	0.000000	0.000000	0.000000	0.000000	0.000000	0.000000	0.000000	0.000000	0.000000	0.000000	0.000000	0.000000	0.000000	0.000000	0.000000	0.000000	0.000000	0.000000	0.000000	0.000000	0.000000	0.000000	0.000000	0.000000	0.000000	114.266998	119.187500	109.027496	161.156998	134.195206	94.892601	89.067703	91.872398	89.948402	0.000000	0.000000	11.016600	0.000000	0.000000	0.000000	0.000000	0.000000	0.000000	0.000000	0.000000
pos_20319	6.614300	1044.663818	0.000000	25.236700	0.000000	0.000000	0.000000	14.055900	198.069504	158.258102	166.884399	211.103607	188.347000	109.426003	104.125999	138.428604	138.792404	177.367096	143.862503	160.487198	269.952911	286.129211	305.248993	330.390411	348.800293	310.426514	332.039307	329.199707	345.615997	166.915894	175.913101	186.017197	192.510895	199.926498	170.789597	176.285400	170.095001	158.554398	36.593601	0.000000	10.853900	33.996300	0.000000	19.900900	23.254400	55.086700	63.572201	421.256592	417.672394
neg_10544	2.863900	888.448425	69.979897	100.295197	77.967201	61.557800	104.077400	84.944603	184.081207	158.111603	199.350601	247.979507	217.682495	193.927994	227.472397	267.262909	235.134796	211.386505	172.635605	206.908600	188.067993	220.292999	249.866592	224.458694	237.488205	245.436203	268.437714	227.000000	249.414597	219.707794	177.062897	194.288803	194.322800	151.845306	201.963501	188.153305	192.416397	194.526993	0.000000	0.000000	0.000000	0.000000	0.000000	0.000000	0.000000	0.000000	0.000000	0.000000	0.000000
pos_1528	6.797200	1072.695435	0.000000	0.000000	0.000000	0.000000	0.000000	21.627199	93.352402	88.222900	98.935600	112.177597	112.378700	73.419998	75.304703	93.481499	60.720501	92.153297	83.923203	84.323700	141.766602	176.395096	197.236694	235.291397	270.170898	233.043900	173.276993	217.891998	233.148193	85.332703	74.247704	112.892998	126.461098	114.679703	102.376602	110.528297	123.685303	122.721001	9.391400	0.000000	0.000000	25.857201	0.000000	0.000000	0.000000	0.000000	29.668699	212.919403	184.249496
pos_14941	1.410600	418.330383	38.388500	38.124199	35.833099	39.827999	46.547298	53.526600	51.014400	58.727501	52.352600	147.950104	164.936005	163.761505	183.151505	177.109100	187.273697	163.033096	164.264893	170.251099	65.826797	92.672501	94.334801	84.877403	83.413101	88.549400	98.095703	82.350197	84.906197	73.135300	84.834000	77.136002	71.121498	68.784897	83.263603	75.813202	88.709198	75.887299	226.262497	223.895294	184.249893	180.214493	222.358505	211.413101	225.920502	225.120697	217.190598	0.000000	87.935097
neg_21798	0.505000	592.177063	553.072815	552.139221	575.439880	567.271484	450.331787	431.387909	621.475586	430.073486	447.595001	518.168030	542.554199	504.476807	489.894287	552.854980	538.673828	542.689880	504.245789	501.260498	435.618195	409.219513	439.125000	409.352112	437.488312	471.915802	445.264893	452.898193	434.946808	275.777313	271.822296	295.854004	257.271698	274.890900	288.996307	313.060089	229.667206	255.298599	221.328094	205.174103	228.830704	204.826294	246.126297	197.460693	213.028107	223.040298	204.525803	248.125198	236.257202
pos_6795	0.887000	528.292542	15.518900	0.000000	20.747101	21.002899	20.901899	0.000000	42.657799	46.473202	58.015701	51.949001	58.372501	42.886600	41.763401	50.092098	53.612598	62.518398	69.741699	60.149502	61.175400	54.910999	66.665398	70.281799	63.235298	80.757103	70.812103	78.951202	67.991898	52.020199	49.417099	67.175697	56.245499	58.450802	48.814899	56.436600	53.946301	61.157299	0.000000	0.000000	0.000000	0.000000	0.000000	0.000000	0.000000	0.000000	0.000000	0.000000	0.000000
neg_20321	3.283200	848.491699	84.837502	101.949501	118.749199	104.379204	111.706200	82.810097	285.991211	314.523712	323.596710	337.885712	305.663605	345.062714	323.298309	322.882294	307.980194	256.974091	250.541595	220.461105	370.764191	410.565704	461.479706	430.554199	451.995392	417.686798	437.991211	439.513885	466.291687	302.526611	273.281006	261.709015	233.127899	219.568604	281.735596	260.582794	219.010406	267.852997	0.000000	0.000000	0.000000	0.000000	0.000000	0.000000	0.000000	0.000000	0.000000	0.000000	0.000000
neg_2471	2.955400	1061.591187	53.330799	62.535900	58.180000	67.145103	58.397400	35.277302	194.024200	178.862503	195.579498	183.147705	184.994797	200.473602	209.627396	191.392105	182.309906	226.523193	208.620804	62.017601	34.677399	52.873199	55.935299	50.199501	67.966797	73.996201	62.181900	55.315899	53.889999	62.525600	55.985001	61.339600	40.157700	59.847301	68.840103	71.350998	74.008400	90.653198	0.000000	0.000000	0.000000	0.000000	0.000000	0.000000	0.000000	0.000000	0.000000	0.000000	0.000000
neg_3384	2.083600	292.205627	4.857200	0.000000	9.205600	7.901500	0.000000	8.989500	10.903800	11.728400	8.169700	33.480900	21.167500	27.396299	21.358999	26.262501	28.731501	22.705000	19.089600	24.135500	54.074200	32.650002	35.433201	24.779699	37.765701	25.947001	28.445700	54.009602	40.305500	23.528000	36.236000	25.818701	33.972599	27.635599	38.182598	20.868999	29.648899	26.159100	0.000000	0.000000	0.000000	0.000000	0.000000	0.000000	0.000000	0.000000	0.000000	0.000000	5.720000
pos_21680	3.263800	802.484192	0.000000	38.295399	41.083199	46.583199	56.923599	29.282801	91.380600	85.543602	66.667000	377.716614	476.653809	108.644798	103.346603	127.203903	108.278702	86.774803	90.943703	80.206802	154.265900	153.574203	228.272903	211.078903	211.281601	207.617599	232.089493	268.496307	246.033096	122.210602	137.770599	89.627403	52.131001	154.813599	140.903397	102.461700	98.347397	100.680199	0.000000	0.000000	0.000000	0.000000	0.000000	0.000000	0.000000	0.000000	0.000000	6.791200	0.000000
pos_9540	7.157100	844.656799	106.931999	92.581398	115.692101	123.885902	127.218803	115.173599	111.461403	102.516502	101.634003	202.988800	204.906097	149.404404	153.108200	142.806198	214.823395	151.819794	180.475494	159.861801	997.489685	1005.535583	1677.051758	1569.727539	1914.456055	1867.382813	1752.376953	1723.179688	1628.086914	731.353027	742.042480	1129.256836	1138.684570	1238.734375	1267.727539	828.375977	829.575195	820.470703	131.500900	140.957397	127.209999	71.643402	107.918800	73.708504	97.588898	118.775803	118.676102	173.234100	182.307098
pos_17862	6.617000	1006.707458	60.643700	66.983902	30.249599	0.000000	8.811100	45.038601	294.447998	276.888885	294.753204	324.041992	309.245392	209.167007	275.259491	213.335907	214.102203	264.634491	242.792404	252.835800	383.729492	388.808289	498.431885	511.383087	553.459473	480.899414	467.538605	484.954315	534.238770	228.599594	272.284210	347.675995	348.075195	304.548309	288.352295	251.267899	294.498291	232.927399	77.541397	77.883301	51.737301	57.888199	39.324100	14.471900	25.192900	109.033600	126.567703	696.800781	666.199219
pos_13280	7.049800	984.722595	0.000000	0.000000	40.443001	30.116899	0.000000	0.000000	99.320801	114.841400	110.504997	259.090790	277.203094	185.809097	176.271194	188.861603	174.846298	178.075104	183.802094	176.843796	308.649902	304.616699	546.790527	498.769806	583.594727	573.354492	482.967499	484.670410	507.510315	268.960388	219.798599	359.688690	411.088898	338.463898	305.743195	261.464111	254.800903	261.010315	21.874399	34.479198	0.000000	0.000000	0.000000	18.861900	24.781000	44.626801	0.000000	462.188995	424.007599
pos_10295	2.849700	774.452698	694.960022	678.591797	154.279099	197.743698	196.171906	165.449097	978.307129	983.723572	863.514587	2180.378906	2184.927734	2664.759766	2630.906250	2293.791016	2454.281250	2210.654297	2287.500000	2199.462891	2773.775391	2865.646484	2615.230469	2718.154297	2866.158203	2784.914063	3161.872070	3317.332031	3131.757813	2265.625000	2116.425781	536.692871	544.208008	570.757813	599.876526	2316.972656	2346.398438	2312.263672	10.397900	0.000000	0.000000	0.000000	0.000000	9.492100	0.000000	0.000000	0.000000	0.000000	0.000000
pos_21375	6.796200	1035.736694	134.225693	144.207794	0.000000	0.000000	143.491501	0.000000	465.987793	364.677185	383.446289	550.341309	554.750977	473.458496	423.487488	421.873505	406.895508	443.474609	423.394501	422.302002	727.971191	747.064026	865.985779	874.101624	1023.140076	923.761230	914.595215	877.927185	956.618713	467.977814	544.584473	514.595703	562.072815	458.417694	505.272003	413.614685	435.039307	456.727295	196.407806	181.046402	0.000000	0.000000	173.508698	171.381104	206.864899	196.505096	210.935806	916.250000	895.125977
neg_12309	4.594500	1095.656860	0.000000	11.603200	0.000000	0.000000	0.000000	0.000000	0.000000	0.000000	0.000000	66.674400	67.429703	66.155899	60.921101	78.414597	60.095100	50.344799	57.971298	52.970501	219.231598	181.770905	292.446014	281.005402	311.626007	352.409210	296.852997	304.050507	308.022003	101.620598	108.218399	149.830597	151.761703	143.309692	140.761703	77.268402	101.858597	86.714104	0.000000	0.000000	0.000000	0.000000	0.000000	0.000000	0.000000	8.732000	0.000000	6.035500	0.000000
neg_23643	4.591700	1094.657349	0.000000	0.000000	0.000000	0.000000	3.655400	0.000000	5.276000	0.000000	0.000000	140.491501	111.044701	110.564903	100.126999	112.773499	99.628899	106.006500	114.299599	98.398903	277.222900	306.041504	534.424805	475.547394	537.964417	574.327087	541.409729	524.291992	533.238770	141.969604	137.212494	253.853302	248.281906	204.236893	218.728394	165.539398	165.940994	140.957199	0.000000	0.000000	0.000000	0.000000	0.000000	0.000000	0.000000	0.000000	0.000000	0.000000	0.000000
neg_722	0.501800	691.094421	266.043488	315.346710	282.007599	292.422913	327.657715	285.369110	302.895813	327.950012	280.994904	291.455811	292.901398	250.488205	235.444595	221.089798	230.504501	203.841400	206.546799	229.132904	219.623703	220.971298	205.907196	219.943695	158.601807	196.168701	155.842697	172.018906	178.481903	171.750107	126.023697	141.890106	134.550003	122.935097	105.843903	118.048302	93.070602	97.916801	105.500702	99.543800	91.679298	109.326202	112.933701	96.800201	104.986504	77.373398	98.638199	147.920395	125.606903
pos_22266	5.952000	1038.699585	0.000000	0.000000	0.000000	0.000000	0.000000	0.000000	0.000000	0.000000	0.000000	178.111893	148.540894	124.047203	103.625900	93.919800	108.598099	89.221100	91.344498	100.454300	300.294708	277.330292	337.362793	325.477112	441.348389	419.846893	337.913086	328.827911	363.433105	198.139999	207.096207	280.061005	273.671600	259.217499	268.904785	171.109604	169.491196	159.404495	21.063000	0.000000	0.000000	0.000000	0.000000	8.536500	0.000000	10.914600	0.000000	14.785600	0.000000
pos_6197	0.495000	368.105011	333.594696	354.097412	303.388214	322.870087	338.769989	356.192108	359.558594	374.881104	359.775909	251.080795	243.320694	247.778900	186.498001	182.163803	210.485397	293.272705	175.413300	189.759995	133.880997	136.608200	149.504501	138.982895	180.954605	159.923996	146.669205	156.523407	163.385300	62.075298	69.452797	92.357101	82.343597	73.661697	83.523201	51.793098	77.505997	62.190399	97.926300	95.289200	105.180496	83.754097	92.851799	100.306198	84.801903	104.843102	95.950996	138.065094	107.634300
pos_18391	5.941900	1012.680786	0.000000	0.000000	0.000000	0.000000	0.000000	0.000000	0.000000	0.000000	0.000000	228.967804	203.026093	167.388794	154.837997	137.347794	136.375198	145.966599	126.746803	136.626694	341.304413	331.225098	362.046387	368.040314	455.186005	410.203400	410.819611	377.740997	374.826202	269.574188	286.987305	369.592987	341.996094	351.984100	365.701385	249.104004	240.494507	230.173492	0.000000	0.000000	4.347900	0.000000	3.488300	0.000000	0.000000	0.000000	0.000000	0.000000	0.000000
pos_17566	1.406300	418.329071	0.000000	60.156502	52.172699	35.233898	61.014400	49.799400	54.667301	46.664101	56.618000	133.397095	160.399506	154.663895	157.267899	147.850006	164.135101	142.699097	163.023895	150.090500	67.705299	83.776199	78.697601	77.304398	102.044899	96.219803	80.388496	88.675301	85.006302	76.620102	97.638901	68.364098	71.526901	85.167999	77.748703	90.853996	77.095497	74.314697	188.137100	187.682297	190.884506	184.733795	199.482300	207.504898	204.082993	195.373306	189.227905	71.377502	92.470200
pos_8416	2.764000	964.536865	185.215607	173.506104	91.017303	77.144402	114.118301	56.229198	464.729004	453.442902	445.800812	1681.300781	1803.535156	1065.484375	1127.701172	1358.950195	1343.627930	834.871094	816.017578	787.512695	1080.553711	1017.782715	1500.795898	1433.961914	1493.374023	1457.197266	1765.824219	1681.969727	1588.842773	543.990173	532.584473	240.919098	235.953995	299.294891	294.763885	572.727478	573.628418	605.528320	0.000000	0.000000	0.000000	0.000000	0.000000	3.641300	6.408600	0.000000	15.230000	0.000000	0.000000
neg_8947	0.502100	592.174072	208.072906	277.209015	258.319794	264.175293	289.963898	302.755096	285.077087	282.770508	305.605011	239.314896	244.216293	214.892502	237.762894	237.938202	208.669296	255.137299	248.025497	253.020599	154.455902	177.166000	199.044693	201.214401	210.773804	208.815201	185.419205	193.725693	217.169998	117.001404	97.758102	110.776703	138.745407	126.318199	125.048798	107.017303	100.243301	113.329903	102.872299	93.572998	112.414200	90.487396	97.613098	82.226601	89.709999	113.723099	97.777603	118.083199	112.080002
neg_10189	6.145700	1086.721436	0.000000	0.000000	0.000000	0.000000	0.000000	9.148800	0.000000	0.000000	0.000000	36.563000	37.844501	31.712700	61.346699	45.009602	33.947601	0.000000	30.017300	44.546501	118.809601	120.586700	173.598907	118.805603	212.961197	192.228806	184.184692	202.086105	162.335403	65.036697	95.046303	95.995697	97.675499	92.293602	115.351799	86.440399	92.304398	94.174202	7.038600	0.000000	0.000000	0.000000	0.000000	0.000000	0.000000	0.000000	0.000000	0.000000	0.000000
pos_19094	5.942000	1012.683899	0.000000	0.000000	0.000000	0.000000	0.000000	0.000000	0.000000	29.676800	0.000000	106.867798	72.933296	85.091698	86.035103	72.097702	85.276100	67.612900	51.366901	71.030701	153.212006	130.491806	115.126099	100.644203	121.738297	130.873306	117.880798	62.191299	103.389297	148.322495	117.980698	143.970505	158.874405	170.455597	184.030899	120.983398	128.045303	137.231598	0.000000	0.000000	5.289900	0.000000	0.000000	0.000000	0.000000	0.000000	0.000000	0.000000	0.000000
neg_21742	5.755400	164.417877	0.000000	0.000000	0.000000	0.000000	0.000000	0.000000	0.000000	0.000000	0.000000	0.000000	0.000000	0.000000	0.000000	0.000000	0.000000	0.000000	0.000000	0.000000	52.768700	66.542900	151.815308	112.202400	162.468796	157.810806	80.985802	99.286598	170.426102	0.000000	0.000000	0.000000	0.000000	0.000000	0.000000	56.393799	0.000000	0.000000	0.000000	0.000000	0.000000	41.297401	0.000000	0.000000	0.000000	0.000000	0.000000	0.000000	0.000000
pos_20330	6.608700	1044.666016	51.728500	75.801697	70.668503	0.000000	75.706001	90.683800	146.732101	112.544296	129.686493	151.572906	124.716301	74.831703	106.948700	101.092300	97.177597	103.668900	115.254799	110.528198	163.829193	186.214005	230.029495	232.003799	242.610992	222.395905	213.607300	183.130402	228.454193	78.116203	119.332901	125.192001	166.695206	120.082901	87.906303	122.152901	103.990196	99.332901	58.536598	0.000000	42.049500	0.000000	78.155998	0.000000	66.441498	54.549702	59.259899	275.259308	276.836700
neg_8413	3.467000	884.511353	159.097198	218.759003	233.052399	251.817398	270.650909	220.124603	655.471680	525.426270	534.192871	1104.463867	1119.051758	783.163574	759.539124	1006.215820	861.208984	790.359375	1073.235352	1072.853516	131.874893	139.186798	177.421997	207.794998	389.764587	311.792206	194.613800	115.145302	222.886093	179.261597	198.834198	180.219696	183.882706	228.646393	213.811005	272.916687	255.227997	248.731003	0.000000	0.000000	0.000000	0.000000	0.000000	23.214600	12.158800	0.000000	0.000000	0.000000	0.000000
pos_13462	7.055400	984.722900	0.000000	0.000000	0.000000	0.000000	0.000000	6.489400	21.649700	0.000000	13.547700	62.532799	0.000000	39.149799	39.884499	41.312099	40.933102	38.822899	45.010101	51.426201	73.474197	74.039200	114.681000	108.542801	131.963104	120.110199	113.085503	95.075996	111.165298	60.414501	63.693901	82.219398	79.608002	81.391098	74.041298	66.427696	55.575298	63.415600	0.000000	0.000000	0.000000	0.000000	0.000000	0.000000	13.153200	0.000000	0.000000	92.141701	74.360901
neg_14015	6.470000	1024.683838	0.000000	0.000000	0.000000	0.000000	32.143200	28.491800	31.097300	31.782600	21.514400	0.000000	81.024101	47.861500	124.536797	174.546005	134.710297	108.990799	68.959900	108.077599	94.567398	136.445801	156.158203	191.655396	184.641602	218.448196	112.247002	103.897003	106.004601	106.645599	97.117104	149.238998	148.282196	174.539795	153.656097	108.598396	103.434700	139.722794	0.000000	28.984800	26.858801	0.000000	29.507099	0.000000	23.900000	0.000000	32.143002	626.286072	625.723572
neg_7440	2.590400	752.390442	20.028900	27.047400	0.000000	0.000000	0.000000	0.000000	0.000000	0.000000	0.000000	0.000000	0.000000	0.000000	0.000000	0.000000	0.000000	0.000000	0.000000	0.000000	0.000000	0.000000	0.000000	0.000000	0.000000	0.000000	0.000000	0.000000	0.000000	0.000000	0.000000	0.000000	0.000000	0.000000	0.000000	0.000000	0.000000	0.000000	39.038799	41.442001	44.602901	50.954601	40.506500	66.772697	24.583300	0.000000	37.948399	104.191704	117.701897
neg_14896	0.502300	622.158325	184.000595	225.765396	219.878906	199.461304	275.089386	265.535889	258.190887	276.474091	246.363007	201.484299	191.516006	160.509399	176.959198	211.817307	183.272598	201.248001	187.015106	213.342194	113.556000	122.889198	134.343094	154.381607	160.166397	182.269501	157.407806	159.099701	172.253098	74.510201	82.652496	108.227303	101.698402	91.058197	105.085800	89.056503	107.445396	92.738098	81.198898	82.176498	64.803497	80.934097	111.881302	82.649399	91.871201	79.145103	73.936096	105.591202	88.934998
neg_13228	6.612100	896.634155	0.000000	0.000000	0.000000	0.000000	0.000000	0.000000	0.000000	0.000000	0.000000	12.624700	6.331900	9.505300	43.504101	111.675400	40.009602	117.280602	134.281601	164.542404	124.754799	148.013199	242.479706	312.327393	662.547424	585.976074	485.714600	577.750488	546.500488	82.614502	126.866302	239.693497	98.601601	363.197998	322.317108	328.500000	339.505615	338.410614	0.000000	0.000000	0.000000	0.000000	0.000000	0.000000	0.000000	0.000000	0.000000	0.000000	0.000000
pos_22207	3.264500	802.487061	29.722200	0.000000	63.385799	44.527500	53.174702	26.169399	143.067505	99.581200	123.285400	680.802185	633.039978	124.701698	142.626297	154.981903	157.490097	131.311996	127.330704	126.300003	167.020798	149.344803	318.720490	264.900909	295.045197	302.281311	311.238007	373.419403	343.850586	135.536102	128.344803	101.785301	113.033897	205.376999	164.285995	139.669907	119.318497	132.209503	0.000000	0.000000	0.000000	0.000000	13.213500	0.000000	6.799700	12.367900	0.000000	0.000000	0.000000
neg_5757	2.786700	1000.510254	20.693899	37.600899	19.679800	0.000000	0.000000	20.982100	68.165703	63.247398	61.730598	130.391495	110.212601	90.079201	98.162003	125.347198	126.770699	111.496803	90.464996	88.628502	74.587799	100.181503	101.437599	114.428497	119.944000	129.342300	102.530602	73.962097	111.454399	63.611900	70.024002	49.328201	73.350700	81.983704	64.503098	64.579399	74.275597	47.265099	0.000000	0.000000	0.000000	0.000000	0.000000	0.000000	0.000000	0.000000	0.000000	0.000000	0.000000
pos_4833	0.393500	230.199921	702.745605	751.008972	705.338928	595.151001	762.332214	726.017090	822.171387	762.355103	831.026794	579.620483	608.516113	503.042114	450.713989	537.769897	515.718628	508.696808	493.739990	482.191711	406.234314	392.760498	420.650513	416.464508	453.348511	456.295502	485.246185	450.259308	436.667694	443.203888	455.934906	669.097229	626.136414	645.435974	622.424683	604.547424	593.350098	527.220886	1257.992554	1216.694336	1494.601563	1390.317383	1334.413818	1471.609985	1361.161133	1415.337891	1396.188721	908.522888	882.018311
neg_8135	0.726400	210.124725	0.000000	0.000000	0.000000	0.000000	0.000000	0.000000	0.000000	0.000000	0.000000	63.498798	51.708099	50.098000	39.959499	54.028702	55.458099	68.471802	62.108501	60.075401	61.763802	60.497501	64.582901	67.499603	60.071999	59.841499	82.160896	46.823399	67.421501	19.275999	0.000000	0.000000	15.654900	28.437901	0.000000	14.457600	15.116800	0.000000	0.000000	0.000000	0.000000	0.000000	0.000000	0.000000	0.000000	0.000000	0.000000	0.000000	0.000000
neg_8557	3.750900	658.406494	0.000000	0.000000	0.000000	0.000000	0.000000	0.000000	0.000000	0.000000	0.000000	284.739288	292.337402	234.644897	230.154404	250.723404	252.097504	117.031502	128.584396	105.109398	481.629211	530.011719	526.494629	512.350586	506.936005	508.246796	365.511505	390.231201	350.146210	266.640106	232.534897	198.807404	0.000000	0.000000	204.080704	125.757004	0.000000	104.929703	0.000000	0.000000	0.000000	0.000000	0.000000	0.000000	0.000000	0.000000	0.000000	0.000000	0.000000
pos_22438	5.469100	1034.668335	0.000000	0.000000	0.000000	0.000000	0.000000	17.312300	56.042900	69.879799	60.346500	523.675293	546.065918	326.186005	325.256592	342.679413	381.947296	322.511505	384.735107	348.035614	462.049286	378.497101	522.042480	551.857910	589.893982	590.958496	529.937012	505.305389	533.213928	261.967010	280.094696	508.622986	434.718994	486.980988	463.389893	290.942108	282.588898	283.619904	0.000000	0.000000	0.000000	0.000000	9.839300	0.000000	0.000000	0.000000	0.000000	0.000000	0.000000
pos_14464	2.853400	776.454163	0.000000	42.111599	0.000000	12.752700	0.000000	11.601100	5.524700	36.884998	24.717300	59.008499	85.715103	128.451294	108.780899	107.062103	150.960007	94.684097	108.433701	75.503998	120.928596	116.847702	151.801804	157.952499	173.278198	223.970703	209.850693	241.186798	205.900497	68.753403	92.589798	16.988701	32.896599	23.142300	21.561300	103.030899	92.954697	66.256302	0.000000	0.000000	0.000000	0.000000	0.000000	0.000000	0.000000	0.000000	0.000000	0.000000	0.000000
neg_23894	1.411300	418.328278	0.000000	0.000000	23.610201	16.937099	25.036699	23.688900	0.000000	22.059401	20.613800	88.235199	99.537003	87.765198	105.992897	93.592796	85.968300	96.005402	72.102699	86.934601	43.593899	21.935101	36.941700	33.750900	56.039600	48.793800	39.096100	49.999001	52.542400	39.721100	38.237900	28.252300	37.997799	31.150299	45.487301	36.642799	40.075901	41.440399	104.664101	100.516998	121.549400	125.685600	107.800797	80.138000	99.110001	100.066299	79.142799	56.521000	37.731499
neg_8079	5.486700	1080.669800	0.000000	21.413300	0.000000	0.000000	0.000000	0.000000	14.764000	28.155800	0.000000	126.795303	141.502899	148.498398	154.203598	162.136505	154.462006	196.587906	187.844498	173.892700	199.577393	197.160004	295.512909	292.842285	357.518585	383.444092	345.272003	367.518585	330.359894	113.043297	119.841797	187.568100	219.651398	195.165405	200.278397	161.750504	149.177002	129.469101	0.000000	0.000000	0.000000	0.000000	0.000000	0.000000	0.000000	0.000000	0.000000	0.000000	0.000000
neg_2262	5.946100	1059.697754	0.000000	0.000000	0.000000	12.253900	0.000000	0.000000	0.000000	0.000000	0.000000	64.206703	81.895401	80.793503	84.401199	91.674599	59.477901	90.490700	94.254997	103.945396	180.688004	173.632004	210.229904	220.958694	243.061295	267.071991	235.688599	244.630493	224.544601	153.895096	168.014206	201.614594	214.508408	183.444000	181.309692	145.474899	136.716705	159.234604	0.000000	0.000000	0.000000	0.000000	0.000000	0.000000	0.000000	0.000000	0.000000	0.000000	0.000000
pos_20957	6.016400	735.602783	0.000000	0.000000	0.000000	0.000000	0.000000	0.000000	0.000000	0.000000	0.000000	2.953900	0.000000	0.000000	0.000000	0.000000	0.000000	0.000000	0.000000	0.000000	0.000000	0.000000	0.000000	0.000000	0.000000	0.000000	0.000000	0.000000	0.000000	489.846893	460.090302	522.488281	500.644806	462.980499	448.159210	367.225800	361.687012	323.201904	55.773300	32.935001	16.507099	0.000000	28.003201	24.608900	39.708801	18.159000	11.471500	48.271000	40.730400
neg_8721	1.328400	264.171509	43.933399	58.613400	64.272598	41.638500	45.414001	58.866199	74.709000	0.000000	0.000000	877.319824	812.187012	749.879578	795.802185	960.143616	913.488770	805.361511	899.456482	801.136719	497.969208	509.491211	496.764893	468.862091	537.777283	540.378906	533.091797	556.636230	554.690918	410.994904	403.947998	478.088898	463.323700	488.882111	468.990997	430.839386	393.207489	393.658203	0.000000	0.000000	0.000000	0.000000	0.000000	0.000000	0.000000	0.000000	34.921299	0.000000	0.000000
neg_5937	2.861200	950.420166	95.430298	132.659805	127.322800	130.158401	101.808296	127.099403	295.174591	318.443390	288.694794	362.751007	324.157501	298.112091	327.006287	342.565399	345.666992	275.758087	283.981201	279.852112	293.668701	333.948212	325.006287	314.615509	328.234894	321.967285	288.529510	320.462189	313.507111	237.195908	279.193604	266.211914	278.189911	264.296906	297.463898	234.045807	248.927200	254.612701	0.000000	0.000000	0.000000	0.000000	0.000000	6.844900	0.000000	0.000000	0.000000	0.000000	0.000000
neg_6303	2.869600	810.429382	81.096901	83.469398	67.649597	65.927597	81.632103	78.116096	95.899803	81.235603	108.794998	125.726898	141.445801	101.134499	109.088402	149.468796	92.636101	100.626999	100.580299	88.481201	151.007706	137.969193	156.909195	150.004501	145.691299	154.069794	118.539902	150.649200	131.473404	106.555702	108.726196	144.943405	144.648300	116.557297	122.761803	107.314499	102.583099	109.258102	0.000000	0.000000	0.000000	0.000000	0.000000	0.000000	0.000000	0.000000	0.000000	0.000000	0.000000
pos_19973	6.157300	1042.663452	0.000000	21.207600	0.000000	0.000000	18.817801	15.807800	150.160004	117.995796	137.225006	379.839386	346.015411	201.335403	224.244995	243.904099	228.835693	267.559814	269.617188	256.047913	357.163086	411.071289	548.640076	614.298828	662.896973	688.701721	597.300293	596.920898	656.543518	223.180695	263.758301	352.892792	346.960907	321.072296	345.544189	241.134399	255.938797	198.825607	0.000000	0.000000	0.000000	0.000000	0.000000	0.000000	0.000000	0.000000	0.000000	0.000000	52.165699
pos_13418	2.845200	774.452820	107.372597	113.891701	32.772499	0.000000	0.000000	29.211000	148.304794	149.304596	149.457199	345.826691	401.002197	428.088593	498.461700	544.738770	531.777283	402.518311	367.242401	400.300293	503.804199	469.668915	655.114685	675.439880	687.762207	709.871094	826.814026	847.590820	771.505920	359.395813	352.231689	93.125999	81.245300	95.014198	89.328201	386.005615	392.668213	373.121307	0.000000	0.000000	0.000000	0.000000	0.000000	0.000000	0.000000	9.564500	0.000000	0.000000	0.000000
neg_16297	2.861000	904.424683	71.907097	116.370499	95.970497	115.545303	94.836899	90.146004	183.647797	213.707993	233.699707	267.168488	208.685104	209.960205	229.834702	251.224106	244.412598	213.281006	209.113495	190.869995	218.279999	222.907700	279.028290	252.678696	243.023102	232.878098	159.393906	262.680695	221.346893	218.693802	212.054001	189.117706	204.752106	183.632294	202.016495	219.624298	178.538498	222.806503	0.000000	0.000000	0.000000	0.000000	0.000000	0.000000	0.000000	2.000800	0.000000	0.000000	0.000000
pos_2866	5.946500	1082.739868	0.000000	0.000000	0.000000	0.000000	0.000000	0.000000	0.000000	0.000000	0.000000	58.141899	58.699902	51.486198	35.844501	0.000000	38.441502	17.712601	33.893398	43.977402	75.400299	65.349098	102.093399	77.244003	91.976303	110.310898	98.551201	102.245399	84.378403	24.992599	31.077900	81.732399	50.583302	53.438499	74.505402	23.828400	0.000000	46.842899	0.000000	0.000000	0.000000	0.000000	0.000000	0.000000	0.000000	0.000000	0.000000	0.000000	0.000000
neg_6320	2.859700	950.418152	45.998798	59.911499	60.052898	58.026402	53.562302	30.424299	145.946198	173.087799	132.135101	145.694794	114.635300	141.748901	136.823700	140.657104	149.529907	132.576508	135.419601	112.490097	154.804199	130.100006	162.832397	151.589798	158.992203	139.009995	148.925293	116.481201	157.992096	125.450600	122.041901	122.413498	124.703400	115.930702	129.469498	129.595795	121.367401	132.339203	0.000000	0.000000	0.000000	5.499500	0.000000	0.000000	0.000000	0.000000	0.000000	0.000000	0.000000
neg_21339	2.790200	1078.529175	0.000000	22.375000	16.922600	0.000000	30.045099	11.218100	70.637199	61.279099	86.541397	101.872902	119.539803	100.864403	104.264999	126.033501	95.360703	64.170998	85.072197	95.477798	90.387497	111.130402	142.383102	102.095703	109.619102	111.082100	112.867500	93.967598	109.149803	61.237801	58.554699	71.451897	50.859901	85.716202	88.112503	51.657799	57.936501	69.666298	0.000000	0.000000	0.000000	0.000000	0.000000	0.000000	0.000000	0.000000	0.000000	0.000000	15.609900
pos_20507	6.867500	1045.778320	10.886600	4.060400	0.000000	0.000000	0.000000	0.000000	0.000000	0.000000	0.000000	57.779701	54.460999	40.034801	29.370501	49.736599	31.757799	0.000000	44.195499	41.229698	132.232697	141.690201	195.536499	190.003998	264.161407	233.285400	204.340805	208.533005	221.622604	85.560997	91.588303	94.259598	124.732101	98.351097	101.999298	79.772598	88.724800	79.875603	0.000000	0.000000	0.000000	0.000000	0.000000	0.000000	0.000000	0.000000	0.000000	0.000000	0.000000
pos_19451	6.143900	1020.686829	0.000000	13.536400	24.592600	16.135900	0.000000	15.392600	105.432999	115.850098	107.161598	400.310089	414.637512	250.654800	246.671005	288.015106	289.414093	282.162109	264.054688	299.626007	446.432587	486.324707	822.048279	804.927673	818.921875	911.591797	694.377380	683.897522	729.584473	330.019501	297.537598	459.694611	423.102112	431.969513	419.551300	305.344696	274.818390	281.302002	0.000000	0.000000	0.000000	0.000000	0.000000	0.000000	0.000000	0.000000	0.000000	0.000000	0.000000
pos_18648	0.476900	592.178650	230.466095	231.630707	208.951996	208.869507	218.833099	216.864304	225.029694	248.173294	221.633499	177.731003	143.339600	134.522202	151.939606	181.253693	156.406403	149.866898	151.124603	147.424805	124.693001	126.200104	150.031097	132.089401	139.190094	124.637001	140.490204	152.715500	139.029999	81.552902	104.619797	92.815903	90.420799	93.856400	99.170898	88.786201	95.065399	86.470497	86.788101	75.223503	93.143997	73.532997	66.382896	85.538498	89.605202	82.522598	76.689598	96.909599	104.278297
pos_9717	2.852400	774.453003	1360.443359	1509.937500	362.088898	404.019012	441.428986	339.084991	2039.708984	2156.890625	1932.694336	4355.200684	4626.890625	5952.917969	5910.328125	4971.484375	5392.683105	4904.242188	4919.359375	4727.292969	6138.851563	5987.435547	6030.981934	5693.498047	6247.750000	5860.843750	6524.753906	6022.937500	6104.046875	4990.996094	4580.054688	1197.182617	1205.154297	1262.164063	1197.154297	5033.660156	5180.480469	4868.625000	0.000000	0.000000	0.000000	0.000000	20.503901	0.000000	18.612101	0.000000	0.000000	27.723700	0.000000
pos_13206	8.232100	690.590393	77.420700	106.315102	84.490402	81.354500	67.491096	71.216103	60.849400	76.708298	82.446800	114.512703	129.694794	87.956802	98.842003	59.045799	84.289101	79.631599	99.637199	79.903000	128.905899	143.521194	192.543594	182.338898	217.410507	201.567596	211.614700	202.669998	204.296494	124.542801	111.429604	156.073898	166.015503	134.530304	140.864502	95.945099	119.579498	104.008400	55.732498	64.267700	55.793400	45.709900	41.932701	41.353199	49.361900	66.669998	58.187302	0.000000	39.958599
pos_19277	6.153400	1020.688599	9.678200	0.000000	0.000000	21.473400	0.000000	0.000000	206.376297	191.901001	192.727203	666.598083	648.967773	406.076904	402.450409	378.011200	400.354706	420.929901	400.218994	442.644989	707.600586	735.128906	1131.613281	1182.812500	1391.817383	1279.771484	1118.032227	1116.309570	1104.355469	474.605713	432.147888	665.267578	682.931580	600.513672	628.966309	442.105194	425.013702	488.187500	0.000000	0.000000	0.000000	0.000000	0.000000	0.000000	9.302100	0.000000	0.000000	63.018799	81.471298
neg_6143	2.789000	1000.508850	22.111700	0.000000	0.000000	0.000000	0.000000	0.000000	46.694801	73.779099	66.495399	119.715302	94.394203	78.245903	110.000801	95.535599	105.050797	83.953201	75.171402	82.202103	93.791603	77.307999	96.970901	108.034500	108.800301	138.025604	84.072899	77.644096	96.219002	52.307201	44.481800	67.731903	64.892899	62.845600	70.771896	52.155602	58.415199	58.086899	0.000000	0.000000	0.000000	0.000000	0.000000	3.056500	0.000000	0.000000	0.000000	0.000000	0.000000
pos_20046	5.828700	604.465820	0.000000	0.000000	0.000000	0.000000	0.000000	0.000000	0.000000	4.698000	0.000000	5.040700	0.000000	0.000000	19.287399	42.846600	19.412600	0.000000	35.020699	34.425900	97.172897	97.897202	173.258896	172.669403	182.406998	193.305695	183.072998	180.214996	139.177597	66.907600	39.097500	74.824303	158.589203	151.112793	161.559601	76.638702	95.721100	61.885101	0.000000	0.000000	0.000000	0.000000	0.000000	0.000000	0.000000	0.000000	0.000000	0.000000	0.000000
neg_18268	4.926900	1122.683838	0.000000	5.937700	0.000000	0.000000	0.000000	10.792900	0.000000	0.000000	3.380400	70.882004	82.369797	77.432503	53.450001	108.253700	85.468498	134.812698	128.184601	117.545502	125.611099	234.214798	483.003204	467.059113	631.092285	551.666504	604.018616	538.550781	591.498474	138.611099	96.747101	152.642807	136.175797	170.008804	96.065399	166.917099	149.087494	179.184296	1.789900	2.952100	0.000000	0.000000	0.000000	0.000000	0.000000	0.000000	0.000000	0.000000	0.000000
pos_20683	6.667200	1048.724487	0.000000	0.000000	0.000000	0.000000	0.000000	0.000000	0.000000	0.000000	1.120000	66.732201	56.910801	40.325298	37.112900	27.660999	50.660702	36.230701	47.368401	44.871700	71.208900	83.903900	125.563103	123.249603	123.182701	136.161896	132.220596	123.457901	137.330399	57.832699	46.714600	73.627701	69.345001	74.882401	69.621201	60.443501	61.281101	34.092300	4.930200	0.000000	0.000000	0.000000	0.000000	0.000000	0.000000	0.000000	0.000000	0.000000	0.000000
neg_7262	2.401900	882.494873	37.627998	0.000000	24.606501	37.368999	32.978500	0.000000	136.089706	143.085205	148.736206	242.970093	280.646515	226.608307	216.910202	274.669891	271.223907	188.263107	218.937103	166.758499	238.695999	262.491486	287.462189	287.642792	262.316193	269.755096	253.171600	265.861603	234.762100	201.231400	214.515305	184.158401	237.301407	174.850800	171.085007	167.283295	185.119400	142.945694	0.000000	0.000000	0.000000	0.000000	5.831200	4.435600	0.000000	0.000000	0.000000	0.000000	0.000000
neg_13382	2.597500	784.421448	297.356415	418.038605	328.186005	307.799103	352.626709	378.980194	1658.038086	1590.594727	1590.927734	1338.630859	1366.868164	1588.708008	1605.313477	1434.011719	1450.549805	1896.088867	1942.051758	1890.450195	288.288300	250.182602	218.734406	220.582901	373.388702	371.126709	232.810196	239.393997	232.046997	336.002014	319.785889	377.719513	395.704315	567.028320	553.882813	502.348907	508.239685	505.793915	0.000000	0.000000	23.251200	0.000000	0.000000	0.000000	0.000000	0.000000	0.000000	0.000000	18.188999
neg_24738	3.286700	864.470276	22.864599	19.218399	28.895500	25.475599	22.406401	9.636400	0.000000	51.093498	58.811001	58.297699	66.062698	71.073303	76.623001	50.673599	46.125500	49.720798	30.174500	42.582001	81.198097	88.816902	72.813202	78.657204	94.398399	82.169296	71.751602	58.168201	65.145401	54.351700	64.121902	39.978401	49.222000	52.166901	57.427299	47.467800	47.737999	21.970800	0.000000	0.000000	0.000000	0.000000	0.000000	0.000000	0.000000	0.000000	0.000000	0.000000	0.000000
neg_11919	2.791900	1094.518921	23.945601	0.000000	22.298901	0.000000	13.944300	19.729900	59.018902	60.872501	66.860703	80.213898	84.911102	99.135803	83.876297	85.633202	99.484596	65.244797	64.086502	50.882000	94.339600	74.751999	93.890900	88.934601	85.213898	94.902298	67.618301	86.517601	80.359596	53.750198	47.487801	59.064899	42.507099	37.921299	50.160198	33.504902	41.214001	53.957901	0.000000	0.000000	0.000000	0.000000	0.000000	5.405600	0.000000	0.000000	0.000000	0.000000	0.000000
neg_4343	6.226700	1068.708008	0.000000	0.000000	0.000000	0.000000	0.000000	0.000000	24.780001	52.507301	0.000000	101.759804	85.127701	125.534798	61.408501	115.341698	107.274696	100.493698	90.206802	97.113800	123.615700	135.529800	247.763306	229.574997	259.314514	231.602493	212.591904	240.514404	227.191803	107.084396	103.356796	112.601402	108.185303	123.770302	146.442703	101.259201	129.381805	145.375000	6.896100	4.358200	0.000000	0.000000	0.000000	0.000000	0.000000	0.000000	0.000000	198.441406	178.482697
pos_22588	6.120700	889.635132	0.000000	0.000000	0.000000	0.000000	0.000000	0.000000	0.000000	0.000000	0.000000	79.779198	90.793602	84.570801	69.584999	53.986801	72.681297	45.501400	52.998199	44.942001	124.121002	119.423599	188.217194	196.200302	212.921005	181.553207	163.272003	188.236694	211.089005	79.901901	65.369202	111.031998	94.988503	82.876404	92.851700	68.885300	52.717701	47.118500	13.057500	0.000000	0.000000	0.000000	5.742700	0.000000	0.000000	0.000000	0.000000	0.000000	7.822700
pos_20147	6.147300	1020.688843	12.294400	0.000000	0.000000	54.035999	0.000000	0.000000	81.030899	75.375099	95.530800	218.229599	245.527802	151.427994	127.563400	138.888794	125.853600	148.216202	162.422501	159.410202	279.451904	316.506104	419.395508	326.716614	412.174988	476.593506	380.506287	376.330292	403.585205	156.109406	151.467697	218.264801	217.985794	214.884201	226.762100	149.043701	158.510696	179.074600	0.000000	0.000000	0.000000	0.000000	0.000000	0.000000	0.000000	0.000000	0.000000	0.000000	0.000000
pos_22789	6.140800	1041.708984	0.000000	0.000000	0.000000	0.000000	0.000000	0.000000	0.000000	0.000000	0.000000	428.764404	427.087891	253.165497	262.440399	260.254913	237.776093	257.451385	257.847412	269.622314	646.372070	631.452087	1057.646484	1008.099609	1192.624023	1210.346680	1079.635742	1071.757813	1009.670898	441.842987	382.969208	637.335388	598.725586	612.477478	570.259827	363.888702	353.069092	385.529785	0.000000	0.000000	15.321300	0.000000	0.000000	0.000000	11.262400	10.980000	0.000000	0.000000	0.000000
neg_16503	3.504500	968.524902	60.812401	0.000000	0.000000	46.378799	42.127998	45.868099	218.215805	190.469803	204.162994	141.240997	148.316498	156.854202	147.980194	131.753296	151.565598	140.733597	95.929298	152.454605	184.472000	214.137299	229.993698	237.080307	229.066193	228.177902	212.116302	222.172104	172.779404	95.147202	97.771500	74.154701	67.921600	104.034897	96.231102	75.246597	77.459000	73.074501	0.000000	0.000000	0.000000	0.000000	0.000000	0.000000	0.000000	0.000000	0.000000	0.000000	0.000000
neg_6160	3.343000	1074.598267	136.401596	207.516006	249.801300	164.201508	203.349197	192.471207	631.890076	636.979492	618.557617	1209.520508	1093.189453	1127.088867	1130.004883	1052.057617	932.952087	1091.850586	1078.007813	1098.336914	154.023804	198.469193	291.498810	245.452393	414.048096	406.846191	199.369507	215.381302	250.747101	146.598495	265.203094	198.687500	227.012802	285.398895	288.966797	306.621307	292.857910	298.733887	0.000000	0.000000	0.000000	0.000000	0.000000	0.000000	0.000000	8.135800	0.000000	0.000000	0.000000
neg_3236	2.860000	812.428284	131.537796	161.111801	126.834900	108.798500	143.628098	127.841698	295.630890	274.792511	261.951385	337.764587	304.365997	280.529114	283.193115	0.000000	319.517303	258.659210	268.238495	264.898193	280.169708	292.482697	343.416992	318.925507	318.495392	366.834686	292.981201	302.422913	313.419891	270.575897	217.744797	254.703201	254.820206	257.424988	284.890106	243.005203	259.422607	232.403000	0.000000	0.000000	0.000000	0.000000	0.000000	0.000000	0.000000	0.000000	0.000000	0.000000	0.000000
neg_12055	3.240900	825.479370	0.000000	0.000000	0.000000	0.000000	0.000000	0.000000	0.000000	0.000000	0.000000	0.000000	0.000000	0.000000	0.000000	0.000000	0.000000	0.000000	0.000000	0.000000	0.000000	0.000000	0.000000	0.000000	0.000000	0.000000	0.000000	0.000000	0.000000	0.000000	0.000000	0.000000	0.000000	0.000000	0.000000	0.000000	0.000000	83.190697	0.000000	0.000000	0.000000	0.000000	0.000000	0.000000	0.000000	0.000000	0.000000	0.000000	200.615005
pos_18921	5.942500	1013.689758	0.000000	0.000000	0.000000	0.000000	5.276700	0.000000	0.000000	0.000000	8.115000	245.776001	240.106903	224.192093	229.694901	234.612503	251.330902	193.506805	220.391800	187.581299	392.612091	398.977997	313.162811	309.181610	385.957489	305.080597	398.550507	321.124786	333.707306	339.234589	376.835693	454.546906	417.498993	482.979706	445.828613	366.424805	374.852814	362.737091	0.000000	0.000000	0.000000	0.000000	0.000000	0.000000	0.000000	0.000000	0.000000	6.675700	0.000000
neg_6275	2.265900	752.392395	192.486694	247.112503	152.022797	143.394196	191.126694	163.480804	1197.732422	1107.774414	1184.349609	432.887909	426.832001	453.824005	474.463898	484.113800	494.075195	526.922424	554.650879	567.582520	424.795197	460.652313	374.629608	344.396515	417.143585	456.378204	386.141113	360.107391	404.251190	361.305908	330.028290	347.075195	379.622803	466.788605	422.368713	461.084991	441.682404	466.181610	0.000000	0.000000	0.000000	0.000000	0.000000	0.000000	0.000000	0.000000	0.000000	0.000000	0.000000
neg_23631	4.591900	1094.656494	0.000000	0.000000	0.000000	0.000000	0.000000	0.000000	0.000000	0.000000	0.000000	60.576000	168.548599	135.336395	132.085907	160.406403	165.761505	153.662003	168.024002	161.050003	379.200714	470.877686	743.446777	681.021973	805.451721	811.534729	815.242676	735.771484	769.820313	234.056503	246.363495	355.103790	355.020508	269.341095	313.535187	213.245407	208.669296	221.302597	6.735600	0.000000	0.000000	0.000000	0.000000	0.000000	0.000000	0.000000	0.000000	8.257100	0.000000
pos_21200	5.479800	1034.665771	0.000000	6.559300	17.191500	26.417900	0.000000	0.000000	102.246498	83.996300	115.207802	991.952087	1025.470703	554.411621	536.601074	632.183594	573.636230	654.137695	630.190918	610.697815	816.297424	825.758789	1200.022461	1128.221680	1401.689453	1375.958008	1241.214844	1212.488281	1162.991211	530.822327	493.452087	861.647888	921.353027	854.226074	845.130371	532.019470	542.185120	498.432892	9.829700	2.262800	0.000000	0.000000	0.000000	0.000000	0.000000	0.000000	0.000000	0.000000	0.000000
pos_12585	6.611400	998.705750	0.000000	9.573600	0.000000	0.000000	0.000000	6.500000	54.231201	0.000000	57.041901	0.000000	68.861801	48.768799	66.690300	40.389999	0.000000	52.930599	48.325699	72.440804	59.671600	59.556000	85.908798	95.257599	107.491699	87.351898	101.227203	96.895103	88.907997	41.044300	0.000000	104.816299	79.649002	80.555496	59.072399	87.177299	58.538799	46.493999	0.000000	0.000000	0.000000	0.000000	0.000000	0.000000	0.000000	27.105101	0.000000	144.938507	144.938599
neg_7455	2.402800	882.495850	0.000000	0.000000	0.000000	14.900100	9.492600	0.000000	71.946198	0.000000	41.753700	163.885101	131.807999	103.712502	149.369904	121.811203	121.786797	92.924400	107.006302	90.678001	110.913803	126.580299	123.544701	138.024307	125.784798	152.118393	128.632706	104.344398	117.917603	107.276604	96.787102	88.251602	110.544098	93.588501	87.344902	78.308701	80.900803	54.177700	0.000000	0.000000	0.000000	0.000000	0.000000	6.099900	0.000000	0.000000	0.000000	0.000000	0.000000
neg_11870	2.859700	821.461182	35.868698	31.629200	0.000000	22.205400	39.005501	43.957600	62.325901	48.931301	93.897301	116.389297	110.189598	103.089600	85.656403	126.587402	100.086197	70.974197	97.685204	59.194099	118.073997	93.633499	116.501198	102.252403	107.483200	81.244598	112.967201	70.726997	109.221100	89.416397	109.432899	81.655602	89.695602	80.149696	92.366699	85.701202	71.309303	81.847702	0.000000	0.000000	0.000000	0.000000	0.000000	0.000000	0.000000	0.000000	0.000000	0.000000	0.000000
pos_18566	5.942700	1032.711792	0.000000	0.000000	4.344400	3.359100	0.000000	0.000000	0.000000	0.000000	0.000000	18.875799	58.885899	26.871300	26.721201	18.127600	32.379200	14.987200	28.346399	35.090900	75.601402	96.298798	96.294403	104.933701	117.563698	105.275597	106.225502	107.899200	103.832298	51.213200	59.027100	87.988197	107.069199	96.138199	85.968498	45.709000	63.585098	61.921700	0.000000	0.000000	0.000000	0.000000	0.000000	0.000000	0.000000	0.000000	0.000000	0.000000	0.000000
pos_17865	7.029900	1010.739807	0.000000	19.973600	0.000000	16.847200	0.000000	0.000000	26.380100	48.188202	45.299000	48.177299	58.866402	43.147202	43.013699	58.049301	52.185799	32.561001	54.900501	0.000000	71.844704	102.829399	128.220093	129.321793	150.163300	147.785400	114.345398	171.348297	132.660507	49.852001	46.347401	57.925400	61.071301	59.521099	72.822197	50.960400	38.572300	40.963299	0.000000	22.670000	17.448900	0.000000	0.000000	0.000000	0.000000	17.928900	0.000000	62.769001	86.537804
neg_18073	4.922900	1122.685913	0.000000	0.000000	1.409200	0.000000	0.000000	0.000000	8.643400	0.000000	0.000000	190.611893	220.659393	197.561600	215.040497	229.126099	300.886200	328.472198	346.872589	288.218811	600.088928	611.294922	1209.034180	1173.070313	1576.707031	1509.033203	1484.899414	1433.524414	1595.188477	263.578400	290.139893	662.054688	529.008301	523.804688	476.230194	434.454102	401.266388	243.790604	0.000000	0.000000	0.000000	0.000000	0.000000	0.000000	3.886000	7.170900	0.000000	0.000000	0.000000
pos_22081	5.944300	1038.698853	20.305500	0.000000	0.000000	0.000000	0.000000	15.484900	0.000000	0.000000	0.000000	224.842194	237.772293	154.392700	168.419800	169.361298	160.619293	174.327499	172.016495	163.890396	459.906708	446.496307	541.937500	550.663086	637.448181	580.548828	476.477814	547.174805	505.278595	277.092285	269.461914	380.628387	371.630096	366.542694	360.220703	267.437714	268.141602	288.849915	0.000000	5.790700	0.000000	9.683600	0.000000	0.000000	0.000000	0.000000	0.000000	0.000000	0.000000
pos_22970	5.945900	1060.675293	0.000000	30.670500	0.000000	0.000000	0.000000	0.000000	0.000000	18.468100	0.000000	83.339500	98.943199	82.330200	96.382599	78.774696	91.912498	74.537697	103.951302	79.154999	207.312302	199.705307	155.568802	162.089493	195.786896	173.391205	179.205597	157.617401	141.067596	120.144699	157.642502	165.744797	170.024704	180.922607	185.634598	151.836395	128.849594	123.375397	7.339500	14.721600	0.000000	7.004100	6.925600	0.000000	0.000000	0.000000	0.000000	0.000000	0.000000
neg_17940	2.084800	292.206512	0.000000	11.179200	0.000000	0.000000	8.338500	0.000000	2.038200	12.782100	13.327900	20.375999	36.701698	24.257299	17.462799	29.975300	20.718100	39.669800	35.850201	37.624001	23.413099	43.165401	52.829800	58.120701	48.714500	42.963600	48.243500	61.004501	46.357399	33.003399	35.851501	42.329899	50.109299	40.089600	54.420101	31.037800	34.675301	31.655600	0.000000	0.000000	0.000000	0.000000	0.000000	0.000000	0.000000	0.000000	8.688600	1.643300	0.000000
neg_21147	2.788200	1078.534912	40.659100	61.430199	0.000000	0.000000	48.640598	35.467400	140.196793	109.624603	102.998497	171.819107	137.930405	167.850296	166.670502	183.755600	180.625000	119.960602	152.749496	153.864700	180.900894	148.409698	169.368896	178.243896	179.205795	196.502594	181.524399	168.573196	120.006599	107.609299	91.706802	105.172600	84.776703	122.274803	101.876999	114.493202	101.261803	96.556503	0.000000	0.000000	0.000000	0.000000	0.000000	0.000000	0.000000	3.057500	0.000000	0.000000	0.000000
neg_6714	3.459200	884.511475	122.012604	191.289200	192.640305	223.653305	204.638504	228.972198	538.624512	497.545197	612.217773	1082.255859	1025.565430	1119.098633	1038.601563	1018.083984	871.507324	1148.710938	1068.181641	987.546875	111.729202	105.264900	216.614899	173.475693	308.588593	220.352203	180.795303	176.067398	198.957993	172.548004	199.347794	136.970795	164.614899	223.502304	231.234100	267.650909	238.891800	280.202911	9.109700	0.000000	0.000000	0.000000	0.000000	0.000000	0.000000	11.337300	0.000000	0.000000	0.000000
neg_8974	2.857200	820.460571	868.532227	895.848572	772.614319	774.260315	852.335022	811.341797	1724.556641	1687.239258	1447.369141	2022.802734	1897.839844	1837.488281	1955.472656	1779.139648	1994.562500	1376.583984	1688.416992	1360.899414	1641.709961	1443.754883	2035.655273	1854.604492	2055.023438	2283.320313	1632.405273	1786.478516	1751.406250	1724.740234	1340.736328	1444.188477	1566.582031	1383.704102	1629.215820	1197.554688	1393.492188	1585.011719	0.000000	1.333100	0.000000	8.384300	0.000000	0.000000	0.000000	0.000000	10.543200	7.383400	0.000000
neg_17233	0.505700	836.273560	552.983887	677.559082	702.262207	699.939514	702.413086	642.023926	925.219727	910.812500	940.234375	633.127014	568.835022	614.878906	651.508789	576.524902	607.759277	602.782227	593.130920	579.727478	516.206970	529.040527	556.081482	531.345703	683.742676	676.524902	649.087891	648.872620	633.890076	208.155502	217.089493	316.351593	343.562286	262.733398	277.446289	252.908905	237.608002	237.046600	453.626190	467.370392	478.677002	480.881104	508.363800	560.650879	563.748474	497.542694	526.628418	228.393204	227.244003
pos_16634	6.621300	1006.706665	230.570099	238.615494	164.375397	185.184906	162.166397	142.889801	1582.893555	1201.749023	1425.561523	1626.361328	1620.239258	1130.907227	1130.353516	1223.881836	1070.475586	1128.921875	1183.232422	1255.018555	1987.467773	2050.958984	2945.710938	2936.273438	3170.697266	2974.480469	2633.962891	2669.095703	2971.232422	1298.812500	1366.376953	1705.439453	1665.221680	1407.283203	1477.857422	1279.037109	1370.096680	1384.830078	347.760986	290.456299	296.673309	324.200897	205.066696	176.142303	204.371307	502.937714	483.925995	3729.031250	3557.195313
pos_21165	3.264300	802.485168	208.453598	261.528595	337.497314	307.279114	126.371597	210.461700	623.236816	526.640076	600.727112	3345.714844	3427.501953	745.401917	801.486328	902.892578	855.456482	622.392578	587.870605	660.185974	1207.901367	1096.430664	1585.264648	1552.060547	1567.342773	1579.059570	1809.962891	1863.778320	1664.842773	742.852112	707.787598	661.986816	614.424805	1114.026367	1063.914063	679.617676	678.954590	649.701172	1.853700	0.000000	0.000000	0.000000	0.000000	0.000000	0.000000	0.000000	0.000000	0.000000	0.000000
neg_3934	6.179600	1066.691406	0.000000	0.000000	21.689899	0.000000	18.785500	8.875600	130.766403	166.544601	124.362900	217.332306	222.813095	259.717804	225.679306	79.015800	290.034210	273.718292	303.919891	302.950409	344.717804	351.455292	508.776611	549.827576	646.413574	655.077576	533.154785	602.122620	592.940918	249.205902	243.361801	360.366913	374.875000	288.415985	331.685089	311.791992	275.308594	332.444092	0.000000	0.000000	0.000000	0.000000	0.000000	0.000000	0.000000	0.000000	0.000000	142.730194	192.561600
pos_16974	6.617800	1006.709045	237.801605	259.888702	242.268799	246.378204	0.000000	0.000000	1150.930664	931.627380	1077.991211	1171.270508	1165.732422	871.199219	856.135681	944.310120	803.583984	911.986816	861.489685	1011.164978	1417.291016	1485.747070	2032.686523	2100.398438	2243.867188	2077.919922	1982.680664	1984.554688	2106.242188	997.548828	1020.538574	1287.417969	1279.564453	1121.052734	1143.570313	947.093811	1020.749023	1029.266602	310.118896	323.811310	312.145294	293.339386	292.408386	258.605713	303.944092	506.236115	501.303711	2393.599609	2382.882813
neg_7609	0.503200	655.168274	148.761200	153.619507	150.726196	155.769806	160.207596	155.908707	171.119400	172.884995	170.063507	142.784103	126.206001	114.580597	129.848404	127.657204	141.239502	136.206894	110.724701	143.156998	96.912498	77.483498	104.284698	114.584999	112.247597	107.803299	107.486397	91.141296	101.182198	43.254501	66.467300	67.513496	59.922798	63.241901	75.357399	48.063400	54.876900	71.509697	55.135700	62.473499	56.698700	45.834301	51.190601	55.912498	51.503101	40.842800	46.355099	56.031200	68.885498
pos_21388	5.486400	1034.665649	0.000000	0.000000	7.457900	0.000000	0.000000	0.000000	32.451801	42.714100	43.135899	346.466614	378.290009	216.470703	205.084000	191.788605	206.143799	225.014206	190.303604	198.167404	309.934814	348.651611	443.271698	422.665009	548.280823	552.305725	427.070313	439.772003	448.208313	0.000000	163.168793	312.394012	330.088593	312.479706	282.782501	214.017105	192.146103	182.772507	0.000000	0.000000	0.000000	0.000000	0.000000	0.000000	0.000000	0.000000	0.000000	0.000000	0.000000
pos_19401	2.854200	812.411743	54.408298	27.022900	22.500999	20.765200	0.000000	2.186600	32.039001	58.327099	38.690800	91.910202	80.341400	139.463303	164.438507	165.409897	171.191696	136.429703	122.220703	100.695999	141.378204	131.948593	176.361603	181.061493	194.074295	227.925507	255.227203	246.762802	209.714096	97.892197	92.490097	16.825199	22.325800	17.228399	27.218599	120.173897	114.255203	113.351402	0.000000	0.000000	0.000000	3.544300	0.000000	9.056100	0.000000	0.000000	0.000000	0.000000	0.000000
pos_17106	3.265200	802.483948	17.198601	0.000000	49.001801	38.504799	51.501999	32.418201	89.836601	92.653603	91.350098	436.393311	473.499786	98.002098	115.798203	116.614403	140.218399	92.318199	48.580502	75.041000	171.165894	162.030197	197.047897	218.574799	192.669205	228.520294	240.629898	256.629913	230.296906	84.044296	111.072403	92.547401	88.311897	148.776001	158.348404	85.808601	70.011200	95.263397	0.000000	5.828400	0.000000	5.251700	0.000000	0.000000	0.000000	0.000000	0.000000	0.000000	0.000000
neg_11929	6.346200	1094.729004	0.000000	0.000000	0.000000	0.000000	0.000000	0.000000	14.828500	0.000000	30.366600	82.255501	89.150497	97.923897	107.861801	142.214203	166.686295	115.865303	128.315994	117.929497	126.687798	166.287704	264.795410	257.557404	326.803711	367.988007	272.585205	341.326385	287.268585	108.444298	101.635696	164.861206	182.803604	158.300201	185.417099	161.031296	160.844406	167.126205	0.000000	0.000000	0.000000	0.000000	0.000000	0.000000	0.000000	0.000000	0.000000	0.000000	74.709396
pos_4017	6.156600	1066.728638	0.000000	0.000000	0.000000	0.000000	0.000000	0.000000	0.000000	10.382900	0.000000	65.584000	66.325401	49.008301	20.162201	36.441002	33.888802	39.232700	23.824699	42.762798	154.223099	174.461502	246.497299	235.472397	267.593994	210.888702	230.819595	221.144394	223.718307	49.919300	67.709999	134.039795	119.848602	107.571602	108.349800	98.498802	22.616100	54.332500	0.000000	0.000000	0.000000	12.291200	0.000000	0.000000	0.000000	9.346700	0.000000	0.000000	0.000000
pos_20942	6.008700	735.601746	0.000000	0.000000	0.000000	0.000000	6.024100	0.000000	3.626900	0.000000	0.000000	29.666100	15.582800	28.787901	0.000000	0.000000	0.000000	23.399099	20.113800	0.000000	0.000000	0.000000	0.000000	0.000000	0.000000	0.000000	0.000000	0.000000	0.000000	996.640625	997.885681	1131.302734	1175.417969	994.673279	957.218323	805.378906	741.481873	704.698730	117.864601	98.165100	57.374298	58.560501	85.914398	104.497101	85.630203	64.752502	58.798801	87.113800	99.223099
neg_4877	0.501900	592.175903	1067.742188	1312.554688	958.215820	898.437012	1143.019531	1100.272461	1195.894531	1135.137695	1244.750977	762.633789	757.197815	733.297424	738.241211	765.280823	744.137207	789.166504	790.533691	802.994080	489.610809	517.712402	548.310486	463.412415	565.203613	532.717773	585.076721	679.754883	603.852112	345.362091	308.365204	334.519012	329.269989	337.971191	369.907990	345.724396	353.802002	308.555206	295.517303	268.076202	320.842499	337.224915	294.301514	313.682892	326.486603	293.374298	311.123291	413.902313	457.472198
pos_23149	6.143000	1040.713989	0.000000	0.000000	0.000000	9.655200	0.000000	0.000000	0.000000	0.000000	0.000000	246.738297	253.831497	132.204300	134.145294	170.843994	167.171494	156.872406	172.639008	151.179794	463.175507	462.673798	691.425781	630.974121	795.687500	839.111328	691.027771	695.117676	663.016602	269.423309	262.330109	408.331787	445.406708	408.625488	398.956085	251.192505	191.953903	231.130905	0.000000	0.000000	0.000000	0.000000	0.000000	0.000000	0.000000	0.000000	0.000000	0.000000	0.000000
neg_9934	2.862900	821.461182	193.423798	264.805389	262.023712	240.353897	241.185394	226.062393	510.376190	430.851105	309.851807	486.580292	377.104004	472.784698	460.759491	244.637497	456.686005	368.607697	418.190887	421.265900	456.571991	348.739502	531.884827	423.157990	507.095703	421.265900	345.837585	460.759491	656.297913	473.924103	263.290985	355.976593	447.595001	421.265900	342.278595	257.914795	269.841309	506.679901	0.000000	4.524300	0.000000	0.000000	0.000000	0.000000	0.000000	0.000000	0.000000	0.000000	0.000000
pos_17462	3.265900	802.484680	0.000000	25.323601	31.063499	0.000000	42.153301	16.207899	48.952999	49.226002	40.707001	210.979095	226.874893	72.707397	57.473801	69.456596	68.410400	43.047798	43.111401	34.845100	85.389503	90.396896	109.010201	111.755203	102.665604	118.059402	139.398407	112.786797	117.917397	64.525002	61.969200	29.468500	50.654301	75.000999	78.506302	44.514000	61.922901	27.364401	0.000000	0.000000	0.000000	0.000000	0.000000	0.000000	6.478400	0.000000	0.000000	0.000000	0.000000
neg_9617	6.141700	1086.722656	0.000000	12.435800	0.000000	0.000000	0.000000	0.000000	12.325200	0.000000	0.000000	179.723495	214.275604	183.696304	223.192703	210.289795	198.483597	212.884598	220.033798	192.069901	409.627686	477.914093	723.487793	662.348083	837.534180	776.632324	756.179199	740.333008	799.599121	316.342804	297.943787	401.809814	410.139404	413.176788	416.263702	328.064697	307.361115	349.452393	0.000000	0.000000	0.000000	0.000000	0.000000	1.490500	0.000000	0.000000	0.000000	0.000000	0.000000
neg_6464	2.275100	752.392639	62.544899	67.666702	41.276402	17.937799	41.715500	50.186501	441.672607	491.790009	466.475800	168.460602	173.246201	197.098297	187.754807	183.617905	178.607803	193.582397	201.815704	179.249603	202.159195	155.341904	136.575607	121.256897	151.742996	172.201401	142.515396	141.459503	141.365707	127.672302	123.952003	163.630096	134.442398	162.965805	177.883408	204.777603	188.909805	149.201202	0.000000	0.000000	0.000000	0.000000	0.000000	0.000000	0.000000	0.000000	0.000000	0.000000	0.000000
pos_20094	4.282300	792.499573	183.025894	180.518997	181.483902	196.112793	243.040802	227.235504	774.341797	944.441895	812.495117	721.797913	724.925781	206.618896	195.556793	154.673004	183.289597	476.372589	539.237793	473.678986	108.074898	116.140701	151.940094	144.776199	206.830704	181.923798	130.356094	126.724503	127.118202	52.110699	51.459499	150.618698	143.222794	336.912109	324.815186	130.569305	119.243896	123.128502	0.000000	0.000000	0.000000	0.000000	0.000000	0.000000	0.000000	0.000000	0.000000	2.795500	6.468300
neg_17811	4.297100	838.505859	787.820313	1138.025391	1009.020020	971.833984	791.875488	756.560486	3296.074219	3413.113281	3034.378906	2577.699219	2623.275391	2845.755859	2748.988281	2716.798828	2562.791016	3340.792969	3321.904297	3600.541016	1687.605469	1773.617188	2197.941406	2089.316406	3087.025391	3005.115234	1610.921875	1518.470703	1497.764648	741.861328	662.162109	843.529785	811.421387	1459.755859	1484.645508	941.902283	1018.882324	951.991699	11.893100	0.000000	0.000000	0.000000	0.000000	0.000000	0.000000	7.426900	0.000000	0.000000	0.000000
neg_87	5.730500	615.504761	103.619904	107.151901	121.917900	99.458397	83.109901	103.041298	167.438995	161.904907	158.755600	206.053604	176.000107	203.805405	194.143204	215.487305	209.178802	186.307404	191.347198	206.280594	411.324188	475.768097	493.815887	470.184113	711.030273	658.397888	507.742188	476.574005	447.520996	316.289795	326.977997	384.847198	363.238312	380.480713	364.204102	235.938599	219.734406	258.895294	91.795700	97.549301	99.345200	105.347397	103.783798	89.220497	108.104401	126.528801	113.823097	121.244698	159.318802
pos_11683	6.478800	978.673462	0.000000	52.600498	30.980000	0.000000	0.000000	0.000000	96.743500	77.510399	0.000000	0.000000	179.153397	132.666595	140.000397	149.864502	0.000000	178.476395	182.144806	154.024704	134.648300	162.365494	253.566299	196.209396	227.300705	248.262802	0.000000	235.179398	172.275604	178.947403	128.866699	214.800705	229.009796	194.053802	246.550903	186.255402	158.663300	97.894302	60.112801	0.000000	0.000000	0.000000	0.000000	66.503700	46.759701	72.603500	0.000000	568.799316	554.454102
pos_21909	7.015400	1036.751831	42.049999	50.861599	0.000000	0.000000	0.000000	0.000000	59.225899	79.963303	58.783401	114.220001	57.001701	78.091301	73.901703	85.342003	95.400101	103.547897	87.070702	66.192703	161.833603	172.819305	250.205795	225.417496	251.553299	254.231003	204.603394	287.752411	233.939896	97.006599	113.134102	140.575607	140.232895	117.844704	122.604797	133.478607	125.266296	132.669601	33.118000	20.141399	0.000000	0.000000	0.000000	0.000000	34.197601	31.911800	0.000000	99.007797	140.436996
neg_1377	3.282800	864.479248	0.000000	10.008600	53.044998	0.000000	21.813299	16.030399	149.314102	114.332298	110.009903	143.729996	134.377106	99.309799	116.100304	114.930199	89.629303	87.079300	67.517799	75.387398	140.728394	142.914993	170.897095	161.379395	171.560699	155.203400	147.747894	155.195908	150.196701	120.660599	118.460403	100.322601	101.179497	95.869400	92.229599	95.317101	91.689598	73.282402	0.000000	0.000000	0.000000	0.000000	0.000000	0.000000	0.000000	0.000000	0.000000	0.000000	0.000000
neg_21662	2.859600	920.386475	74.400497	139.060898	130.507202	102.180901	92.600403	113.968803	204.776398	165.037598	239.147095	344.592499	385.813690	330.086212	276.904510	264.645294	259.862488	214.023407	206.317703	202.866699	337.909210	343.884491	346.655304	283.784698	282.783905	263.477295	251.962006	227.433502	161.575104	267.809601	304.953613	236.781097	268.703888	190.980499	185.241592	217.673706	187.860794	227.249298	0.000000	0.000000	0.000000	0.000000	0.000000	0.000000	0.000000	0.000000	0.000000	0.000000	0.000000
pos_20496	6.870300	1045.778564	0.000000	0.000000	0.000000	0.000000	0.000000	0.000000	0.000000	0.000000	0.000000	111.590103	82.997299	53.978001	80.718300	58.849098	65.001404	66.453201	74.088600	50.853298	172.197006	203.345306	311.334015	329.283386	53.578800	341.599609	361.123810	300.804413	297.836212	128.191696	107.591400	177.883499	169.603394	139.420197	147.130005	111.785103	89.448196	94.463097	0.000000	10.824700	0.000000	0.000000	0.000000	0.000000	5.207500	0.000000	0.000000	0.000000	0.000000
neg_674	0.519600	284.115326	45.726700	48.194000	31.231899	0.000000	62.230999	52.269100	71.383400	59.255001	49.759102	95.191299	84.803596	73.613098	91.167503	66.173103	93.320702	104.554298	102.292999	78.055099	101.555298	109.054100	121.616302	99.434799	134.155396	90.175499	105.727303	103.885498	101.121101	117.645897	125.062401	95.640198	115.409500	109.798798	98.105797	95.529800	101.212997	109.674103	81.585800	87.052399	95.987900	82.805000	57.375198	80.392502	67.595901	75.348503	76.357101	115.148102	117.063698
pos_19801	6.476900	1041.733276	0.000000	0.000000	0.000000	0.000000	0.000000	0.000000	0.000000	0.000000	0.000000	124.126701	89.954803	101.690903	79.691597	130.375107	102.231300	80.874001	97.222702	88.930298	130.395401	132.578094	187.611298	172.089706	176.043701	161.468597	148.268402	155.555206	170.122192	89.415802	140.988495	123.766296	115.340500	126.863998	100.270798	106.404800	90.445602	76.855202	0.000000	0.000000	0.000000	0.000000	0.000000	17.182501	0.000000	0.000000	0.000000	0.000000	0.000000
neg_11734	6.355400	1094.729248	0.000000	0.000000	0.000000	0.000000	12.379000	0.000000	48.318501	21.237700	52.587601	134.124603	124.084297	156.268707	139.165497	219.529907	196.978500	164.952896	205.395798	194.279205	219.023895	241.831497	444.532715	413.905304	521.513672	513.719727	444.018097	434.192413	449.067902	151.969498	169.851303	241.645599	219.728897	234.912994	296.310791	235.091705	241.348007	234.388794	0.000000	0.000000	0.000000	0.000000	0.000000	0.000000	0.000000	0.000000	0.000000	139.070602	103.692902
neg_23240	2.397300	982.511353	34.206100	0.000000	0.000000	0.000000	0.000000	0.000000	0.000000	0.000000	47.063999	135.880096	167.848999	139.982498	176.014496	152.996796	134.844193	116.790001	156.795395	134.235199	147.621796	112.021599	159.907593	160.324707	182.615601	169.726395	154.232193	92.603203	156.826797	51.532600	86.224197	77.953903	81.198196	87.388802	78.576202	94.566200	76.827904	92.605499	4.325400	0.000000	0.000000	0.000000	0.000000	0.000000	0.000000	0.000000	9.428600	0.000000	0.000000
neg_22533	0.529000	222.125549	15.137200	27.054199	23.351999	25.896999	17.688400	12.834900	35.862801	32.040001	32.341999	43.875900	27.867800	37.694901	40.526100	42.738800	36.863400	41.819401	47.056198	43.147701	42.893902	51.234600	54.137001	52.012501	59.637100	63.919102	52.950600	64.412399	62.589699	41.929798	38.364799	59.668800	64.351601	67.299202	67.182404	48.504601	66.446999	49.977299	32.089600	40.746601	34.697102	47.110699	38.848099	46.811600	33.410400	40.450199	45.060200	57.443100	63.068199
neg_19766	4.581800	974.581909	26.168301	0.000000	0.000000	13.335300	36.279400	0.000000	0.000000	0.000000	0.000000	209.868698	200.200806	175.618500	178.371094	221.211502	197.787201	252.221695	235.850800	250.419098	355.105194	378.347687	536.166992	466.750702	590.179688	561.317383	416.318787	447.196808	388.354492	154.121506	156.209595	176.100998	218.881104	157.687607	69.150497	141.924301	157.231201	154.509903	0.000000	0.000000	0.000000	0.000000	0.000000	0.000000	0.000000	0.000000	0.000000	0.000000	0.000000
neg_9810	6.148700	1086.725952	0.000000	0.000000	0.000000	15.996000	0.000000	0.000000	0.000000	0.000000	16.338301	121.112198	124.166901	119.527901	99.340698	126.362099	131.947296	126.226196	134.465897	124.811798	287.354187	321.207001	451.757111	442.332001	535.541016	560.799316	508.481903	464.327911	494.262512	209.998795	214.004303	284.222412	263.879608	263.028107	307.804199	230.366898	217.450104	197.484497	0.000000	0.000000	0.000000	0.000000	12.127100	0.000000	0.000000	0.000000	0.000000	0.000000	0.000000
neg_11131	2.858100	956.442871	27.030300	20.479300	0.000000	27.435400	33.326801	53.350101	96.724899	62.594898	73.696899	106.864899	84.753098	96.320999	81.717003	79.544899	103.703697	65.472801	72.215897	73.614601	90.040802	99.081703	83.335701	109.883904	106.997398	112.567001	103.545799	74.149399	104.283501	58.990002	35.005001	83.427200	82.738197	79.717003	88.535103	75.695000	72.442703	58.598400	0.000000	0.000000	0.000000	0.000000	0.000000	0.000000	10.067200	0.000000	13.958600	0.000000	0.000000
neg_23895	2.852600	420.343384	62.410500	98.346497	117.814102	81.783798	110.222801	94.034897	96.186798	86.289200	88.437302	289.930908	261.341614	267.955292	291.709015	261.644989	274.545410	193.826508	182.570908	216.047607	196.334595	191.235992	197.386002	202.459595	247.286301	258.838409	223.796402	210.190598	197.322098	185.366302	188.560501	127.698997	103.818398	147.062897	140.740005	124.420197	130.079605	133.505905	313.330109	309.041992	293.598602	302.675293	282.722412	251.012100	229.672104	193.713699	241.432098	160.850998	175.268097
pos_23272	3.156600	806.477173	78.660301	68.070297	33.369400	22.056101	37.476799	29.501600	142.743500	158.308197	159.706100	230.897705	208.758499	151.553497	149.242905	225.627106	224.617294	243.174393	254.404800	231.112305	106.061600	77.869904	143.182297	148.620605	167.722305	174.091293	236.059097	196.867905	201.140396	125.074997	111.176498	46.218601	45.268398	57.190899	47.116798	237.792206	212.755402	210.767593	0.000000	0.000000	0.000000	0.000000	0.000000	0.000000	0.000000	11.067000	0.000000	8.600900	0.000000
neg_3665	2.871200	872.445251	106.124298	208.383194	105.484100	114.296600	114.907898	107.517601	288.368408	315.588593	311.686005	278.304413	251.462906	241.213699	272.233612	262.828613	287.811005	289.639587	261.979004	250.583496	255.247696	249.182907	274.009003	279.831085	270.136993	270.977295	228.070999	177.718903	234.979004	189.352203	204.857895	175.138306	190.976807	178.344406	213.104904	166.770905	180.440796	163.039307	0.000000	0.000000	0.000000	0.000000	0.000000	0.000000	0.000000	0.000000	0.000000	0.000000	0.000000
neg_7774	2.002100	475.266174	138.708405	203.431305	191.465897	196.237793	243.451797	239.570297	187.150101	200.869095	192.183105	371.870392	362.623810	315.621613	351.591309	351.135986	404.545685	323.734589	340.064209	326.523407	418.500000	383.887909	509.263397	495.398895	465.087402	444.628693	472.499512	480.310089	473.207001	332.652802	300.594208	305.202087	299.040009	278.633789	294.105011	284.180908	291.945099	81.775902	294.797394	316.111115	249.938507	249.708694	237.350296	216.232300	233.280396	208.365707	208.339203	319.379211	327.658905
neg_23404	2.859500	928.372986	42.216301	38.081402	31.292400	39.172798	21.418699	38.001598	53.286999	91.151001	68.106201	120.222900	102.602501	108.365601	115.116501	91.037201	101.100197	75.175003	70.198700	91.662804	67.635498	102.367897	99.333099	107.398300	75.383102	105.388199	91.943703	103.085297	83.069298	95.277901	81.231598	93.836700	85.143501	86.803902	76.870201	86.956703	63.985401	74.213097	0.000000	0.000000	11.281700	0.000000	0.000000	0.000000	0.000000	0.000000	0.000000	0.000000	0.000000
pos_19791	4.586200	1039.623413	0.000000	0.000000	0.000000	0.000000	0.000000	0.000000	0.000000	0.000000	0.000000	79.806801	75.232002	11.774500	13.277400	6.871200	16.999300	30.234100	41.682098	29.260201	43.072498	24.639099	66.257896	59.324100	78.301598	55.353901	46.643299	61.485901	58.768700	35.493999	32.063801	95.226898	94.097504	87.058800	89.014297	16.814699	21.945000	21.589899	0.000000	0.000000	0.000000	0.000000	0.000000	0.000000	0.000000	0.000000	0.000000	0.000000	0.000000
neg_1794	4.703300	866.538147	136.836105	184.525299	243.037201	219.094406	223.000397	175.570206	1101.672852	1078.229492	1055.419922	555.893616	516.897522	575.165527	549.171387	521.473572	551.812988	1384.949219	1388.716797	1439.488281	383.079590	435.694305	546.895996	436.437988	762.550781	774.604004	612.796875	643.525391	603.333496	140.675507	139.232895	224.917801	101.152298	377.566895	360.080811	359.404297	372.819092	378.609589	0.000000	0.000000	0.000000	0.000000	0.000000	15.745400	5.325800	0.000000	0.000000	0.000000	0.000000
neg_20934	4.569800	974.586243	0.000000	0.000000	0.000000	0.000000	13.578200	0.000000	23.917000	22.249100	0.000000	66.725304	0.000000	62.435001	63.854301	67.558601	70.126404	51.974800	77.077698	74.681099	102.854698	111.175697	119.242401	174.643906	153.994293	170.215103	138.420807	139.370407	113.153397	43.576099	46.381199	62.165001	54.428902	57.566799	83.214203	42.087399	48.207600	49.441700	0.000000	0.000000	0.000000	0.000000	0.000000	0.000000	0.000000	0.000000	0.000000	0.000000	0.000000
neg_8831	2.799500	1010.544800	702.853516	1083.390625	895.933594	861.168030	807.716309	811.392090	2796.875000	2701.578125	2708.119141	3408.185547	3890.802734	3588.750000	3643.851563	3314.187500	3254.509766	3402.351563	3394.968750	3122.130859	3582.824219	3634.546875	3394.714844	3298.580078	3393.957031	3178.613281	3504.044922	3832.166016	3573.326172	2598.917969	2482.933594	2269.683594	2263.925781	2258.287109	2247.341797	2081.472656	2077.720703	2034.332031	6.669500	0.000000	0.000000	0.000000	7.312200	19.687000	0.000000	0.000000	4.991700	0.000000	0.000000
pos_22258	5.470100	1034.664795	0.000000	29.557301	24.255100	0.000000	0.000000	0.000000	111.682701	115.428596	95.740799	839.630920	796.753906	523.960022	510.595215	541.170898	566.418884	514.215271	540.647522	499.749512	668.940430	652.009277	825.433594	847.481384	894.367188	924.527771	834.028809	743.878906	795.191895	418.459991	464.237305	661.185120	688.902283	687.345215	695.522888	423.628204	441.247986	490.317902	0.000000	0.000000	0.000000	0.000000	0.000000	0.000000	0.000000	0.000000	0.000000	0.000000	0.000000
pos_143	3.158400	806.480103	37.748699	47.795300	17.413200	21.679199	16.264999	17.096701	77.516998	87.839104	81.595497	101.591202	99.972801	76.840500	74.280502	103.950104	95.941299	147.047607	128.108902	115.198700	51.141201	42.523998	75.657997	68.268204	79.587097	98.281898	127.793800	99.641197	103.624901	53.007801	49.422298	16.795099	28.326799	32.180302	33.889301	112.551804	85.330200	109.597198	0.000000	0.000000	0.000000	0.000000	0.000000	0.000000	0.000000	0.000000	0.000000	4.309200	0.000000
neg_21778	0.726400	355.047211	0.000000	0.000000	0.000000	0.000000	0.000000	7.059300	0.000000	0.000000	0.000000	133.634796	129.137100	111.384804	124.810600	106.053497	89.399803	109.863701	87.331398	103.928902	138.091797	130.645294	124.376404	113.255997	87.910301	140.142197	124.020798	101.699600	115.717300	31.393900	54.280701	45.216900	40.979000	23.148899	33.164600	30.206499	21.248199	17.214399	0.000000	0.000000	0.000000	0.000000	0.000000	0.000000	0.000000	7.075600	0.000000	8.596500	0.000000
neg_21236	0.855700	716.322327	0.000000	88.103401	23.603500	34.625500	32.647800	0.000000	118.859596	118.075996	121.900803	71.050301	88.194901	86.280602	80.608704	90.769302	67.521103	85.943703	98.104401	105.763603	44.171700	51.840000	31.008600	0.000000	21.140200	0.000000	0.000000	17.867599	29.348801	30.687901	0.000000	0.000000	25.618099	59.434299	71.628098	0.000000	34.530602	44.702702	136.846893	115.528000	102.531601	106.240196	112.541000	126.207802	121.517303	92.272903	112.445000	210.688705	225.677200
neg_4508	4.043700	806.480530	0.000000	287.032715	208.298492	227.509506	144.188095	166.510696	975.988281	913.528809	863.797424	277.460388	283.608612	226.231003	233.116104	275.111298	274.936005	312.017303	237.991302	282.138702	704.356018	737.283691	791.841797	793.879883	877.907227	951.323181	716.924316	738.071777	718.681213	198.095795	194.859894	176.048004	147.973404	196.997604	210.636795	203.844604	189.271500	176.474594	0.000000	0.000000	0.000000	8.334400	0.000000	0.000000	0.000000	0.000000	0.000000	0.000000	0.000000
neg_19173	3.857300	912.539124	141.190308	151.056900	216.288605	222.900299	151.982407	136.776596	295.961914	311.509308	275.342010	666.627014	637.515076	678.294922	674.081970	571.277283	559.102478	498.074188	475.109589	510.513214	111.073402	166.420502	305.193390	316.708496	395.822510	393.380096	148.181503	176.350800	167.574997	166.972198	159.571793	157.427597	159.661697	185.033600	134.985794	0.000000	135.864304	119.305298	0.000000	0.000000	0.000000	0.000000	0.000000	0.000000	0.000000	0.000000	15.273000	0.000000	0.000000
pos_11581	1.068600	404.314331	37.608898	0.000000	21.324699	0.000000	0.000000	39.967499	29.817600	41.234600	31.105801	144.987396	130.292206	128.184799	142.457794	122.412003	118.556198	116.538002	110.393898	129.957993	48.351101	41.468300	53.712601	60.878300	51.646198	58.381599	51.704498	61.839901	52.942299	44.618500	53.729198	34.686699	49.623798	54.250900	73.115997	50.177399	54.797298	41.411701	148.435806	138.263306	149.609497	143.408707	186.063400	180.964203	177.665497	187.237396	160.942902	65.953903	66.637604
pos_20591	5.816900	734.590698	0.000000	0.000000	0.000000	0.000000	0.000000	0.000000	0.000000	0.000000	0.000000	65.778900	36.383801	53.042500	58.659000	14.157300	15.693500	19.322500	30.527599	28.063299	0.000000	0.000000	11.423000	0.000000	0.000000	9.789800	0.000000	0.000000	0.000000	1254.198242	1222.374023	1693.486328	1627.655273	1344.494141	1422.681641	1020.110413	1022.322815	1027.344727	193.122696	165.153793	92.389999	104.865501	140.985107	167.505997	78.270798	142.928604	124.580597	37.300598	56.384800
neg_5286	0.502200	592.174927	311.592285	416.936310	303.103485	273.532715	305.206299	324.043915	388.012695	385.248810	378.110596	228.127808	240.990204	223.710800	212.130096	235.325104	228.180801	224.009995	241.261200	222.277206	162.040497	161.328400	157.614899	151.570404	164.968903	178.300705	163.141495	203.626999	166.089493	114.056503	85.038803	86.691101	126.060898	91.069504	97.961800	124.733398	90.061401	114.488998	99.967499	82.334000	98.941399	82.847198	84.969002	95.992500	113.262497	75.334602	81.865799	133.732895	140.131104
pos_22444	6.795900	1034.734741	0.000000	0.000000	0.000000	39.312302	57.485001	0.000000	120.936996	96.702797	89.875900	122.824501	105.060799	112.735397	117.725800	66.869400	103.345802	111.297501	98.440102	102.427399	192.263702	182.861496	194.863800	188.671005	197.720505	84.614998	184.278107	177.402496	209.773804	113.322304	128.095001	110.663002	95.681396	108.262604	106.214600	110.088203	0.000000	52.889801	66.954102	0.000000	0.000000	0.000000	42.720402	0.000000	0.000000	0.000000	58.241299	242.529205	188.804703
pos_2494	5.740500	1062.699463	0.000000	4.099000	0.000000	9.258600	0.000000	0.000000	71.678101	54.865601	43.294300	425.808289	393.218811	237.519302	237.120804	234.381500	229.296402	264.825897	267.937012	276.331085	426.416504	392.103302	591.777283	464.302490	655.943787	638.656677	496.130890	534.636719	543.236328	264.777802	222.735397	381.321289	419.611115	364.927490	346.352814	199.324600	237.039902	224.106903	0.000000	8.808300	0.000000	0.000000	0.000000	0.000000	0.000000	0.000000	0.000000	0.000000	0.000000
neg_23897	2.850900	420.343018	24.513000	21.269600	21.800400	29.546101	34.775002	29.803499	25.836700	15.375500	16.646999	71.701103	75.403900	80.387703	74.432297	90.034599	64.383499	58.199902	56.519600	60.399799	58.247700	45.161400	55.637100	60.492500	61.944901	55.623901	52.271599	38.449501	45.099800	43.027401	47.893002	19.745100	25.544300	41.462101	41.982300	31.833200	24.723101	23.449499	77.629898	87.974197	73.032997	78.459999	77.827499	51.591702	63.818901	65.307602	66.120598	37.672798	45.377399
neg_12114	4.225500	1028.589844	41.163399	34.985802	39.168999	32.513599	41.293999	31.619801	163.871506	162.340698	150.141098	113.010803	108.137604	116.624397	113.955002	109.674797	118.833702	223.952393	199.858307	218.117294	66.189102	63.451099	76.149902	69.982697	130.451904	123.571602	68.818100	68.027397	52.235802	27.894699	0.000000	37.231800	29.966600	66.819199	83.585800	51.891899	67.061501	56.005901	0.000000	0.000000	0.000000	0.000000	0.000000	0.000000	0.000000	0.000000	0.000000	0.000000	0.000000
neg_7475	3.459500	884.511230	67.945702	107.106102	65.181099	122.685204	114.364403	93.598900	298.237793	253.285507	286.239014	540.368225	498.566406	534.066895	564.587891	516.806213	481.306885	589.031677	573.635681	534.965820	0.000000	60.695301	116.520401	80.541000	153.360397	107.881302	106.864899	94.491501	99.376198	90.726303	56.252899	65.111099	92.446800	76.162003	112.043602	142.993393	121.291702	116.393600	8.877800	0.000000	0.000000	0.000000	0.000000	0.000000	0.000000	0.000000	0.000000	0.000000	0.000000
neg_11294	2.863500	820.458069	152.343994	213.944305	190.438202	180.669205	177.849594	178.218597	415.088593	423.475311	414.209991	472.741486	470.686310	455.580109	451.046906	489.559601	495.243896	424.204102	397.203613	408.294189	449.765106	492.967804	529.515076	522.339783	536.600098	508.602509	482.166992	465.646210	469.173309	407.679413	420.015594	396.862305	396.047913	393.595490	453.985809	408.596191	414.498993	350.019501	0.000000	0.000000	5.205800	0.000000	0.000000	0.000000	1.665700	0.000000	0.000000	74.795799	0.000000
pos_22965	6.147800	1059.732178	0.000000	0.000000	17.457899	0.000000	0.000000	6.154900	0.000000	0.000000	0.000000	71.057999	176.081100	82.151901	89.156502	101.892303	105.044899	122.307602	99.451500	98.192497	259.096191	258.182404	443.407013	411.042206	481.313690	567.154785	462.870087	439.669189	446.550995	143.629898	145.654999	238.715698	235.865799	244.418793	217.224396	116.685600	172.717896	115.827797	0.000000	0.000000	10.680700	0.000000	0.000000	0.000000	0.000000	0.000000	0.000000	35.666401	21.075399
pos_9737	7.157800	844.656799	0.000000	24.212601	32.486099	50.978100	27.559799	53.208599	41.587700	0.000000	3.297400	83.472801	80.678497	71.456100	47.292702	67.934898	71.625900	78.765900	72.350800	86.073601	548.152283	531.193787	938.581482	876.463379	1164.438477	1082.845703	947.593811	989.991699	926.367676	390.248810	431.758514	682.802673	611.502380	670.210388	669.037598	502.744110	447.759796	493.765106	35.013302	59.341599	62.271500	14.441400	10.302500	40.755100	0.000000	34.823898	53.738400	0.000000	0.000000
pos_19618	4.586800	1039.623901	0.000000	0.000000	0.000000	0.000000	0.000000	5.504400	0.000000	0.000000	0.000000	109.726601	126.008698	36.996101	27.083401	35.487999	33.034801	57.529400	48.186100	46.852798	54.134800	56.614399	99.148201	107.403999	121.854698	105.906502	75.940102	76.820297	90.223999	39.182598	54.109200	124.133598	139.331894	169.211197	183.483307	43.861900	44.233601	40.076698	0.000000	0.000000	0.000000	0.000000	0.000000	0.000000	1.892100	0.000000	0.000000	0.000000	0.000000
neg_13758	4.224900	785.481689	1255.640625	1772.759766	2304.357422	2407.306641	1839.543945	1924.716797	2274.482422	2151.355469	2225.564453	2428.167969	2347.449219	1965.285156	2195.189453	2248.728516	2317.050781	2632.785156	2672.345703	2692.556641	3852.931641	3761.535156	6445.183594	6178.527344	6716.222656	6558.457031	5532.019531	5822.609375	5907.410156	2559.248047	2671.162109	2829.173828	3016.396484	2568.863281	2587.082031	2344.117188	2271.298828	2260.669922	2269.064453	2404.679688	2760.115234	2847.355469	2746.187500	2976.925781	2980.710938	3409.445313	3400.369141	2062.894531	1951.889648
pos_3068	5.755400	1084.666992	0.000000	24.131001	0.000000	0.000000	0.000000	0.000000	86.698502	92.734398	106.692299	351.314209	382.422394	263.038788	278.348602	255.735107	247.600296	251.039703	266.118408	264.135315	312.935303	354.596405	365.794891	354.028809	427.980988	396.760498	322.770508	350.079590	367.559601	215.885605	193.686905	292.689209	328.590088	278.250702	330.171112	194.597198	220.050201	251.130005	7.385400	0.000000	0.000000	0.000000	9.407600	6.821500	0.000000	0.000000	0.000000	0.000000	0.000000
neg_15945	4.225400	1028.591187	137.603607	212.880402	190.120499	160.519501	183.704605	153.335907	962.797913	921.913574	929.291992	627.872986	545.674316	638.033203	607.893982	614.090271	633.659180	1216.019531	1226.218750	1197.364258	366.814911	359.232391	365.862305	375.728790	666.170898	642.173828	418.201904	380.092499	383.938202	128.787704	142.521896	180.923996	186.185303	390.709686	382.035889	362.139893	344.788788	336.776611	0.000000	0.000000	6.902300	0.000000	0.000000	0.000000	0.000000	0.000000	0.000000	0.000000	0.000000
pos_22030	3.152400	806.477478	242.018906	244.141602	102.473396	106.729599	123.192101	83.789200	587.971680	556.009827	540.632813	720.156677	770.708496	636.433594	302.076691	853.657227	829.665527	941.856018	996.211426	942.918030	309.779114	312.437988	560.519470	558.376526	587.659180	614.116211	798.738770	748.450684	678.692871	490.824005	481.327087	201.072403	173.668198	162.312698	173.006500	802.561523	846.515625	781.107910	0.000000	0.000000	0.000000	0.000000	0.000000	0.000000	10.079000	0.000000	0.000000	32.119900	0.000000
neg_16436	1.164700	700.326599	200.161407	289.407013	55.635300	66.798897	71.429100	74.269897	433.616699	440.221405	485.605988	216.871201	244.946304	248.878296	251.061493	244.892593	268.449188	314.159698	318.107208	312.022186	156.429092	182.963898	56.063801	45.147499	96.382797	81.284203	0.000000	73.920799	52.646999	77.563599	61.128899	89.275002	75.851303	165.721100	198.608200	90.265602	97.836403	91.580803	412.895813	380.513702	347.992706	333.228485	331.039093	450.852295	420.991211	387.025391	396.711700	755.567871	711.103516
pos_754	4.582900	1048.645386	28.817400	27.029200	72.186798	74.564003	65.339897	54.718700	86.582497	61.473999	50.412102	5516.406250	5834.996094	1269.756836	1301.811523	1424.518555	1313.852539	1645.833008	1531.118164	1690.254883	2990.484375	3121.328125	3900.292969	3559.779297	3812.847656	3654.705078	3146.742188	3606.144531	3680.708984	1862.420898	1962.958008	4220.109375	3866.707031	5551.507813	5562.628906	1368.588867	1383.232422	1384.853516	0.000000	0.000000	0.000000	5.207300	3.507700	4.050600	6.056000	0.000000	3.133300	0.000000	0.000000
neg_18014	4.297700	838.506104	0.000000	94.912498	83.735703	108.578201	67.847801	72.166397	259.964386	345.407196	290.242889	233.977402	255.280807	237.039398	189.236099	281.638885	245.383194	274.331299	280.345703	357.434296	160.488297	158.307907	193.643204	216.790894	285.659393	295.465790	162.796295	168.586395	131.792007	65.894302	71.476097	77.082001	93.637604	141.466293	154.026093	97.488297	41.487202	0.000000	0.000000	0.000000	0.000000	0.000000	0.000000	0.000000	0.000000	0.000000	0.000000	0.000000	0.000000
neg_24481	0.593600	546.263550	0.000000	0.000000	0.000000	0.000000	0.000000	0.000000	59.816002	45.587399	0.000000	150.417099	143.989502	161.054596	121.589996	138.625900	142.692307	150.331100	145.477295	151.330002	84.441299	96.097198	103.341103	82.352203	111.582001	116.409103	119.873703	132.528397	91.699799	73.181900	68.226799	94.492203	74.075600	85.751198	81.053101	80.174500	83.559303	82.601700	0.000000	0.000000	0.000000	17.314501	21.560900	0.000000	18.129999	0.000000	0.000000	0.000000	0.000000
pos_1667	9.035100	814.665710	218.410004	241.242401	380.563202	357.696014	355.537109	354.365204	382.520294	390.765106	356.891815	771.708984	818.812012	631.616211	562.627014	679.080078	629.538574	679.283203	653.295898	658.299805	968.386230	1000.369629	1283.477539	1317.969727	1558.975586	1550.385742	1342.084961	1296.805664	1329.511719	620.628418	603.717773	772.116699	767.592773	754.499023	776.733887	557.094727	609.216309	611.812012	416.169189	413.143097	452.182892	553.426819	377.674286	386.760986	367.623505	461.249298	440.165802	454.656006	474.182892
pos_1334	4.572800	1048.645874	23.595600	16.472300	86.163200	74.123398	56.025902	60.626301	96.062103	80.279404	51.080799	3747.742188	3968.859375	1283.501953	1246.543945	1199.847656	1197.162109	1533.716797	1424.753906	1427.931641	2276.361328	2327.152344	2669.259766	2799.949219	3122.962891	3017.800781	2231.708984	2591.134766	2650.699219	1519.324219	1477.559570	3335.419922	3183.017578	3681.931641	3568.833984	1204.720703	1070.963867	1160.867188	0.000000	0.000000	8.015600	11.165200	0.000000	0.000000	0.000000	0.000000	0.000000	2.025300	0.000000
neg_11927	4.592300	1094.654175	0.000000	0.000000	0.000000	0.000000	0.000000	0.000000	4.141500	0.000000	0.000000	631.382324	663.987793	574.911072	546.310120	689.229980	633.293884	609.085388	588.600098	592.140625	1664.233398	1755.409180	2742.910156	2700.111328	3387.017578	3279.068359	2981.353516	2978.771484	3051.269531	975.875488	830.303223	1382.320313	1355.264648	1273.784180	1147.820313	866.811523	884.687012	844.423279	0.000000	0.000000	4.570700	5.917200	0.000000	0.000000	5.723000	0.000000	0.000000	9.429200	0.000000
pos_19050	4.271900	792.500916	294.730499	288.478790	294.059814	294.859406	377.107391	302.805206	1213.010742	1421.988281	1330.929688	1213.809570	1287.199219	303.690887	310.098602	277.414612	298.053192	816.151917	773.436523	691.835022	189.629501	183.797104	248.815598	53.640099	260.591309	53.438400	187.983002	197.444595	202.595596	93.932404	84.091400	247.997696	267.340790	60.200100	440.019989	198.528595	177.583496	196.701904	0.000000	0.000000	0.000000	0.000000	0.000000	0.000000	0.000000	0.000000	52.181099	17.004601	0.000000
neg_8935	2.085700	437.124603	0.000000	0.000000	18.819799	5.752200	0.000000	0.000000	25.658701	23.082899	17.280800	41.387901	49.580299	53.854401	39.762299	34.299198	36.444099	45.438499	36.669498	48.941002	56.847301	60.212200	38.776901	33.716301	52.511101	40.641800	61.652901	60.038502	41.792801	61.177601	52.782902	48.054100	37.909901	53.123600	33.401299	42.514000	37.271900	43.849400	0.000000	0.000000	0.000000	0.000000	0.000000	0.000000	0.000000	0.000000	0.000000	0.000000	0.000000
neg_9629	2.850700	62.056477	0.000000	0.000000	0.000000	0.000000	0.000000	0.000000	55.432301	56.366600	34.072300	93.205399	122.138802	94.771103	64.740997	80.048599	96.863899	55.367401	62.800598	56.398102	75.114197	102.049202	86.520500	86.037498	81.376801	117.432999	64.593498	74.214600	95.936203	57.742500	0.000000	30.471800	36.271000	67.699997	37.517799	23.601900	29.331600	63.668301	0.000000	0.000000	0.000000	0.000000	0.000000	0.000000	0.000000	0.000000	0.000000	0.000000	0.000000
neg_20063	0.865400	574.297607	7.001700	17.120701	21.019300	0.000000	19.916901	0.000000	47.138199	0.000000	0.000000	68.755402	87.068100	78.746002	79.172699	95.560303	90.911797	97.418198	0.000000	85.730400	92.704002	97.104202	123.655800	125.884903	150.321396	118.139702	108.203003	95.283401	102.471100	85.410301	100.656601	103.937302	89.296097	114.316803	112.517097	102.752296	122.144699	97.062302	0.000000	0.000000	0.000000	0.000000	0.000000	0.000000	0.000000	0.000000	0.000000	0.000000	0.000000
pos_13384	5.703500	708.577942	0.000000	0.000000	0.000000	0.000000	0.000000	0.000000	0.000000	0.000000	0.000000	0.000000	0.000000	0.000000	0.000000	0.000000	0.000000	0.000000	0.000000	0.000000	0.000000	0.000000	0.000000	0.000000	0.000000	0.000000	0.000000	0.000000	0.000000	87.241501	92.736298	107.889603	104.205002	86.772003	95.681801	84.189003	83.220497	0.000000	0.000000	0.000000	0.000000	0.000000	0.000000	0.000000	0.000000	0.000000	0.000000	0.000000	0.000000
pos_20504	6.664500	1046.677979	0.000000	6.944000	0.000000	0.000000	0.000000	74.898903	84.831902	50.472698	35.521900	53.274700	47.930599	0.000000	0.000000	43.980202	63.526100	0.000000	50.260799	79.328102	73.583702	56.428902	102.648003	98.627502	111.782799	89.225998	83.749496	101.314003	76.834198	46.063702	0.000000	0.000000	0.000000	0.000000	0.000000	45.695999	53.402500	0.000000	0.000000	0.000000	0.000000	19.716499	0.000000	0.000000	0.000000	0.000000	18.571100	137.139404	114.390297
pos_22606	6.137200	1040.714478	0.000000	0.000000	23.868401	9.603800	31.812401	0.000000	0.000000	0.000000	0.000000	453.266113	465.592987	267.331299	326.287415	332.821503	292.771210	330.825012	302.505615	284.891602	791.198730	829.251526	1427.439453	1369.536133	1682.363281	1633.296875	1406.740234	1408.234375	1274.541016	518.364685	533.710022	821.860413	842.406677	759.710388	750.778320	510.068390	471.983612	480.802704	0.000000	0.000000	12.253500	0.000000	16.246700	0.000000	0.000000	0.000000	0.000000	0.000000	0.000000
pos_10438	0.505400	574.168152	129.037598	127.029503	124.346901	106.520897	140.786407	126.545700	136.520905	144.728607	146.817001	129.294800	128.071396	100.230698	102.935600	127.120399	108.934799	100.912804	122.052597	104.238297	82.458702	90.593803	81.271599	71.551102	89.292503	103.908897	80.412697	87.203003	94.808800	56.841099	83.856697	63.285500	72.970001	57.612499	55.988201	56.582901	53.964699	53.634201	44.235199	63.035000	49.909500	47.813202	47.880699	42.981701	0.000000	47.382801	47.515598	41.277302	43.403099
neg_21100	2.860600	919.375671	24.298401	85.304703	72.774803	60.830002	68.868698	48.862099	150.906601	130.651199	137.304001	220.067596	249.845596	219.781296	192.516602	156.476898	190.314102	129.706299	109.249100	128.643600	233.555298	238.428604	250.436401	237.975098	175.684204	187.125198	168.285904	154.815201	152.605194	220.798599	192.227402	141.470200	169.245102	102.043701	137.160004	127.428802	142.558197	136.835205	5.534400	0.000000	0.000000	0.000000	7.932100	0.000000	0.000000	0.000000	0.000000	8.452200	0.000000
pos_20808	8.691100	800.650146	76.857498	66.685204	100.640900	87.071800	103.008698	110.700600	88.862198	74.421402	118.159203	165.279694	174.172607	109.082901	129.983307	139.050507	154.683105	148.730194	150.723907	150.619797	265.587585	255.768295	386.153595	355.365509	418.044891	420.340790	340.308807	358.782990	360.087585	145.232101	166.208405	196.537506	202.054199	189.287506	220.174896	143.305206	153.008896	144.907104	101.002701	109.620903	100.954803	104.717201	96.818703	96.441200	97.483803	115.101196	133.629196	119.640602	115.302902
neg_15500	5.019900	790.489319	55.623199	98.663002	172.259796	149.989899	138.550995	147.750702	185.618195	182.698395	205.342697	424.188690	435.127686	440.485107	496.559601	566.643127	552.168030	585.180725	547.279297	621.924805	248.424896	226.452499	550.117188	472.719513	522.940430	509.572815	405.867889	397.004395	378.836914	1508.158203	1538.438477	1949.288086	2110.791016	1694.685547	1681.494141	1682.369141	1764.113281	1708.107422	208.363800	189.887894	318.133514	288.243713	289.596191	280.423096	250.478104	327.693115	318.743408	370.130890	344.684814
pos_20275	4.278600	792.497925	82.537399	91.345497	94.555199	87.579002	125.819199	101.825104	370.286407	430.678497	412.494904	333.891113	356.767792	95.983498	103.925697	91.100304	84.357597	248.522202	268.842987	216.067093	41.281300	65.014099	74.749397	84.908699	64.840103	88.068298	55.338299	78.439003	55.900700	0.000000	0.000000	75.990799	80.709198	166.088104	149.595505	43.426701	60.498600	0.000000	0.000000	0.000000	0.000000	0.000000	0.000000	0.000000	0.000000	0.000000	0.000000	0.000000	0.000000
pos_12761	4.211400	982.585449	123.124298	102.765999	87.970497	80.117104	111.970299	101.459602	450.944611	452.085388	429.118896	457.532990	455.779510	110.189201	137.116104	151.654404	164.910400	379.442413	338.071808	383.830597	64.923698	84.780602	90.451401	81.355698	120.061600	121.656097	72.304398	77.723801	79.067299	40.399799	46.387699	85.346298	110.134598	184.962204	170.932297	89.265602	92.944603	87.960297	0.000000	6.863800	8.437900	18.348400	0.000000	6.899400	8.484100	0.000000	0.000000	0.000000	0.000000
pos_1287	9.037700	814.665771	365.716614	444.208496	658.145508	695.791504	659.699707	584.889587	654.463379	685.973572	639.886230	1331.496094	1361.969727	1007.489685	1046.943359	1109.949219	1164.321289	1195.657227	1209.882813	1194.149414	1741.399414	1735.741211	2428.671875	2354.919922	2807.429688	2828.697266	2469.218262	2328.590088	2264.078125	1010.140625	1077.333984	1347.036133	1428.899414	1389.880859	1351.219727	983.848083	1062.780273	1053.213867	731.293884	681.723572	686.541016	493.379608	645.352112	686.609924	682.390076	736.895508	855.154785	864.642578	900.290588
pos_4870	0.887300	528.293335	12.930800	0.000000	11.896700	23.691299	16.658100	22.947100	40.068401	39.822102	32.792599	40.905499	35.100101	50.369801	23.491699	45.954800	46.347900	44.662498	53.079700	46.165100	53.765598	38.231998	42.971298	49.727200	61.552700	52.298500	43.809502	53.659698	49.142399	42.670300	39.029400	54.809101	41.469200	61.868000	41.922298	36.213402	40.213501	39.848801	0.000000	0.000000	0.000000	5.079500	0.000000	0.000000	0.000000	0.000000	0.000000	0.000000	0.000000
pos_1905	5.479800	1074.634399	0.000000	0.000000	0.000000	0.000000	0.000000	0.000000	0.000000	0.000000	0.000000	99.752701	84.395699	65.095901	59.233700	77.376801	66.628403	57.557098	66.145897	73.880898	70.206497	65.247101	104.808998	85.602203	82.411499	105.277000	102.887497	72.108200	95.771202	39.476002	36.713501	67.083702	64.961403	92.953102	80.295303	59.530998	55.054401	64.362801	0.000000	0.000000	0.000000	0.000000	0.000000	0.000000	0.000000	0.000000	0.000000	10.210100	0.000000
pos_20222	6.067800	623.512695	0.000000	14.095500	44.439701	0.000000	23.358000	21.664000	0.000000	26.086901	0.000000	121.209000	112.293900	62.284500	60.049000	0.000000	60.605400	57.783798	44.773800	76.350800	137.970001	165.720093	229.185699	282.183807	264.482208	218.672104	181.616196	225.194504	269.887695	156.063797	222.673492	269.118195	285.163086	212.514893	221.044403	166.809006	161.377106	150.304703	29.538401	39.680599	29.771400	33.844101	0.000000	15.561100	0.000000	0.000000	20.419399	53.923599	68.081902
pos_4592	4.893900	1076.678833	0.000000	0.000000	0.000000	6.124400	7.847600	0.000000	0.000000	0.000000	0.000000	651.225098	630.573181	178.391602	167.110199	197.618500	196.774902	176.872192	160.206497	85.384399	415.332001	504.157990	498.709686	626.356018	574.480530	557.259277	353.125488	490.128693	531.039978	209.664703	264.685486	490.769806	535.744629	545.906311	591.294922	191.398300	232.170502	183.942703	3.402100	0.000000	0.000000	0.000000	0.000000	0.000000	0.000000	0.000000	0.000000	0.000000	0.000000
pos_22088	7.315300	1055.801025	0.000000	0.000000	0.000000	0.000000	0.000000	0.000000	0.000000	0.000000	18.527599	55.589699	47.033501	19.986401	45.568401	38.064400	0.000000	24.673100	25.215500	29.331301	66.829498	80.541397	71.887100	78.697304	86.085800	117.869301	84.193802	78.493103	93.162003	27.777100	0.000000	0.000000	0.000000	41.441399	50.260300	29.964701	0.000000	22.580299	0.000000	0.000000	0.000000	0.000000	0.000000	0.000000	0.000000	18.007200	0.000000	59.451801	60.278900
neg_16510	4.225300	1028.590088	81.608200	105.087601	87.341202	99.374802	112.757401	98.596703	645.850098	548.383789	523.715271	306.703094	312.660614	376.202087	340.222687	339.194305	378.875214	697.771973	688.777283	746.877930	241.983200	221.482697	245.422897	194.074997	421.677185	407.134003	225.717407	262.136993	225.610992	77.999603	84.608398	124.686203	95.633202	201.006607	237.862900	216.417603	224.947006	211.856796	0.000000	5.777700	0.000000	0.000000	0.000000	7.207300	0.000000	0.000000	0.000000	0.000000	0.000000
pos_1147	4.576100	1048.646362	37.323002	36.895802	101.098099	75.053001	85.492798	78.175797	144.867401	120.856400	137.389999	6017.082031	6062.371094	1949.263672	1797.203125	1818.096680	1980.936523	2369.806641	2245.351563	2241.982422	3711.835938	3666.261719	4134.964844	4208.382813	5124.882813	4904.656250	3354.228516	4146.988281	3949.130859	2343.501953	2333.734375	5076.628906	5048.023438	5869.238281	5791.039063	1851.886719	1678.370117	1755.846680	0.000000	0.000000	12.869200	14.457900	6.791500	0.000000	16.519600	0.000000	6.549400	2.025300	0.000000
pos_18348	0.506600	807.292847	280.096191	299.149414	332.937500	302.613007	297.201202	301.343506	400.810791	388.071503	365.989990	252.781296	233.640396	255.975098	246.502304	233.961502	225.220306	227.139893	213.176804	234.502396	209.468094	214.109695	207.286301	219.572495	260.225311	231.496796	245.205093	256.785400	264.591095	78.239197	86.115799	135.478500	133.539200	108.801598	97.096901	88.233902	80.111397	96.566002	202.872299	179.229599	206.845795	193.997803	227.323395	208.998505	230.667801	229.953995	236.539597	76.174500	77.317703
neg_1645	5.948100	1058.686646	0.000000	0.000000	0.000000	0.000000	0.000000	0.000000	25.457899	25.637699	0.000000	405.961212	409.058807	349.077911	360.497803	353.999298	388.501495	372.090088	391.009003	335.471710	812.187012	786.377014	894.760315	931.856018	1028.791016	965.356384	1012.089417	927.426270	1000.237305	674.566406	624.809570	801.212402	852.842285	800.178711	889.808594	608.492188	640.103027	695.143127	0.000000	0.000000	0.000000	0.000000	8.655400	0.000000	0.000000	0.000000	0.000000	0.000000	10.411700
pos_1719	6.792400	1073.692017	0.000000	0.000000	0.000000	0.000000	0.000000	0.000000	81.683296	0.000000	0.000000	99.547699	67.070702	0.000000	0.000000	77.677597	64.047600	0.000000	0.000000	74.948898	122.661003	136.776093	132.605698	149.561493	179.764496	158.468506	136.313095	146.947998	175.717697	80.612503	0.000000	72.213203	113.804802	61.248001	95.197403	97.799103	94.507103	95.066902	0.000000	0.000000	23.897600	0.000000	0.000000	0.000000	0.000000	0.000000	40.684898	163.919601	176.721298
pos_3263	5.754100	1063.697510	0.000000	0.000000	0.000000	7.300400	0.000000	11.018100	74.923500	36.272400	50.152901	193.514893	211.227905	147.022705	144.857407	152.476807	178.062698	147.636002	159.403900	178.315903	230.972900	200.753296	201.082993	230.345200	212.667694	211.767807	206.426102	193.453705	197.367401	132.625000	127.968498	197.669098	180.798294	169.541702	165.579300	116.024300	133.162399	139.115097	0.000000	0.000000	6.753000	0.000000	0.000000	0.000000	0.000000	0.000000	0.000000	0.000000	0.000000
neg_7446	2.854500	820.460266	6204.476563	6530.031250	5579.980469	5361.515625	6186.975586	5544.085938	12090.687500	10312.490234	10824.019531	13361.453125	13540.153320	11811.658203	12509.808594	12876.546875	12336.647461	10551.879883	10969.355469	11311.363281	13098.576172	12642.523438	15011.882813	12682.371094	13059.163086	13835.578125	12562.256836	12399.291992	12723.546875	10024.635742	9891.637695	10316.750000	9875.086914	9937.115234	9452.820313	9362.664063	8976.043945	9824.781250	62.769402	45.304699	42.758099	27.822201	0.000000	0.000000	0.000000	22.019800	27.618601	19.681999	0.000000
neg_1048	5.661300	52.340977	0.000000	0.000000	0.000000	0.000000	0.000000	0.000000	0.000000	0.000000	0.000000	0.000000	0.000000	0.000000	0.000000	0.000000	0.000000	0.000000	0.000000	0.000000	44.924099	34.739101	93.674400	112.594902	118.734100	106.691704	99.170197	99.830399	113.604599	29.491600	0.000000	0.000000	29.896500	0.000000	0.000000	0.000000	0.000000	0.000000	0.000000	36.199501	0.000000	0.000000	0.000000	30.517500	0.000000	0.000000	0.000000	0.000000	0.000000
neg_16432	0.504800	700.095276	195.236206	273.717804	209.558105	225.115601	262.386993	265.597687	278.340088	287.300507	282.264893	217.442505	215.960007	197.484299	223.136002	200.529694	204.654205	214.825897	203.990494	243.995407	140.849503	150.097198	194.394196	161.061295	181.356201	168.213394	156.226593	163.544998	168.870804	111.206802	92.259499	102.031898	116.063004	122.362198	111.584396	90.562500	95.508400	103.738098	85.165802	93.974602	77.636803	94.631599	91.989998	90.371002	96.946701	97.794998	100.319603	118.482002	97.988602
neg_15896	5.976900	829.581665	213.263199	265.467010	415.764587	448.998291	433.150909	411.316711	414.478302	445.724915	455.491913	571.657715	560.183594	623.707520	567.974121	595.856018	608.478027	711.312500	697.668030	720.117676	744.506775	780.207520	1036.638672	883.554688	724.210876	1078.929688	1013.673279	772.130371	940.350586	701.663086	610.876526	731.725586	746.442871	660.261719	635.729004	665.367676	639.866699	616.647522	408.179413	468.594910	503.454102	490.742889	505.679199	521.421387	507.306213	543.956116	526.495117	584.048828	612.338379
pos_17207	0.898500	305.231628	106.285004	119.111198	158.966400	103.859596	145.444794	157.780304	167.589600	136.753494	146.631699	122.775101	97.019897	103.623001	96.231903	116.064400	124.394501	84.779297	85.766998	92.865997	102.734100	90.127296	106.242302	92.938797	125.539299	107.342697	84.763298	97.404800	87.999496	86.417198	76.839600	100.211601	77.217796	97.253998	83.170403	86.961502	77.322403	91.991898	382.394287	426.139191	482.889191	527.107910	432.862091	462.480194	419.321808	466.559113	477.837585	70.370102	70.276199
pos_565	6.328200	1048.718994	13.139000	0.000000	0.000000	0.000000	0.000000	0.000000	47.945400	56.290298	61.404400	249.840302	257.469208	176.486298	192.746094	171.404694	155.362396	170.538696	186.514893	165.620102	342.687988	294.608887	566.133789	550.163574	635.340271	612.044922	520.727112	511.039612	516.305725	211.700104	217.025406	303.126190	289.622314	240.347794	270.611786	176.134293	202.740997	192.031906	0.000000	0.000000	0.000000	0.000000	10.150000	0.000000	17.333500	0.000000	0.000000	0.000000	0.000000
neg_20848	0.855600	716.318604	163.162796	205.914795	57.416801	0.000000	98.003799	0.000000	371.595703	378.129608	356.062012	165.376999	198.258408	211.627808	198.749893	200.055206	184.666595	245.098602	254.070999	223.633301	134.239395	119.345596	39.859402	59.187199	91.526802	97.030800	0.000000	0.000000	30.747101	58.401600	62.780499	54.060398	62.067299	165.026093	149.575394	84.673302	100.835701	76.024696	323.647003	244.697998	280.949707	242.493698	224.751495	315.244598	329.262512	328.285889	293.820099	594.152771	581.183594
neg_20878	3.281800	848.489258	1159.133789	1701.263672	1404.191406	1403.439453	1206.758789	1185.288086	4172.312500	3997.433594	4295.832031	4588.750000	4428.164063	4002.292969	4084.298828	4153.945313	4068.712891	3602.332031	3507.347656	3317.496094	5710.769531	5647.128906	5986.824219	5720.988281	6170.515625	5505.281250	6132.589844	5488.082031	6057.433594	4115.964844	4062.951172	3211.226563	3235.535156	3502.683594	3514.093750	3451.554688	3111.269531	3302.656250	0.000000	0.000000	0.000000	6.547700	5.931400	0.000000	2.874000	0.000000	0.000000	0.000000	0.000000
pos_17243	0.478900	592.176147	290.583496	271.668488	244.527206	276.473602	289.726288	271.864014	314.081787	293.342987	287.712891	234.566498	229.814606	192.216400	178.289093	209.642105	217.815903	200.416595	188.993500	189.279907	132.384399	165.062393	160.252701	194.372894	175.066406	157.673996	155.899796	175.458298	159.650497	98.914703	79.797096	118.152496	130.988495	115.893600	106.723900	104.233498	91.981796	88.068802	94.784302	75.602097	89.415604	83.243797	89.720802	74.973900	92.722504	93.374001	82.115402	114.339699	110.538300
neg_18010	5.788400	839.529480	968.445801	1109.150391	1185.174805	1168.715820	1180.002930	1157.457031	1339.896484	1282.080078	1287.226563	1219.833008	1263.979492	1174.565430	1210.792969	1252.778320	1246.503906	1362.087891	1326.451172	1285.396484	1690.103516	1803.550781	1986.319336	1929.736328	2228.808594	2199.185547	1947.181641	2018.889648	2084.330078	1138.464844	1117.540039	1216.079102	1119.393555	1111.835938	1111.209961	956.646484	1104.748047	1059.223633	1148.438477	1055.531250	1277.936523	1227.588867	1190.930664	1216.492188	1326.491211	1318.037109	1346.152344	973.291504	1017.833008
pos_8999	2.766000	964.538269	0.000000	28.051201	0.000000	0.000000	33.860401	0.000000	92.051003	100.087997	82.283798	318.129211	311.574005	195.961807	204.503204	255.596802	224.509003	154.660202	179.247894	163.647598	209.684097	193.962296	261.621613	264.500214	294.801788	312.459198	321.601807	320.654999	300.345703	112.635803	111.204201	58.965698	43.798500	64.347801	0.000000	93.702103	109.876404	109.348000	0.000000	0.000000	0.000000	0.000000	4.059500	0.000000	0.000000	0.000000	0.000000	0.000000	0.000000
neg_4873	3.739200	637.429260	1056.076172	1528.364258	1834.911133	1731.781250	1539.614258	1471.581055	1625.284180	1428.767578	1650.833008	1952.962891	1784.527344	1596.849609	1584.184448	1778.447266	1755.057617	1816.870850	1966.293945	1764.527344	2519.787109	2610.103516	4011.667969	3773.765625	4015.962891	4049.546875	3588.429688	3473.240234	3531.304688	1863.184570	1746.352539	1715.797852	1783.680664	1538.495117	1479.050781	1460.027344	1382.087891	1473.320313	1828.721680	1724.356445	1893.118164	1888.809570	1969.468750	2065.495850	2141.447266	2337.866455	2349.257813	1630.676758	1655.848633
pos_549	2.362100	936.505981	27.861700	33.934502	0.000000	5.172700	10.316300	10.427300	42.203701	44.185699	35.312901	89.959198	80.524399	315.393585	275.189697	308.389587	346.622589	225.227997	220.173004	219.392197	276.141815	263.812286	335.418488	319.289307	366.607208	353.154999	405.038788	356.170410	345.130096	119.150902	154.280304	29.222000	0.000000	14.808600	26.438801	139.873795	153.153702	137.545502	0.000000	0.000000	0.000000	0.000000	0.000000	0.000000	0.000000	0.000000	6.100900	0.000000	0.000000
pos_20420	5.824800	733.580811	67.045998	64.898697	108.529701	103.690102	113.219597	87.747002	93.589401	79.194702	92.345001	139.743698	150.802902	106.885300	103.759003	108.008797	103.179901	134.678497	121.265404	112.641998	91.216904	110.101898	179.559097	193.024399	191.355499	156.237900	194.784195	163.183594	160.420502	2777.148438	2686.802734	3372.412109	3431.605469	2762.382813	2881.841797	2211.921875	2120.416016	2080.669922	497.801788	421.136993	274.921600	261.315887	397.747101	428.398712	431.526611	373.059296	379.556610	130.196503	80.786903
neg_16815	1.164500	700.327698	91.109200	108.132301	26.934000	0.000000	0.000000	36.224701	185.105103	172.424393	188.278793	80.798103	77.915901	90.557800	91.123001	114.644302	107.793098	136.714706	0.000000	118.551300	0.000000	63.940899	0.000000	14.639200	28.811199	0.000000	0.000000	16.661600	12.626500	0.000000	31.566200	0.000000	23.902399	0.000000	67.796097	38.914902	32.992901	0.000000	158.326294	152.944107	138.068405	119.648903	133.632095	136.148605	166.086502	144.487503	146.364502	287.924988	270.856689
neg_1588	6.424400	866.447449	0.000000	0.000000	74.052101	107.925102	0.000000	107.978699	226.283707	248.908401	308.369904	339.957489	344.557007	605.288574	716.076721	810.724426	1083.078369	1149.359131	1278.744141	1220.939453	439.125214	476.195313	913.507690	1196.751953	1593.268433	1675.090210	1900.952148	2080.925781	2081.091797	554.209106	578.152527	1347.333374	1508.172485	1615.495117	1615.746826	1800.874512	1706.540039	1701.266113	0.000000	0.000000	0.000000	0.000000	0.000000	0.000000	0.000000	0.000000	5.984800	0.000000	0.000000
pos_757	6.330900	1048.722046	0.000000	0.000000	7.827800	0.000000	7.279800	0.000000	39.739201	32.621300	38.635601	214.312698	202.126297	128.200897	117.859100	108.203400	109.445297	121.696098	133.561005	116.345001	218.473297	208.567001	393.328094	393.243713	411.337189	434.905792	367.610809	371.447296	374.488800	160.789307	158.122803	231.785599	173.155502	212.611801	180.249298	132.811005	105.273003	164.138107	0.000000	0.000000	2.217900	0.000000	0.000000	0.000000	0.000000	0.000000	0.000000	0.000000	0.000000
neg_17010	2.419700	701.383728	0.000000	21.667299	0.000000	0.000000	0.000000	0.000000	0.000000	0.000000	35.194199	43.283798	0.000000	0.000000	16.233101	0.000000	27.805401	52.274399	0.000000	0.000000	123.078903	104.330002	123.343399	105.648903	101.271301	120.122597	127.904099	99.316498	117.277100	88.435898	0.000000	67.826401	77.222397	76.772301	70.518600	62.922699	55.085701	58.217098	0.000000	0.000000	0.000000	29.150299	0.000000	14.776700	0.000000	12.360800	0.000000	0.000000	37.469200
neg_12595	1.545900	684.333679	126.456398	185.558105	35.367901	33.319000	57.831902	0.000000	339.338898	329.109100	338.119904	189.893997	162.495407	179.146896	213.577896	209.630005	205.220093	220.737793	267.027588	230.875198	135.389297	137.259201	39.396999	0.000000	63.365002	63.943199	40.152100	37.904999	46.958599	52.919399	50.805099	45.129799	59.234798	117.040497	132.428696	80.215401	62.879101	53.705399	390.470703	306.258789	273.766388	260.356201	263.490997	341.024689	316.185486	329.580109	300.053192	661.854004	605.270508
neg_8855	7.030700	1082.764771	0.000000	0.000000	0.000000	0.000000	0.000000	0.000000	0.000000	43.608200	47.849899	20.715599	43.966599	48.732101	60.054401	114.896896	103.828102	0.000000	113.928802	102.460899	55.271599	55.915401	196.383698	147.693405	356.608612	284.842285	388.850098	331.903290	327.444092	27.307699	60.113602	79.610802	101.651398	128.635300	137.437393	141.274506	102.803497	130.825897	6.132800	0.000000	0.000000	0.000000	0.000000	12.786600	41.822399	0.000000	0.000000	205.049103	223.104202
pos_21851	4.022700	760.471191	1065.977173	1067.665527	2006.517944	2081.932129	2084.697754	1684.379395	4717.900391	5461.649902	4994.232422	3041.236084	3037.676025	642.793518	631.060120	679.321289	664.147583	1174.971069	1127.395020	1116.524292	2026.441528	2122.087646	2300.893555	2306.313477	2798.543945	2714.157715	2158.546875	2147.240234	2140.914063	491.845001	0.000000	1258.739990	1304.458008	1896.583130	1925.049561	527.739685	561.900879	564.286621	0.000000	0.000000	0.000000	0.000000	0.000000	0.000000	0.000000	0.000000	0.000000	0.000000	0.000000
neg_18009	4.313400	838.508606	380.023193	590.807617	519.959473	443.869110	391.282013	386.861115	1515.766602	1676.255859	1529.098633	1356.145508	1300.033203	1390.510742	1352.688477	1354.992188	1327.497070	1619.739258	1658.274414	1787.666016	873.273376	942.164978	1118.856445	1034.885742	1525.467773	1514.506836	866.226074	792.169373	771.023376	366.791687	360.450897	416.209198	389.165497	758.634827	663.143982	439.729706	62.831600	500.714386	55.155998	0.000000	0.000000	0.000000	0.000000	63.126900	0.000000	0.000000	0.000000	0.000000	79.076500
neg_1807	6.408300	866.447021	0.000000	0.000000	41.890202	0.000000	0.000000	0.000000	0.000000	117.055801	168.652298	178.083603	125.071404	319.511688	352.346588	453.357391	551.650391	544.807129	571.895996	225.617203	221.375198	248.525497	484.653809	531.377380	795.754883	793.668213	946.362793	1121.658203	1055.812500	293.528107	248.230698	645.185303	739.456482	810.682800	839.953186	841.694275	893.166016	889.747070	0.000000	0.000000	0.000000	0.000000	0.000000	0.000000	0.000000	0.000000	0.000000	0.000000	0.000000
pos_9888	5.011400	744.480347	142.901993	264.014191	234.705902	287.978088	232.397705	275.905792	245.641006	301.069305	360.893311	1226.029297	1290.867188	782.060486	768.783203	673.994995	683.100525	832.135376	856.635376	821.890015	470.890198	488.588806	756.615723	777.775391	599.757813	670.183777	507.371307	576.069580	488.397888	2521.225098	2300.366943	3584.325195	3790.619141	3521.099609	3368.035156	2372.810791	2238.894531	2351.542480	463.961700	472.842499	363.086395	512.008789	398.023895	472.870789	488.929596	437.766815	602.989319	571.833130	523.875793
neg_16309	2.859700	920.383606	47.581600	74.091400	59.174198	31.327600	24.889200	18.958799	67.889603	67.079697	76.863998	174.270905	204.126801	107.824203	92.526398	53.779999	60.410000	92.716400	86.630997	74.238800	163.849106	169.527802	73.977402	58.429600	39.194199	34.617901	54.511002	56.909698	61.994202	142.147202	143.852905	52.715801	60.763802	39.387100	36.482101	56.970299	39.565498	68.783798	0.000000	0.000000	0.000000	0.000000	0.000000	0.000000	0.000000	6.760400	0.000000	0.000000	0.000000
pos_14582	0.568600	418.232513	0.000000	0.000000	0.000000	0.000000	0.000000	0.000000	16.608999	0.000000	0.000000	0.000000	22.688101	27.276400	25.340900	29.390499	21.787600	0.000000	21.482000	30.294800	37.094398	43.466499	56.904999	58.673199	36.397701	42.784901	26.460400	52.148899	51.900200	41.079601	33.753799	51.821899	39.759899	37.657600	53.219601	46.802898	35.975101	41.638100	0.000000	0.000000	0.000000	0.000000	0.000000	0.000000	0.000000	0.000000	0.000000	11.365800	0.000000
neg_18645	5.950200	1058.684692	0.000000	0.000000	0.000000	0.000000	0.000000	0.000000	11.561800	0.000000	64.935699	86.050797	94.635597	58.359901	86.012398	85.091797	109.071503	82.619598	71.527901	90.330002	151.409302	151.871002	132.876694	169.486496	156.799393	129.934692	155.134995	136.935699	127.574600	138.591293	126.518600	178.683807	149.993896	157.291306	142.656601	120.710899	109.005699	158.666000	12.187300	0.000000	0.000000	0.000000	0.000000	11.757500	0.000000	0.000000	62.737598	0.000000	0.000000
pos_4412	4.896700	1076.677979	18.132700	0.000000	12.766900	15.772900	12.252100	13.683500	20.433901	0.000000	20.858101	1750.759766	1596.304688	499.711212	470.734100	488.438507	461.416687	489.769501	90.434998	502.252014	1142.213867	1197.699219	1406.439453	1537.040039	1601.735352	1433.113281	875.788574	1102.821289	1403.985352	624.490173	717.209473	1511.561523	1317.671875	1559.320313	1470.185547	478.894501	533.511719	511.174988	0.000000	0.000000	0.000000	0.000000	0.000000	3.471600	0.000000	0.000000	0.000000	0.000000	1.725700
neg_22414	3.158300	852.484802	735.180725	1044.778320	1087.069336	1085.804688	980.475586	991.172913	2519.853516	2389.070313	2386.884766	1959.780273	1829.620117	2031.255859	1973.000000	1844.013672	1891.473633	2296.640625	2270.695313	2156.105469	993.354980	1032.737305	1256.921875	1207.640625	1370.945313	1448.273438	1174.404297	1115.720703	1171.890625	1480.327148	1393.066406	1310.324219	1358.065430	1411.028320	1365.969727	1626.169922	1566.631836	1568.005859	0.000000	0.000000	0.000000	12.871300	15.689300	34.492802	9.510900	15.561400	20.098000	0.000000	0.000000
pos_22208	3.155300	806.478638	144.891800	129.777206	47.411598	65.682899	64.739799	49.641201	256.807587	256.704102	267.291687	341.230499	376.886993	338.138214	310.306610	367.432404	455.071991	462.339111	447.044189	487.460205	157.662704	136.781998	287.313995	261.872589	280.258789	315.648895	383.690704	394.991486	324.550507	248.741699	254.759796	84.254303	78.583603	87.214798	84.000999	374.763702	391.227997	382.407715	0.000000	10.550800	7.235800	8.350600	0.000000	0.000000	0.000000	0.000000	0.000000	0.000000	18.154301
neg_21319	3.067000	1042.572998	159.211304	221.270798	195.294098	201.083405	179.044693	150.341797	567.200195	562.756775	561.731018	374.610107	357.535889	280.734589	198.631500	350.394501	354.958313	72.869400	423.437500	402.700012	243.367905	300.463898	299.519806	283.396210	337.302002	327.475586	271.479492	259.697998	270.223114	345.991913	114.192802	310.986603	287.931610	340.534912	336.552185	383.086395	325.051788	355.581085	0.000000	0.000000	0.000000	0.000000	0.000000	0.000000	0.000000	0.000000	0.000000	0.000000	0.000000
pos_4175	4.686400	820.529663	112.156799	93.610703	175.653900	171.249405	208.181900	183.436600	566.995117	546.630920	589.757813	631.259827	665.206116	117.973000	219.042694	198.162994	158.967194	488.252014	459.782990	409.730499	127.476097	126.241798	233.390396	264.821014	241.328400	275.768311	183.174301	204.306396	183.249603	59.979000	54.040699	154.963394	144.520401	212.896698	215.417099	130.720001	106.229897	123.023003	0.000000	0.000000	0.000000	4.685900	0.000000	0.000000	0.000000	0.000000	0.000000	0.000000	0.000000
neg_20933	3.068200	1042.571777	250.757004	398.025604	92.388199	386.250000	306.430908	302.148712	1024.725586	1001.193420	1039.106445	651.872986	583.203613	91.766800	616.041504	602.802673	544.015076	688.919373	683.005920	697.653320	431.604004	452.857208	575.002930	494.360809	559.898376	542.391113	461.327606	445.578888	469.056885	616.736816	589.909729	521.965820	484.997589	580.663086	628.489319	599.122986	564.786621	607.987305	0.000000	0.000000	0.000000	0.000000	0.000000	0.000000	0.000000	4.485900	0.000000	0.000000	0.000000
pos_4106	0.607100	500.256073	0.000000	0.000000	0.000000	0.000000	13.651600	0.000000	0.000000	21.103701	13.727300	60.729698	57.510700	51.006802	65.987198	51.276798	66.484398	50.464001	48.441502	51.405399	28.849300	41.246899	41.957199	33.311798	30.346901	41.948002	47.219200	43.265099	45.731800	25.206600	26.012300	33.467499	43.889198	24.810699	30.626400	34.906101	27.943701	38.273701	0.000000	0.000000	15.407300	0.000000	0.000000	0.000000	0.000000	10.533200	0.000000	0.000000	0.000000
neg_12983	1.545900	684.330322	17.556900	68.858101	0.000000	0.000000	13.493700	0.000000	132.344101	147.023605	128.480499	51.695099	52.970402	39.227798	57.410301	59.823601	59.806301	76.944702	70.926498	91.879601	35.237999	42.789501	0.000000	0.000000	22.080000	19.671400	28.687799	0.000000	0.000000	15.502800	12.124800	0.000000	5.519900	36.123199	35.870602	16.697300	25.111200	14.541600	122.853500	122.330101	82.406799	99.573303	76.758904	98.538101	121.065903	128.974701	80.829002	234.921600	210.147598
pos_18690	0.507300	790.266724	129.933105	120.671799	142.256699	142.706894	133.960403	125.053497	160.619293	153.746002	148.842194	114.628197	102.248199	113.287300	108.581200	93.414902	90.916100	91.390297	96.711403	92.533600	92.815804	90.667702	99.804604	92.706200	124.933296	108.564003	105.511703	117.425697	108.236603	37.353199	39.889999	66.693398	60.019798	44.159698	45.402699	32.737499	47.445599	33.702099	90.352203	80.779404	74.662498	86.962601	87.528603	88.070297	93.980904	98.505997	105.261299	35.334202	44.001301
neg_13961	4.222800	785.481628	579.224609	772.363281	1052.267578	1038.620117	822.885315	849.464783	1160.595703	1057.885742	1045.354492	1114.381836	1150.660156	919.408203	963.388672	1129.850586	1027.104492	1180.812500	1242.105469	1205.105469	1701.155273	1703.764648	2770.031250	2787.720703	3004.441406	3005.750000	2564.492188	2635.615234	2612.802734	1207.746094	1139.564453	1365.835938	1366.381836	1209.085938	1150.516602	1093.221680	1095.235352	982.313477	1021.447327	1033.026367	1289.173828	1271.302734	1290.822266	1365.644531	1339.199219	1610.330078	1584.644531	844.160583	880.213928
pos_382	4.584100	1048.646606	68.581200	49.523499	94.560600	108.463600	101.589500	85.273300	129.150894	115.089699	124.332603	8262.101563	8148.978516	1967.909180	2027.237305	1994.092773	2020.738281	2442.304688	2498.707031	2518.578125	4796.296875	4933.886719	5774.781250	5912.617188	6312.230469	5917.515625	4909.695313	5664.132813	5913.875000	2770.945313	2839.720703	6100.750000	6439.113281	8411.632813	7959.449219	2081.232422	2018.786133	2073.878906	4.050600	0.000000	0.000000	16.729000	2.349000	0.000000	0.000000	0.000000	0.000000	7.671800	0.000000
neg_9835	2.828900	62.427277	0.000000	0.000000	0.000000	0.000000	0.000000	0.000000	0.000000	0.000000	27.935400	57.601700	49.925098	51.209000	42.105598	50.587399	58.839699	43.796001	31.046000	41.932899	66.591499	32.803299	54.446999	50.825901	71.631897	56.150002	59.758999	62.744301	58.379601	43.554600	0.000000	20.381100	12.364700	0.000000	32.084202	31.292500	20.854099	0.000000	0.000000	0.000000	0.000000	0.000000	0.000000	0.000000	0.000000	0.000000	0.000000	0.000000	0.000000
pos_954	4.594400	1049.649048	3.647800	0.000000	11.966600	0.000000	0.000000	0.000000	14.948700	0.000000	0.000000	589.710388	677.823181	134.234100	152.672394	129.793198	133.852097	176.748001	187.852997	167.678802	319.519806	346.296906	370.744385	383.690887	506.814514	486.087402	303.371796	364.874786	367.332001	195.247894	211.965698	544.128418	503.518585	705.822815	788.634827	128.497604	136.762100	182.960602	0.000000	0.000000	0.000000	4.898500	0.000000	0.000000	0.000000	0.000000	0.000000	3.601300	0.000000
pos_6966	0.739500	377.115112	4.347800	0.000000	0.000000	0.000000	7.465900	0.000000	11.361600	0.000000	0.000000	50.891998	70.286003	38.534801	36.985001	44.841702	56.046501	37.701900	36.873699	35.134399	71.124100	60.790901	53.943802	43.642799	55.770199	40.299599	44.012199	40.841599	39.614601	12.086900	14.782900	16.916500	20.754499	10.216200	22.946600	13.221300	10.882300	0.000000	0.000000	7.196000	0.000000	0.000000	0.000000	2.662700	0.000000	0.000000	0.000000	0.000000	0.000000
neg_2572	0.548800	446.212036	0.000000	0.000000	0.000000	0.000000	0.000000	0.000000	0.000000	0.000000	5.796800	78.269600	82.527496	70.163597	84.444901	64.461800	99.428596	86.670998	60.364399	93.307899	150.410507	153.627701	151.276901	127.683998	156.148102	149.523605	136.016205	166.930206	142.515701	132.629807	131.115601	140.889206	123.608803	125.852898	128.367401	153.728302	112.205200	120.495399	0.000000	0.000000	0.000000	0.000000	0.000000	0.000000	15.429600	0.000000	0.000000	0.000000	0.000000
neg_13192	3.923000	783.467773	709.503906	978.329590	1356.301758	1313.550781	1082.733398	1056.668945	1064.972656	1160.220703	1104.343750	1404.459961	1422.482422	1257.715820	1256.041016	1429.399414	1409.367188	1221.955078	1290.791992	1260.624023	2349.251953	2236.849609	3985.171875	3967.447266	3973.177734	3991.230469	2829.017578	2944.201172	3156.841797	1547.531250	1629.923828	1825.114258	1652.768555	1602.138672	1564.537109	1310.504883	1147.257813	1230.705078	1311.715820	1255.656250	1349.230469	1441.269531	1444.110352	1274.322266	1462.646484	1693.124023	1576.297852	1253.613281	1235.627930
neg_5125	4.039100	806.481323	0.000000	0.000000	110.822800	114.639000	63.265999	60.246700	436.713898	451.172607	415.483612	131.425903	137.089096	105.813698	117.156700	133.462906	120.112900	113.134598	128.434601	124.604202	374.902588	331.722900	432.653107	405.150391	409.066711	448.696808	366.593506	363.574188	316.609894	82.967796	87.448997	80.364098	98.912697	90.302101	93.316399	71.265701	95.462898	66.941597	0.000000	0.000000	0.000000	0.000000	0.000000	0.000000	0.000000	0.000000	0.000000	0.000000	0.000000
neg_18424	2.860100	904.421753	30.167999	0.000000	37.140701	0.000000	26.850800	50.571400	59.146400	55.317200	40.686100	72.711197	88.897598	69.480202	75.701202	74.993599	70.441704	78.683601	58.261600	54.052601	74.848297	71.044998	74.512802	77.123398	60.859501	83.175400	79.150703	28.234501	59.917599	73.521202	65.873001	32.954498	61.137100	73.318398	66.271004	38.118900	42.047001	66.254303	0.000000	0.000000	0.000000	0.000000	0.000000	0.000000	0.000000	0.000000	0.000000	0.000000	0.000000
pos_7430	7.577500	836.648560	399.198486	474.772003	556.579102	566.708984	537.058594	493.915009	531.982422	604.729004	523.135681	655.386230	715.858887	578.180725	610.231384	561.643982	555.293518	630.263184	589.648376	585.274902	933.797424	988.464417	1132.353516	1106.708008	1258.730469	1302.172852	1187.690430	1150.392578	1099.741211	718.517578	674.532227	798.690430	802.394470	734.884827	774.319275	618.000000	637.991211	619.583984	618.127380	618.451721	635.270508	603.012695	628.863770	563.037598	549.270508	599.937988	650.257324	685.411621	646.395996
neg_8206	2.857100	820.460999	3066.757813	3187.179688	2741.781250	2584.404297	3047.937500	2673.494141	5092.385254	4966.238281	5484.785156	6202.593750	6261.471191	5827.769531	5979.367188	6084.386719	6066.050781	5051.144531	5144.710938	5556.191406	6179.460938	5540.812500	6676.580566	6114.613281	6405.519531	6405.617188	5891.656250	5858.042969	5427.839844	5397.738281	4776.285156	5451.957031	5162.871094	4900.584473	4992.562500	5229.089844	4837.636719	4120.933594	23.571100	82.499397	0.000000	9.807600	0.000000	6.138100	10.724400	0.000000	0.000000	7.298200	11.717800
pos_7820	8.065100	838.662964	348.901398	297.574188	502.933105	484.367401	405.885010	476.297394	528.449219	432.716309	475.093994	632.629883	712.537598	665.948730	598.441895	655.840271	628.877930	581.636230	632.897888	642.662598	845.697327	882.520020	1291.944336	1331.747070	1528.847656	1343.222656	1268.865234	1265.744141	1408.756836	645.172424	597.322815	767.704102	876.460388	701.297424	659.537598	622.328125	650.750977	632.250488	636.918884	665.651428	625.860413	501.282013	582.453613	541.514587	608.922424	733.996094	648.639587	541.783691	540.613770
pos_6699	5.878800	952.617004	0.000000	0.000000	0.000000	0.000000	0.000000	0.000000	0.000000	0.000000	0.000000	8.885700	0.000000	0.000000	18.043900	0.000000	0.000000	0.000000	0.000000	0.000000	0.000000	0.000000	0.000000	13.636200	0.000000	0.000000	0.000000	0.000000	0.000000	0.000000	0.000000	0.000000	0.000000	0.000000	0.000000	0.000000	0.000000	7.893600	0.000000	0.000000	7.801600	0.000000	9.087700	0.000000	0.000000	0.000000	8.224700	90.957298	97.179001
pos_5935	5.879700	952.624634	0.000000	0.000000	0.000000	0.000000	2.709100	0.000000	8.414700	13.572800	0.000000	0.000000	0.000000	0.000000	0.000000	0.000000	0.000000	0.000000	0.000000	13.113800	0.000000	0.000000	0.000000	0.000000	0.000000	0.000000	0.000000	0.000000	0.000000	13.740800	0.000000	0.000000	0.000000	0.000000	0.000000	0.000000	0.000000	0.000000	0.000000	0.000000	0.000000	0.000000	0.000000	0.000000	0.000000	0.000000	0.000000	85.390503	62.075802
pos_4591	2.767900	964.534851	0.000000	40.209202	19.403799	13.437600	28.179600	0.000000	66.167198	75.005898	70.127197	227.030396	238.455399	143.623398	148.373001	167.861496	160.009003	108.026398	125.316597	112.520103	143.606003	150.309799	209.495804	203.961700	191.552200	185.791702	209.021500	240.803497	208.008408	97.692596	78.511200	0.000000	44.558800	0.000000	51.776699	82.445297	76.346802	72.873596	0.000000	0.000000	0.000000	0.000000	0.000000	0.000000	0.000000	0.000000	0.000000	0.000000	35.493599
neg_2010	4.699600	866.538818	85.058998	123.731003	121.071503	105.975998	131.136703	0.000000	500.367706	487.944092	491.477295	302.124512	246.465698	280.241486	283.539307	302.495789	345.078094	711.904297	696.473083	653.960388	187.244904	206.231201	212.922897	243.274002	342.853485	376.938690	289.697998	321.573212	291.960693	82.847702	0.000000	107.938202	114.653801	175.719604	191.530807	198.246506	229.370193	89.813499	0.000000	0.000000	0.000000	0.000000	0.000000	0.000000	0.000000	0.000000	0.000000	0.000000	0.000000
neg_17393	3.739000	637.429443	133.678604	226.076508	242.115204	260.062988	234.963699	208.318695	240.423798	204.713898	231.441193	267.884003	303.522705	267.122314	233.958893	241.331100	235.772293	277.328888	290.496307	248.827301	362.650391	358.317596	578.487305	549.728027	559.375977	591.773376	549.055725	498.299805	530.859924	260.499298	274.934296	250.848495	252.795502	241.903793	214.340302	207.960007	186.504303	221.886505	286.530487	252.263794	301.051514	295.583313	300.167206	307.791687	315.007813	366.867889	342.262207	238.794907	217.912796
pos_4602	4.896900	1077.684814	0.000000	0.000000	0.000000	0.000000	0.000000	0.000000	0.000000	0.000000	6.341200	144.018799	179.146103	58.438900	37.568199	19.844900	55.072300	53.905899	46.574902	43.606499	111.656601	139.098801	140.771393	139.860504	158.085205	148.293900	102.339798	135.190994	134.622101	63.334999	67.936897	147.851700	139.454697	161.060303	153.807098	47.070499	41.485600	52.474400	3.413400	0.000000	0.000000	0.000000	0.000000	0.000000	0.000000	0.000000	0.000000	3.084800	2.772700
pos_4792	4.895600	1076.679077	0.000000	0.000000	0.000000	4.749300	0.000000	0.000000	8.623100	0.000000	8.709000	498.995605	492.507294	114.984299	123.810501	125.535599	115.408600	144.097794	126.752098	118.066803	376.278107	333.496796	443.059296	476.411102	520.033203	483.489014	256.002411	353.366699	404.323700	170.301605	168.421906	428.113312	398.035400	477.654785	395.636200	153.059692	128.046295	129.517303	0.000000	0.000000	0.000000	0.000000	0.000000	0.000000	2.097100	0.000000	0.000000	0.000000	0.000000
pos_4404	4.893600	1076.677246	0.000000	0.000000	9.513400	0.000000	20.022301	13.644600	13.950500	27.703600	34.341301	2451.976563	2511.041016	655.536072	677.359375	712.351074	599.151917	708.613770	637.697327	697.414124	1671.579102	1699.255859	2035.771484	2260.384766	2366.720703	2028.766602	1321.466797	1820.078125	1958.894531	928.763672	1037.915039	2152.277344	2128.589844	2308.953125	2162.800781	799.010681	770.914612	708.163086	0.000000	0.000000	0.000000	0.000000	0.000000	0.000000	0.000000	0.000000	0.000000	0.000000	0.000000
neg_5291	3.739100	637.429504	76.767197	118.864899	104.583603	149.709198	126.129303	99.074501	96.425102	117.242996	133.876495	157.058197	171.305099	139.144806	144.750107	122.796600	115.885902	161.903595	164.419800	129.433197	213.499298	220.279099	338.655304	322.227295	335.313202	308.724609	305.163605	310.662811	332.359406	153.765594	123.624802	128.952103	152.021393	130.140900	129.920502	126.306602	97.135101	127.362701	144.848999	133.012802	172.822906	155.526901	163.619095	192.541306	184.023895	186.439102	185.968506	136.619797	122.373802
pos_18043	5.932500	1012.679504	0.000000	0.000000	9.274400	0.000000	0.000000	27.582701	52.511700	0.000000	0.000000	964.897888	1001.252930	685.941895	671.447327	627.046387	618.146484	657.987305	588.414124	618.404785	1391.402344	1492.567383	1723.986328	1663.830078	1950.438477	1899.576172	1790.087891	1724.828125	1663.978516	1104.998047	1201.259766	1679.988281	1683.543945	1582.624023	1570.418945	1069.759766	1058.524414	1064.103516	11.240000	0.000000	17.378599	0.000000	0.000000	8.708200	0.000000	0.000000	0.000000	0.000000	0.000000
neg_17216	2.861800	794.408875	0.000000	0.000000	85.965302	0.000000	108.982300	99.723297	156.544601	135.477493	171.823105	210.414093	231.434601	181.820908	186.563202	201.725006	198.290802	144.347305	169.415298	181.728897	164.535599	165.374100	182.289200	183.010696	204.756302	159.916306	183.196899	179.273193	193.541702	174.037506	147.936203	178.394302	165.764893	146.982300	188.489899	152.883301	151.015396	170.797104	0.000000	0.000000	0.000000	0.000000	0.000000	0.000000	0.000000	0.000000	0.000000	51.402500	0.000000
neg_22031	3.155700	852.484985	1451.893555	2102.613281	2243.865234	2073.095703	2061.291016	1933.731445	4951.273438	4653.589844	4912.101563	4017.943359	3782.267578	4089.105469	4122.949219	3687.173828	3757.181641	4704.144531	4817.957031	4471.106934	1952.250977	1974.334961	2450.824219	2380.271484	2879.912109	2763.242188	2284.691406	2297.691406	2302.652344	2877.447266	2864.025391	2663.103516	2716.386719	2798.513672	2766.117188	3325.539063	3210.458984	3314.025391	29.643700	0.000000	0.000000	15.239100	0.000000	15.280800	28.593901	0.000000	15.508300	0.000000	0.000000
pos_14167	7.052800	984.724304	0.000000	0.000000	0.000000	0.000000	0.000000	0.000000	0.000000	29.026699	16.363199	46.035301	64.349998	33.397202	0.000000	27.238400	36.471500	35.943401	44.751999	29.889000	51.866501	64.503502	111.187401	107.960403	132.317993	110.635300	94.961403	86.419403	95.875702	57.554901	57.217300	77.755501	73.285896	74.371902	81.476601	59.187302	57.955601	54.220901	0.000000	7.213000	54.250702	91.130203	10.533800	0.000000	9.570100	0.000000	0.000000	110.598801	82.489899
pos_21326	2.854600	819.514648	0.000000	19.402000	0.000000	9.088300	7.316300	7.340700	5.232800	0.000000	0.000000	56.707600	45.163399	33.432800	45.155102	45.219002	65.090103	27.269501	29.441601	24.129000	52.266800	57.816299	66.587196	83.346603	61.589001	67.897301	62.228802	85.235199	70.134300	39.170399	39.127998	13.619800	11.155400	11.737600	0.000000	61.283901	31.735001	38.865601	0.000000	0.000000	0.000000	0.000000	0.000000	0.000000	0.000000	0.000000	0.000000	0.000000	0.000000
pos_1715	4.593000	1049.644287	0.000000	0.000000	8.923800	0.000000	0.000000	0.000000	0.000000	0.000000	5.413500	330.712402	350.828094	123.521896	111.810097	113.345901	112.155403	138.979996	75.380997	109.631500	203.762894	222.881195	247.322296	277.132111	298.804688	279.582489	201.919205	243.926300	229.891403	156.993500	155.795502	304.915802	315.496094	386.111115	355.920410	120.755302	112.661697	105.405197	0.000000	0.000000	0.000000	0.000000	0.000000	0.000000	0.000000	0.000000	0.000000	7.044800	0.000000
neg_17207	0.504800	702.085449	101.892097	108.761398	78.249397	98.412201	105.976196	110.573097	131.736694	141.902206	137.380005	121.761597	96.610497	96.886703	88.950302	121.805801	103.486000	80.706398	97.299400	94.241402	72.570602	77.406403	77.543602	66.377899	99.463097	73.283096	70.495102	71.599297	70.360100	32.471901	43.658199	56.686401	48.397900	42.643501	54.122398	62.907200	58.515301	32.020401	51.823101	49.940601	50.983501	40.900799	37.699600	41.120399	35.114899	38.110298	65.322304	69.556099	55.377399
neg_5074	3.739300	637.429321	354.986603	530.935120	681.925293	638.943787	550.912598	533.579102	588.736816	526.367676	600.140625	661.361328	669.978027	645.980530	607.735779	620.189880	620.745605	742.687988	626.222717	594.809082	901.616699	902.450195	1421.866211	1384.812500	1469.987305	1471.658203	1274.856445	1215.733398	1275.643555	659.762207	658.393616	581.389587	652.578613	518.482422	489.203400	518.671387	571.960876	538.164612	616.315430	620.898926	698.145508	698.690918	769.880920	726.094177	759.185486	797.241211	849.662109	588.161621	612.122620
pos_23146	6.141400	1040.715454	0.000000	0.000000	6.205400	0.000000	0.000000	0.000000	6.601600	0.000000	11.607000	350.921387	393.448212	233.966599	201.720505	223.649902	206.717194	250.390900	252.125107	252.128799	716.016602	747.226624	1071.583008	1052.625000	1199.682617	1205.756836	1048.694336	1111.798828	1012.442871	406.860809	372.788086	678.033691	659.075195	639.103027	625.520996	367.098907	371.054688	353.089386	0.000000	0.000000	0.000000	0.000000	0.000000	0.000000	0.000000	11.472600	0.000000	0.000000	0.000000
pos_4394	2.767600	964.537231	46.009399	62.155499	15.795600	32.945099	33.889099	16.910101	122.950600	97.975700	126.473396	392.725311	383.957001	214.728104	273.632294	285.122101	272.791687	186.957993	185.997894	203.339600	253.331100	264.866913	350.480988	339.969513	314.147491	353.148193	377.568787	410.698700	375.036896	124.115501	139.923294	50.132401	0.000000	77.488602	89.418602	136.952393	138.732803	145.057693	14.075100	0.000000	0.000000	0.000000	0.000000	6.521900	0.000000	0.000000	11.187300	0.000000	13.771500
neg_21084	4.513100	849.535889	201.341797	345.187714	495.472198	528.347229	402.310486	389.529297	450.926788	415.816895	402.649902	505.202087	553.255920	403.372101	421.053192	453.158905	479.569794	550.039124	497.342285	539.453125	616.584473	694.840271	1275.955078	1169.966797	1245.158203	1264.323242	1125.498047	1070.562500	1168.083008	424.119598	467.966095	484.808105	476.342804	443.775909	456.036591	399.495789	423.897003	368.287109	497.886993	514.759277	560.252380	560.031677	520.593323	659.056213	618.016113	702.358887	685.817383	397.567413	428.160400
neg_3	3.477000	51.033375	0.000000	0.000000	0.000000	0.000000	0.000000	0.000000	0.000000	0.000000	0.000000	47.536800	56.618900	56.251099	56.592800	52.237202	65.115997	35.559399	90.888603	52.962299	0.000000	0.000000	0.000000	0.000000	22.831499	0.000000	0.000000	0.000000	0.000000	0.000000	0.000000	0.000000	0.000000	0.000000	0.000000	0.000000	0.000000	0.000000	0.000000	0.000000	0.000000	0.000000	0.000000	0.000000	0.000000	0.000000	0.000000	0.000000	0.000000
pos_683	5.036400	744.478699	0.000000	0.000000	0.000000	0.000000	0.000000	0.000000	0.000000	0.000000	0.000000	0.000000	0.000000	0.000000	0.000000	0.000000	0.000000	0.000000	0.000000	0.000000	0.000000	0.000000	0.000000	0.000000	0.000000	0.000000	0.000000	0.000000	0.000000	66.202003	76.897301	84.071404	89.427101	94.910301	84.117897	45.766399	40.887100	40.401699	0.000000	0.000000	0.000000	0.000000	0.000000	0.000000	0.000000	0.000000	0.000000	0.000000	0.000000
pos_3008	9.038400	836.641479	0.000000	39.471100	118.067200	83.709801	73.368500	93.928299	87.047699	98.895599	88.511497	183.869400	210.689896	157.826797	161.568100	171.267502	186.892807	164.520798	151.787201	192.489700	224.756607	290.831787	369.233612	367.052185	399.179199	474.536102	292.945587	357.116211	340.677002	117.599701	156.857697	228.604401	210.167801	178.181198	196.210403	116.268600	148.999603	150.712601	93.286797	115.570702	73.207497	0.000000	84.248199	100.646797	86.810402	103.699303	117.183502	161.375504	152.210297
neg_15111	5.015700	790.491272	189.332794	276.859894	391.533905	354.461212	396.085907	350.552490	471.157196	487.563507	537.710388	867.206970	979.351624	1028.463867	1026.455078	1137.096680	1054.504883	1254.381836	1141.098633	1319.867188	613.776917	561.912598	1259.771484	1287.751953	1353.968750	1354.445313	1034.905273	1034.693359	1143.414063	3269.992188	3232.863281	4129.570313	4281.195313	3478.966797	3744.107422	3693.621094	3851.068359	3604.031250	481.477295	456.291687	768.405823	739.431580	714.310486	628.083008	626.844727	726.860413	789.441895	750.740723	821.293884
neg_15949	4.587000	1111.644287	0.000000	0.000000	0.000000	0.000000	0.000000	0.000000	0.000000	0.000000	0.000000	42.955601	0.000000	0.000000	0.000000	17.141001	0.000000	28.538200	0.000000	39.391201	82.304298	84.752296	132.390900	130.935806	147.084793	155.772095	139.641800	116.514000	119.298103	34.704700	32.222500	35.344700	75.514198	61.832802	72.910202	38.824699	45.116798	21.137199	0.000000	0.000000	0.000000	0.000000	0.000000	0.000000	0.000000	0.000000	0.000000	0.000000	2.911200
pos_17952	2.256200	723.413940	46.980400	51.498001	0.000000	4.430400	6.244100	4.145900	199.925201	193.582596	177.962006	13.171400	7.061700	126.076103	146.671906	156.746002	149.867599	152.751099	153.909302	149.066895	149.909805	146.943497	119.003502	97.344803	153.223404	116.295898	152.546494	140.247406	143.434692	109.628700	89.131302	24.467699	26.971201	11.115800	14.652200	142.771698	123.454903	130.631195	0.000000	0.000000	0.000000	0.000000	0.000000	0.000000	0.000000	0.000000	0.000000	0.000000	0.000000
pos_8870	1.306700	264.175934	0.000000	4.876400	0.000000	0.000000	0.000000	4.584400	10.296100	0.000000	11.978400	290.298615	293.076904	216.917603	230.249496	225.910294	239.034500	234.407593	218.054703	218.294601	126.187698	131.697495	120.197502	126.987999	128.602493	134.808502	133.088898	132.969101	139.600800	101.009499	101.671600	121.471298	120.230698	135.714493	131.282196	93.791000	105.114799	99.162498	0.000000	0.000000	0.000000	0.000000	0.000000	0.000000	0.000000	0.000000	0.000000	0.000000	2.675100
pos_11453	2.852500	775.454895	49.534500	75.900398	0.000000	0.000000	20.376600	0.000000	57.999802	65.787300	0.000000	125.741302	147.108902	193.074997	181.972900	188.383896	188.839401	143.955399	150.548004	86.472000	174.852295	167.965195	215.133896	203.439102	205.623505	247.664398	263.332001	243.509598	255.745697	148.872101	127.089104	36.528500	35.934799	27.436399	49.590500	133.793900	156.633194	93.657402	6.858400	0.000000	0.000000	0.000000	6.502700	0.000000	0.000000	0.000000	0.000000	0.000000	0.000000
neg_11909	2.861100	950.415344	18.545099	40.004002	32.960400	56.260899	0.000000	45.450001	101.711098	99.588402	94.723801	96.439697	94.983200	100.817902	106.781799	90.012604	99.378899	91.804703	91.109001	110.613503	105.328903	89.588097	104.238998	96.876602	102.400398	120.087997	101.593399	120.690697	109.096397	87.132401	99.106201	96.096603	95.873497	53.783401	102.492500	74.264999	90.088997	86.020897	0.000000	0.000000	0.000000	0.000000	0.000000	0.000000	0.000000	0.000000	0.000000	0.000000	0.000000
pos_1576	0.444600	208.109619	0.000000	0.000000	0.000000	0.000000	0.000000	0.000000	0.000000	0.000000	0.000000	0.000000	0.000000	0.000000	0.000000	0.000000	0.000000	0.000000	0.000000	0.000000	0.000000	19.814100	0.000000	25.091801	0.000000	29.679899	0.000000	17.671600	21.412300	106.288300	74.778397	107.312401	130.724106	82.009903	120.093597	84.068703	66.736099	97.858704	0.000000	0.000000	0.000000	0.000000	0.000000	0.000000	0.000000	0.000000	0.000000	0.000000	0.000000
neg_18394	5.785700	839.533508	459.672394	549.831970	585.439880	557.291992	637.700195	545.363770	596.835022	639.138672	570.930176	556.945313	604.571289	547.473572	548.300293	679.206116	599.194275	621.355530	620.779297	618.122986	816.767578	867.652283	877.729004	981.825195	1080.176758	1123.366211	929.554688	912.095215	930.265076	543.099609	527.245117	552.414612	598.982910	521.473572	507.410614	465.208710	433.509003	509.715607	572.827087	506.095001	564.835388	587.833496	603.556580	605.091797	601.756775	604.968811	668.915527	426.017303	486.397491
pos_16307	0.441100	145.055679	769.255371	778.806213	595.532593	614.995422	710.206787	718.977173	950.338074	898.992615	797.878723	1070.072388	1039.110229	809.406372	838.599182	767.690430	786.949829	861.057922	945.585510	829.563599	567.517029	554.275391	555.860779	604.181885	625.050720	571.997620	485.525299	451.931885	460.595093	369.750214	369.854889	467.392487	448.225098	493.819214	478.779297	396.315186	384.376801	373.239990	295.633606	298.691315	340.806885	307.372589	271.205414	280.062592	280.110504	319.290009	343.367401	388.148804	392.294098
pos_1526	4.592300	1048.646484	0.000000	0.000000	32.724098	20.665600	10.264000	28.947901	31.568501	23.975599	0.000000	1347.881836	1335.621094	479.312988	450.114685	467.299988	474.569794	528.123474	543.011230	479.308289	794.945801	907.137695	995.802185	1040.484375	1121.665039	1118.555664	849.217773	947.631775	957.201172	547.862305	607.516113	1110.062500	1135.083008	1302.708984	1281.361328	415.370789	419.372803	418.029297	0.000000	0.000000	0.000000	0.000000	4.259900	0.000000	0.000000	0.000000	4.693400	0.000000	0.000000
neg_4439	5.844000	412.386810	88.367699	107.340897	78.212997	87.068100	81.580803	69.985901	61.660500	86.598099	78.403198	91.870102	122.706398	94.452400	93.859596	106.626404	111.000504	109.065201	110.909897	105.677101	141.154099	116.019699	135.843796	145.293304	195.749802	186.104706	155.067398	155.611893	153.692093	134.373795	127.708603	118.859703	137.760498	171.294998	154.162201	141.131500	123.468498	148.524704	452.281311	433.453400	438.531311	422.411407	454.603485	459.018097	458.595886	343.372803	377.629395	93.484299	102.442497
pos_13185	0.486000	592.175903	179.958099	188.140701	166.153793	176.965195	207.526901	197.996307	177.526001	200.235504	182.369400	192.971893	178.940399	138.085907	131.017502	140.198593	157.583298	142.022507	140.395996	171.740402	109.080399	102.083504	113.129402	124.374496	112.290100	114.434303	115.980797	129.121796	122.170197	69.121902	75.996399	68.615196	108.324799	97.107697	96.120300	67.745102	83.145599	75.217102	38.899502	50.004101	71.795998	79.483200	50.193199	56.073799	56.165100	79.888199	59.638000	56.165298	58.527599
neg_17005	0.502400	702.090149	136.550293	160.117599	140.418701	150.932495	178.151093	163.569901	177.022095	177.381805	181.184204	135.018997	133.303497	124.692596	121.114098	134.482193	170.697601	139.569595	132.119598	133.073898	106.025497	112.679298	91.600098	105.234299	94.909897	108.034401	107.240501	121.265701	91.373802	51.341099	81.080902	99.869400	73.849098	71.383003	70.956802	56.875000	69.747498	48.343899	61.288101	75.961601	59.084400	64.024300	54.532501	58.526199	62.954498	44.721001	54.271599	87.128098	0.000000
neg_3478	4.044000	874.471558	67.820099	79.317001	44.081200	41.360298	43.986198	27.463499	202.515106	208.320908	195.725601	55.630199	0.000000	57.673500	53.425098	71.787102	46.783401	0.000000	63.930401	52.900600	149.288101	144.871002	159.919601	168.390305	179.116592	171.749405	164.572403	163.229706	151.647598	41.716599	36.572498	39.928501	41.164299	44.240799	58.148701	31.942400	31.078300	46.109100	15.911800	0.000000	0.000000	0.000000	0.000000	0.000000	0.000000	0.000000	0.000000	0.000000	0.000000
pos_15494	7.677600	715.660400	166.066498	166.471298	311.831085	290.180695	319.548798	283.938202	314.312286	308.593811	293.996307	345.913086	318.663300	278.295197	266.022003	317.061493	267.778809	281.095886	303.089386	311.067902	527.549805	516.801819	774.876526	751.551819	820.159729	891.543030	786.486816	852.440430	827.943420	399.887909	426.997803	535.524902	546.332520	529.551270	602.890076	449.184296	435.682892	440.267792	478.184814	419.992889	450.670898	393.376709	404.401886	405.789612	415.376007	444.966797	426.248810	245.925507	258.393097
pos_1618	6.979300	653.592102	0.000000	56.753601	100.999100	101.918198	93.422897	102.397903	189.604004	190.818604	218.666702	242.641602	245.935394	190.166702	174.440994	214.070908	203.289398	290.262512	264.188690	234.756699	470.099609	459.490509	556.441895	516.783691	680.182617	618.753906	584.905273	588.382324	569.272522	366.648407	344.333008	397.579315	401.566711	401.266815	384.281708	296.355713	298.834991	317.381287	107.160500	114.477997	0.000000	0.000000	93.362900	105.519997	109.351303	141.426300	158.480698	142.563599	113.050697
neg_14602	6.592200	1026.678589	0.000000	0.000000	0.000000	0.000000	0.000000	0.000000	124.571404	0.000000	90.038300	0.000000	0.000000	0.000000	0.000000	88.638000	65.232002	45.237801	147.173706	152.053497	67.302299	38.877899	68.246201	121.600197	211.799896	191.686996	149.431000	240.388397	231.141998	27.882299	53.546600	69.000397	0.000000	130.024002	119.650597	145.027298	186.809906	135.304306	0.000000	0.000000	0.000000	16.140100	0.000000	0.000000	0.000000	0.000000	0.000000	254.246201	212.855194
pos_13989	7.051000	1006.712097	0.000000	9.566300	9.473300	24.063801	0.000000	0.000000	26.935301	0.000000	46.317200	72.638298	79.181602	51.228199	59.331299	77.186203	75.817200	32.367100	64.250702	69.766098	102.756401	123.157501	190.268707	142.080399	157.926300	163.982300	151.828003	160.205200	162.725494	78.469597	71.677696	122.457497	122.734398	92.684998	115.299004	90.564903	75.464104	86.913300	15.519500	22.352800	0.000000	239.141495	0.000000	6.621400	0.000000	0.000000	0.000000	131.012894	122.561096
neg_15127	4.511000	761.482178	219.365005	272.743195	443.216614	415.456299	345.745392	340.684113	386.413788	353.379608	383.376007	365.592987	383.224915	345.590790	359.552002	388.256805	391.753693	455.813202	386.980713	466.089111	573.081116	624.201721	971.440430	926.794373	1023.912598	978.306213	736.066406	829.633301	839.800293	390.732391	425.689911	508.870392	449.189514	409.650604	382.582489	378.644501	372.896698	391.873291	395.442413	435.709198	467.415802	491.909912	498.059296	462.399689	507.885010	576.822327	563.479004	377.208710	352.355194
neg_3671	3.049100	870.494507	0.000000	207.906403	162.332504	125.911400	118.892502	122.856499	358.629211	351.287109	312.944305	352.429901	347.175995	385.746796	396.624786	358.485107	381.598602	432.509491	474.243713	428.691193	112.021599	141.104507	0.000000	91.335297	160.565094	134.462601	135.617096	131.793594	118.905899	97.568497	127.928299	70.128998	106.768097	136.686798	154.827103	115.591698	140.521500	118.564697	0.000000	0.000000	40.664101	0.000000	51.183800	0.000000	0.000000	0.000000	0.000000	0.000000	0.000000
pos_22621	5.746400	1058.681763	0.000000	0.000000	0.000000	0.000000	0.000000	28.633200	0.000000	0.000000	0.000000	165.307297	129.538300	134.734894	146.675903	117.708702	101.860397	98.851799	108.776901	133.233994	131.412003	150.191406	150.427200	129.245499	131.403305	143.888794	137.691299	137.191696	98.894798	61.059101	129.631104	144.375107	143.677399	133.663605	145.398407	112.214203	103.067596	124.862900	0.000000	0.000000	0.000000	0.000000	15.758900	0.000000	0.000000	0.000000	0.000000	0.000000	0.000000
pos_10305	7.449000	846.666992	113.137398	189.936600	230.979599	267.183289	274.049286	269.875214	225.515900	238.597397	225.978806	148.915405	200.740494	141.889801	131.298996	201.106293	197.375702	195.182297	184.374405	182.124100	489.623810	605.176819	1148.632813	1003.886230	1220.844727	1227.009766	1060.129883	1019.956970	920.111816	438.874512	426.677704	785.394470	818.647522	891.354004	923.465271	592.674316	554.635681	578.370117	209.886597	219.942093	267.825897	259.754913	248.338104	211.671997	202.361603	268.627899	269.387909	149.048004	161.851898
pos_4016	4.587400	1086.604980	0.000000	0.000000	11.853700	13.835500	0.000000	0.000000	16.497101	0.000000	10.690800	452.735413	452.364685	154.710403	161.679901	175.209595	163.792999	225.954498	206.208099	204.918793	264.827606	281.983887	336.522186	332.179688	408.658203	389.212402	313.792206	295.581787	385.246796	168.576904	195.864899	361.128906	365.410889	470.727509	457.380615	171.580795	158.257004	170.068100	0.000000	0.000000	0.000000	0.000000	0.000000	0.000000	0.000000	4.633300	0.000000	0.000000	0.000000
pos_18361	7.153000	882.611816	26.076401	0.000000	58.120201	63.116001	32.553902	58.895599	0.000000	51.990398	60.773201	85.268402	0.000000	51.104000	0.000000	56.658501	0.000000	71.480003	0.000000	0.000000	269.506104	288.191193	383.737091	343.763214	430.687988	429.814697	420.484406	402.079102	402.904999	221.281296	194.818207	268.400391	323.846405	299.803009	289.185089	242.502808	227.253296	199.035507	17.101299	0.000000	67.340302	0.000000	0.000000	0.000000	82.578796	61.251400	0.000000	0.000000	42.221401
neg_23835	5.644600	1096.577515	540.270508	457.461395	345.805206	337.834015	426.045410	382.712891	408.121307	376.422089	401.287109	302.599091	336.002197	381.052002	404.299103	415.825897	412.010315	357.324005	389.271515	390.210388	244.248199	261.207001	88.181099	92.823502	80.500999	69.083702	136.750702	157.377106	145.744797	355.847412	309.033203	277.050812	270.027588	303.355988	287.502411	328.644989	367.404785	378.863312	336.900909	327.551514	331.766602	314.398407	325.377899	351.101807	375.221893	310.530487	273.156311	384.078400	327.014893
neg_22050	2.860400	919.378479	33.581799	0.000000	53.172298	0.000000	37.017399	45.002899	65.127899	99.999298	90.078697	175.613602	151.537399	115.033203	137.236099	95.871902	106.910797	84.887299	66.316299	111.754204	149.811005	144.767593	157.898102	125.965202	104.671898	98.826500	64.507103	109.848396	82.270401	150.550903	122.436897	94.155098	100.496803	72.859596	79.379898	72.871002	81.984596	92.964104	0.000000	0.000000	0.000000	0.000000	0.000000	0.000000	4.155700	0.000000	0.000000	0.000000	10.689900
neg_6274	1.571500	684.331665	0.000000	0.000000	0.000000	0.000000	11.493500	0.000000	34.849300	60.301498	34.310299	0.000000	14.135600	26.516399	23.947300	25.746300	15.684300	38.144402	34.536598	26.477200	0.000000	18.648899	0.000000	0.000000	14.060200	0.000000	0.000000	0.000000	0.000000	17.616800	0.000000	0.000000	0.000000	16.493900	0.000000	0.000000	11.735400	6.317100	37.731602	30.675600	37.549500	47.457500	38.183498	49.048801	38.421200	30.603100	30.814400	58.802299	48.055500
pos_1714	5.480900	1072.620239	0.000000	0.000000	16.161900	0.000000	0.000000	0.000000	0.000000	34.834900	21.496500	164.199799	167.416504	101.008400	112.630203	119.001602	107.516701	114.387100	126.001602	129.273300	125.648102	126.984901	136.085297	167.231796	149.113007	164.068405	170.208893	168.944107	175.728302	61.909199	54.975899	138.879807	136.757706	127.159103	150.781097	109.515602	76.165001	93.719398	0.000000	0.000000	0.000000	0.000000	0.000000	0.000000	0.000000	10.827100	0.000000	0.000000	0.000000
pos_22210	5.859600	824.536499	122.560303	119.950600	192.896393	162.564896	142.879196	154.972900	162.191895	181.340805	194.665604	175.015594	169.137497	97.623398	119.911697	129.505493	126.364197	151.660904	123.804901	120.061501	202.305496	197.822800	273.919708	268.505890	311.968811	343.856201	309.063507	293.420410	254.564606	141.767593	149.205902	146.987305	174.149307	171.279099	138.356796	108.525101	86.225502	111.777802	225.240494	225.607101	212.573502	188.991592	201.000198	195.533905	188.715607	257.996094	238.456497	79.527901	79.667000
neg_14336	4.225400	785.483459	166.042603	242.694595	295.682404	313.883514	264.891113	247.435104	266.576904	272.710388	288.402313	294.532013	353.875214	248.207504	285.698212	324.667511	291.190399	346.632294	295.519287	298.234589	449.624298	495.872101	795.437012	805.460022	862.211914	855.814026	737.653320	668.865723	736.249512	365.466797	284.139404	366.151093	370.054901	322.062714	333.930206	332.995087	299.090607	272.562500	320.818115	264.520996	336.891113	359.436005	336.121613	343.011993	362.798309	412.758514	427.796387	246.675797	278.611298
neg_8950	3.443400	661.429565	685.038086	896.034729	1124.274414	1142.784180	807.110413	776.755371	900.870605	858.205627	880.489319	1224.073242	1176.045898	1047.891602	1003.318420	1100.706055	1033.032227	927.057129	934.780273	920.335876	1329.912109	1389.131836	2200.513672	2209.048828	2145.955078	2056.607422	1925.979492	1813.632813	1891.070313	1149.582031	1136.634766	1050.838867	973.283691	1044.780273	1002.981873	838.096680	879.508789	860.038574	1142.832031	1144.671875	1246.756836	1264.884766	1289.905273	1109.644531	1123.390625	1186.136719	1134.261719	1100.944336	1021.200684
neg_3483	2.248200	942.478394	110.169197	0.000000	42.205898	55.139999	79.987999	62.211102	509.690186	527.668518	0.000000	247.463394	233.170898	221.163895	245.059402	263.200897	232.728500	253.242706	216.350601	222.738007	231.765594	256.483612	249.393906	180.879593	215.028900	199.375595	198.415497	174.612900	204.294693	151.434006	135.444199	144.411499	159.296906	213.008408	0.000000	194.136002	194.444504	199.612305	0.000000	0.000000	0.000000	0.000000	0.000000	0.000000	0.000000	0.000000	0.000000	0.000000	0.000000
pos_15214	3.071000	1013.591309	18.957899	29.383699	14.279800	25.024200	35.245998	16.106199	120.031197	114.635201	113.440201	108.705704	94.134003	41.755100	54.198898	73.188004	71.806198	85.508797	82.987701	77.436798	37.638699	22.033199	57.685101	79.250504	53.199299	67.516296	81.036301	83.380997	64.483597	63.731400	64.897598	17.641800	36.929901	53.926300	42.304100	84.501503	81.926498	61.310299	0.000000	4.591200	0.000000	0.000000	0.000000	0.000000	11.744600	0.000000	0.000000	0.000000	0.000000
neg_8469	6.034200	1082.685059	14.246900	0.000000	30.366301	22.997499	0.000000	9.217000	38.049702	0.000000	25.247299	0.000000	0.000000	0.000000	0.000000	0.000000	0.000000	0.000000	0.000000	0.000000	0.000000	0.000000	0.000000	0.000000	0.000000	0.000000	0.000000	35.316700	0.000000	0.000000	0.000000	0.000000	0.000000	0.000000	0.000000	0.000000	0.000000	0.000000	0.000000	0.000000	0.000000	0.000000	0.000000	0.000000	32.135601	21.195299	0.000000	76.980499	127.018898
pos_16550	6.935600	717.563416	0.000000	0.000000	0.000000	38.607399	0.000000	31.374201	74.924004	68.343399	78.593300	65.953300	53.710800	79.129601	63.407299	59.641998	85.949799	87.304604	68.973801	76.023697	133.105194	158.869507	192.825806	175.490097	185.231796	220.526398	190.367203	164.585800	161.080704	137.035797	148.022003	148.359695	139.795807	131.569305	153.122803	107.943802	127.587601	106.176498	48.229401	0.000000	38.974800	0.000000	0.000000	0.000000	0.000000	48.744598	0.000000	56.794300	78.717300
pos_766	4.599800	1048.647949	5.517700	0.000000	0.000000	29.429001	16.050400	0.000000	21.560301	10.439000	32.682899	2049.273438	2039.500000	443.401398	493.408386	502.133514	506.205597	601.970703	604.514221	608.244629	1155.209961	1147.332031	1412.528320	1311.358398	1638.500000	1434.724609	1141.192383	1349.088867	1356.880859	673.596680	675.689514	1779.718750	1444.798828	1969.297852	1916.450195	505.690704	504.134796	554.225098	3.038000	0.000000	0.000000	0.000000	0.000000	0.000000	3.141900	0.000000	0.000000	0.000000	6.324100
pos_12973	5.647900	141.604431	0.000000	0.000000	0.000000	0.000000	35.409199	0.000000	0.000000	0.000000	0.000000	0.000000	0.000000	0.000000	0.000000	0.000000	0.000000	0.000000	0.000000	0.000000	36.424999	54.186199	82.458900	80.671204	106.893700	80.261200	81.390800	79.490601	93.947899	0.000000	0.000000	0.000000	0.000000	0.000000	0.000000	0.000000	0.000000	0.000000	0.000000	0.000000	0.000000	0.000000	0.000000	0.000000	0.000000	0.000000	47.346298	0.000000	0.000000
neg_7596	3.976800	474.333984	437.452087	544.732422	519.222229	481.548096	0.000000	427.739014	559.693787	593.884277	594.841309	935.417480	824.078125	768.153809	810.273376	839.614685	801.472717	832.885315	881.479492	871.180298	568.391602	594.033203	625.033691	592.488281	669.864319	690.580078	76.834702	623.899414	721.335022	729.940918	815.940430	803.032227	732.458984	723.009277	739.937988	690.636719	696.326172	696.136719	324.379211	335.443390	395.713409	374.251495	358.574493	332.060089	324.306885	378.721405	371.906311	487.945587	515.621094
neg_6549	3.343800	1074.594360	53.884201	42.698502	49.047901	61.025398	44.348202	42.054401	144.815598	144.270294	105.566803	263.054199	175.673004	267.057098	280.339111	193.249893	227.739899	241.842499	249.867203	179.294907	47.749401	41.320900	68.773399	84.612999	101.764801	99.612396	0.000000	59.168499	48.375900	61.323200	0.000000	0.000000	35.861801	85.529999	55.211399	61.217899	82.696999	41.382900	0.000000	0.000000	0.000000	0.000000	0.000000	0.000000	0.000000	0.000000	0.000000	0.000000	0.000000
neg_10121	2.291800	768.389893	247.936295	0.000000	0.000000	0.000000	0.000000	0.000000	0.000000	0.000000	0.000000	0.000000	0.000000	0.000000	0.000000	0.000000	0.000000	0.000000	0.000000	0.000000	0.000000	0.000000	0.000000	0.000000	0.000000	0.000000	0.000000	0.000000	0.000000	0.000000	0.000000	0.000000	0.000000	199.466797	0.000000	0.000000	0.000000	0.000000	0.000000	0.000000	440.472198	454.098389	432.205109	527.050293	520.649902	393.965790	428.336395	1106.548828	1052.135742
pos_4796	5.751900	1100.655518	0.000000	0.000000	0.000000	0.000000	0.000000	5.127300	10.704800	0.000000	0.000000	54.385502	89.010696	43.912800	53.677898	92.858002	72.048500	68.006699	63.600899	62.547501	59.421700	82.917801	87.968102	60.341000	81.664299	82.793198	80.589699	91.977898	63.176300	58.518101	52.624500	71.305801	53.983501	63.576000	90.217598	51.424702	68.103798	54.448898	0.000000	5.339900	7.394600	0.000000	0.000000	0.000000	0.000000	0.000000	0.000000	0.000000	0.000000
pos_10881	7.463200	864.702454	119.072403	87.990097	122.850197	138.477798	159.581406	131.673203	139.296005	127.457199	137.678101	112.070999	85.225601	92.530502	123.463600	90.107498	101.183998	95.331100	118.809601	71.552498	277.119110	321.467285	626.444824	570.262695	736.287598	707.518127	591.990173	594.976074	574.964417	252.511398	254.895599	442.926514	424.715302	528.395020	551.221680	315.528290	311.863312	350.367188	105.662697	127.088501	166.194794	136.157593	124.900101	114.716400	132.625198	175.029800	156.814804	79.185204	66.701698
neg_3932	4.259900	1066.619263	0.000000	5.278100	0.000000	0.000000	0.000000	0.000000	0.000000	6.888300	0.000000	30.441799	0.000000	33.900902	10.314400	53.814201	20.063000	0.000000	23.887800	4.846800	116.707100	104.378899	174.802902	170.535995	138.510406	59.918301	143.037003	124.309303	143.112793	79.084999	60.998699	67.342003	52.031799	61.433899	70.762901	34.620098	42.157299	41.102798	0.000000	0.000000	0.000000	0.000000	0.000000	0.000000	0.000000	0.000000	0.000000	0.000000	0.000000
neg_3239	3.043100	812.448547	62.042301	120.027603	105.641899	101.457100	144.087296	91.153900	391.609589	437.344208	362.594696	447.374786	431.135010	536.066406	548.215820	466.811005	471.837402	447.738800	423.409912	452.370392	0.000000	107.482597	101.390900	0.000000	138.485199	161.699600	58.645802	0.000000	0.000000	109.909103	140.885101	125.549400	112.892899	178.440308	199.186905	166.751495	158.233307	0.000000	0.000000	12.258500	0.000000	0.000000	0.000000	0.000000	0.000000	0.000000	0.000000	0.000000	0.000000
neg_17428	0.504800	836.273804	224.089401	279.957489	322.561493	308.366913	294.223602	315.802002	409.512512	393.562012	368.102295	230.302094	219.809906	295.750488	273.967010	244.024506	268.096405	262.373810	257.804199	272.080109	238.392502	208.700699	229.099106	209.556000	254.736893	291.459991	294.719513	283.864685	296.359589	80.879402	78.307404	142.401993	131.335693	128.080002	86.728203	114.710197	119.945999	118.451103	189.983505	195.287704	257.763702	232.894699	238.811493	266.174805	241.373993	203.552399	191.408005	110.158401	115.283699
pos_10658	5.010900	744.480103	65.072701	106.676003	108.625198	0.000000	80.055099	105.433502	87.497902	100.061401	129.403198	564.250488	556.437500	350.471710	355.839111	291.872101	316.899200	364.581085	383.412415	344.525909	228.183502	204.103607	354.840302	292.867188	362.272705	384.374786	184.994095	238.566406	215.083694	1202.352783	1107.761719	1550.226807	1571.754883	1582.495483	1496.600586	1071.749023	1054.587891	1092.552734	175.865402	226.534103	178.271698	162.680405	183.126007	227.458405	241.759003	212.813202	288.382813	229.800095	220.585800
pos_22722	4.022600	760.472412	0.000000	544.754211	1031.354492	1026.315430	975.893982	726.379395	2213.351563	2590.963867	2438.052979	1418.574219	1413.307617	0.000000	266.622101	300.197296	342.186005	513.431213	509.529999	511.050812	987.021973	1008.784729	1117.589844	1060.119141	1336.406250	1300.425781	998.503113	1020.321289	958.194275	222.763702	215.799194	576.066406	559.086914	927.945313	922.583008	266.144287	234.027695	263.240997	0.000000	0.000000	0.000000	0.000000	0.000000	0.000000	0.000000	0.000000	0.000000	0.000000	0.000000
neg_20749	2.785900	1140.502808	0.000000	0.000000	17.753599	23.635500	9.599300	0.000000	62.209801	92.501900	64.714203	109.922302	110.491501	115.282799	96.438103	107.137001	122.903900	89.742599	68.626801	86.818100	88.445099	116.651703	110.632301	100.235199	105.875603	121.204697	91.472298	89.071098	98.480400	74.664200	72.337303	65.356003	78.924599	59.705700	80.747101	50.449501	60.827301	63.831100	0.000000	6.591100	0.000000	0.000000	0.000000	1.928200	0.000000	8.751700	0.000000	0.000000	0.000000
neg_19023	3.826300	1128.666626	0.000000	0.000000	0.000000	0.000000	0.000000	0.000000	0.000000	0.000000	0.000000	157.371201	157.010895	143.627396	0.000000	116.187302	138.990799	72.079201	66.329498	55.146301	346.391388	352.354492	442.305908	382.974396	404.408905	220.371704	269.983612	246.549194	170.135406	244.273193	298.309296	193.836807	79.430099	201.912598	185.668793	103.462898	110.172699	0.000000	3.100700	0.000000	0.000000	0.000000	0.000000	0.000000	0.000000	0.000000	0.000000	0.000000	0.000000
pos_1104	7.854400	874.701660	455.069092	507.179901	658.328613	662.052673	632.637207	642.395996	569.020020	591.854004	613.127380	328.666992	359.790497	231.013504	250.173599	266.960693	235.736496	193.530899	232.655807	234.499496	611.499023	659.038574	998.536072	867.904297	1042.000977	1049.934570	964.208008	914.797913	904.234375	579.954102	515.581970	762.872986	745.198730	793.986816	767.466797	557.545410	558.071289	543.195801	667.401428	738.970703	996.950195	973.375488	544.243713	606.028809	574.251526	775.403320	726.468323	251.637207	268.899414
neg_3955	5.978400	55.399677	0.000000	60.721401	73.722099	60.335999	60.602200	60.144501	92.739899	81.471703	108.565498	94.159500	82.314903	114.227798	85.528999	99.060501	68.060097	107.520302	82.586899	153.521698	224.130005	201.527298	286.922089	395.067810	482.484985	354.403809	265.107391	245.069199	259.495087	116.846802	96.280602	124.345596	103.587997	120.454201	97.733704	93.062103	83.607803	77.678200	81.357300	79.707497	121.703201	144.942398	93.447403	108.754799	130.865997	144.234802	173.741592	72.659698	79.155899
neg_17558	0.727000	355.045837	0.000000	0.000000	0.000000	0.000000	0.000000	0.000000	0.000000	0.000000	0.000000	78.129898	86.063698	73.305099	65.518700	74.639297	65.921600	68.894501	78.359100	0.000000	86.047600	87.762001	68.960197	72.717300	76.595001	78.337799	88.741501	46.583698	71.695602	25.383400	0.000000	0.000000	33.763500	26.495199	24.228901	0.000000	20.790100	0.000000	0.000000	0.000000	0.000000	0.000000	0.000000	0.000000	0.000000	0.000000	0.000000	0.000000	0.000000
pos_20563	2.614200	453.286011	0.000000	0.000000	199.114304	183.183304	202.642502	146.410294	185.736206	195.848602	0.000000	352.184509	403.385986	253.072296	252.158295	289.204803	266.221191	263.840790	309.176605	261.731506	430.575897	441.915985	575.159729	547.414124	545.291382	555.378418	582.716797	603.633301	597.839783	371.028687	351.604187	346.102814	313.760986	285.466187	307.394012	289.675812	315.447906	272.960907	191.971603	0.000000	230.006500	250.361603	215.059006	201.946396	0.000000	218.428207	213.258102	229.941803	276.277588
pos_154	7.855900	874.701355	2291.019531	2529.619141	3313.554688	3346.593750	3136.017578	3110.308594	3122.083984	3020.611328	3167.703125	1704.093750	1711.328125	1163.572266	1131.901367	1281.616211	1221.154297	1204.039063	1305.558594	1202.088867	3114.681641	3271.953125	4936.433594	4860.179688	5679.062500	5847.789063	5259.765625	5297.468750	4977.750000	2857.923828	2715.791016	3896.431641	3979.736328	4140.726563	4209.859375	2933.789063	2829.095703	2852.501953	3691.740234	3682.085938	4960.535156	4952.207031	3038.292969	3027.533203	2909.695313	3981.759766	3926.404297	1134.886719	1103.330078
neg_11544	2.790600	1094.515991	23.933701	26.899500	22.150499	0.000000	22.157301	28.785801	90.973602	74.495499	59.687302	94.765999	119.162003	74.480202	94.694298	94.611099	109.294899	80.213699	70.586098	47.276001	89.540100	97.742302	108.221703	101.252701	96.549004	109.308098	79.219704	90.757896	84.935898	55.829300	55.046001	60.368599	61.160702	52.432899	58.679600	59.530899	54.719799	66.503403	7.579400	0.000000	13.035100	0.000000	0.000000	0.000000	0.000000	4.906400	0.000000	22.621700	0.000000
pos_16197	7.671400	715.661255	98.150101	80.632103	160.584793	151.073395	148.328400	157.228394	179.614502	179.270905	164.212494	185.362900	182.447495	142.737305	126.809998	174.961899	153.840897	138.410202	146.011200	162.071198	268.558807	291.119385	456.612793	403.889404	461.812500	442.881287	460.375214	442.122803	438.720490	225.899307	221.919800	295.503204	296.461395	273.668701	322.845215	252.465805	243.621506	246.153900	240.682098	192.490707	222.885895	221.652298	229.236206	217.501297	223.927597	243.746506	233.397797	146.218903	109.884201
neg_19722	4.043300	796.449646	31.941099	26.542801	25.120701	34.893002	19.446100	15.539700	78.753998	111.430397	77.029503	30.823099	19.483299	10.447800	32.605499	38.002102	32.502800	21.782101	11.097200	0.000000	55.343800	67.566002	89.927200	84.722000	90.144501	98.314598	67.085999	66.297600	74.064697	31.538200	0.000000	14.891400	0.000000	16.726801	20.470301	3.958900	0.000000	0.000000	0.000000	0.000000	0.000000	0.000000	0.000000	0.000000	0.000000	0.000000	0.000000	0.000000	0.000000
neg_6355	3.343500	1074.596802	78.550499	126.115997	157.688995	0.000000	125.307899	107.337997	372.120087	339.533203	339.908905	674.747620	630.391113	633.928223	672.561523	581.944824	578.143616	640.841797	610.937012	600.650879	0.000000	99.118797	160.494995	145.716797	225.334503	198.291504	152.119797	137.981705	131.763901	167.457794	117.867500	83.386497	147.721695	191.118301	176.572006	174.744598	169.274902	191.588593	0.000000	0.000000	0.000000	0.000000	0.000000	0.000000	0.000000	0.000000	0.000000	0.000000	0.000000
neg_905	5.866700	432.322174	360.351593	369.791687	487.010986	531.308105	382.003204	377.919403	747.340271	744.037109	706.975098	374.922089	429.026886	442.898193	456.775909	330.643311	392.517303	421.654510	395.801788	435.245392	602.367676	517.620605	697.483398	705.514221	994.204102	1043.773438	748.426819	768.509277	722.002014	218.140701	232.462204	324.564697	350.857910	263.211914	271.024902	196.383408	178.720505	177.266403	329.868713	289.727112	428.131592	397.660400	488.504913	613.595215	561.447815	549.323730	531.535217	303.774200	322.109589
pos_2644	7.856200	874.702759	334.306610	349.351807	510.702606	498.010986	493.826202	484.634796	489.617706	546.573181	521.357910	239.777298	243.522202	167.769501	158.451797	181.557404	168.306595	173.234497	178.714706	195.071899	491.089111	513.997070	727.481873	678.095215	803.318787	820.379395	734.960876	726.749023	792.104004	432.044708	408.259003	621.632324	598.789612	648.325684	646.977478	457.198486	435.769501	436.155304	473.236115	522.220215	655.171387	673.025391	470.861115	454.435791	493.061005	619.234375	609.559570	186.309799	138.873795
neg_2579	0.504400	582.149597	284.454803	281.840607	201.983994	196.551102	270.889587	275.287109	234.712006	238.415298	263.775604	220.835007	200.894699	184.603607	186.782303	202.656693	252.878906	198.944702	225.870697	227.350204	140.009796	142.558304	162.768600	156.595200	189.485504	167.913696	156.075806	182.343994	142.604401	85.705399	81.684601	117.354202	131.811798	114.254601	109.615196	70.838898	104.666702	73.933197	99.510902	67.644402	87.842300	107.980698	90.329697	83.597198	89.348297	78.027496	89.610001	102.499100	125.380096
pos_23025	0.432200	475.298737	163.117996	198.235107	170.375702	148.561203	164.597702	191.385605	176.314697	196.035202	178.393295	248.773102	285.917999	150.437103	164.224594	158.412796	160.451004	147.332794	145.630493	161.570694	80.417198	79.391098	86.055702	78.156601	96.956596	101.037300	70.972900	82.614799	65.111900	101.677299	95.819801	136.583893	114.934799	121.015099	121.011200	116.132103	113.858597	109.368301	53.740200	49.840500	74.892799	71.006599	52.855099	62.965099	61.226299	73.414703	82.736801	105.127403	121.375504
neg_3121	5.655600	54.523178	812.358398	897.556580	1262.411255	1673.231689	1478.365356	1369.400269	1426.277466	1102.925049	1253.732422	1380.230591	1499.049561	1409.001343	1466.028198	1356.014282	1427.638672	1254.385254	1030.160767	1363.539063	2093.099121	2168.160889	2759.545166	2617.071289	3600.000244	2813.792480	2312.847656	2708.481201	1969.665405	1747.254883	1581.977539	1769.850952	1633.745850	1679.473145	1055.477051	1040.802612	970.345093	1435.464233	2040.062744	1700.354248	1967.465332	1817.780273	1694.809082	1535.409180	1729.802002	1690.999023	1739.350098	1258.781738	1457.673340
pos_22618	5.478900	1034.665039	0.000000	0.000000	0.000000	0.000000	0.000000	0.000000	7.175900	9.265500	17.974501	197.141006	210.173294	137.957306	122.157402	102.681900	118.610802	119.026299	117.644501	114.340202	152.519302	168.890396	164.444901	203.584106	211.373703	190.680893	216.574600	181.558807	186.200806	87.290199	104.146202	154.696396	164.335693	185.138397	178.396393	103.141701	106.128899	101.761902	0.000000	0.000000	0.000000	0.000000	0.000000	0.000000	0.000000	0.000000	0.000000	0.000000	0.000000
neg_10496	2.305400	768.388611	99.016098	93.331902	33.909901	0.000000	0.000000	0.000000	230.149307	0.000000	0.000000	0.000000	0.000000	0.000000	0.000000	0.000000	0.000000	0.000000	0.000000	0.000000	0.000000	0.000000	0.000000	0.000000	0.000000	0.000000	0.000000	0.000000	0.000000	0.000000	0.000000	0.000000	0.000000	0.000000	0.000000	0.000000	0.000000	0.000000	226.503403	0.000000	187.920700	201.026093	220.100494	213.583694	214.850601	179.277100	164.131805	437.549988	439.240692
neg_13638	2.861300	956.434570	0.000000	29.731800	53.970798	39.880001	41.375198	44.493099	92.795197	82.863098	65.589798	104.963799	79.393204	71.827499	119.370399	96.998497	115.450401	68.237701	62.103100	74.453903	67.735397	61.735699	95.671997	97.081100	105.157097	87.180801	80.303299	81.035896	73.268501	77.015404	72.181099	69.254501	83.181396	67.650703	83.525398	70.104401	72.139297	71.825401	0.000000	0.000000	0.000000	0.000000	0.000000	0.000000	0.000000	2.483300	0.000000	0.000000	0.000000
pos_12200	7.151000	844.657043	0.000000	0.000000	0.000000	0.000000	0.000000	0.000000	0.000000	0.000000	0.000000	0.000000	9.545400	0.000000	11.072800	0.000000	0.000000	0.000000	0.000000	0.000000	70.499802	58.647900	101.918297	89.982399	118.678596	93.825500	100.463402	151.439606	130.470795	59.134499	58.441299	71.222900	77.784401	56.729599	84.512604	66.075104	67.851303	73.108803	0.000000	0.000000	0.000000	0.000000	0.000000	0.000000	0.000000	0.000000	0.000000	0.000000	8.581800
pos_21148	2.852300	774.455139	0.000000	0.000000	0.000000	0.000000	17.864500	0.000000	69.544601	0.000000	55.901100	108.218803	95.133102	121.851303	145.083603	159.726593	116.971603	112.662102	127.958603	115.218102	120.962898	145.510300	176.508102	179.053604	183.005203	195.516602	191.189697	191.445099	183.289703	93.993500	109.849403	18.764500	0.000000	40.497299	0.000000	121.548302	102.304001	109.134300	0.000000	0.000000	0.000000	0.000000	0.000000	0.000000	0.000000	0.000000	15.613200	0.000000	0.000000
neg_4327	5.892800	998.617188	0.000000	0.000000	0.000000	0.000000	0.000000	0.000000	0.000000	0.000000	0.000000	0.000000	0.000000	0.000000	0.000000	0.000000	0.000000	0.000000	0.000000	0.000000	0.000000	0.000000	0.000000	0.000000	0.000000	0.000000	0.000000	0.000000	0.000000	0.000000	0.000000	0.000000	0.000000	0.000000	0.000000	0.000000	0.000000	0.000000	0.000000	0.000000	0.000000	0.000000	0.000000	0.000000	0.000000	0.000000	0.000000	162.847504	192.876495
neg_4111	4.694400	944.524475	365.802704	428.588898	521.285583	513.600586	472.699493	514.045898	578.568420	563.146973	550.642090	442.257111	489.729492	406.233612	432.062012	555.997070	583.208008	610.877380	655.325684	610.337402	716.127014	672.160583	1012.734924	991.815918	1276.681641	1273.753906	1118.795898	1134.511719	1091.756836	448.521515	487.290985	695.508301	715.793884	615.429688	672.027771	615.612793	624.520996	607.581116	673.827576	750.622986	762.541504	690.607910	727.421387	804.478027	730.745605	806.216309	776.958496	627.731384	666.692871
pos_1688	8.392700	876.716248	671.033203	766.524902	1102.571289	1101.440430	985.241699	875.416504	1001.227478	992.666992	962.493225	638.416504	650.138672	421.337402	449.802002	423.457489	467.672607	444.921387	447.230988	426.033905	1166.419922	1196.865234	2034.383789	2079.203125	2206.843750	2379.207031	2007.453125	2119.673828	2016.443359	924.234375	801.709473	1422.305664	1391.191406	1430.059570	1464.957031	999.276917	995.404785	960.725586	1180.320313	1053.658203	3759.675781	3863.535156	1019.191406	973.215271	918.346191	1277.617188	1418.598633	461.223389	426.942413
neg_18179	4.695400	795.503479	286.674988	392.608185	749.263184	740.964417	608.992676	622.074219	612.252014	641.304199	581.723083	644.365723	641.881287	552.400391	615.255920	692.208008	665.664978	685.560974	637.989319	708.669373	795.577576	779.613281	1725.488281	1696.807617	1764.680664	1736.734375	1692.958984	1608.337891	1661.708984	791.772522	864.979980	1025.104492	996.469177	790.607910	828.037109	798.926819	824.534180	812.431580	644.679199	575.853516	709.508301	717.663574	664.214783	743.411621	713.388184	835.253906	834.558594	583.619629	603.301819
pos_21111	3.732300	612.403381	0.000000	0.000000	0.000000	0.000000	0.000000	0.000000	0.000000	0.000000	0.000000	436.829102	430.408203	73.076202	51.440601	35.030201	55.164799	45.951302	0.000000	43.092098	125.338303	126.228302	172.876694	171.312302	162.935303	185.529297	189.699005	149.991104	160.511002	50.529099	41.084000	72.459503	86.596298	132.144501	127.405899	47.907600	36.582298	0.000000	0.000000	0.000000	0.000000	0.000000	0.000000	10.775600	0.000000	0.000000	0.000000	0.000000	0.000000
neg_7512	5.488400	1080.669434	23.297400	0.000000	0.000000	0.000000	0.000000	0.000000	34.783798	0.000000	28.856600	234.420197	242.970306	209.971405	226.733994	299.770996	304.934113	299.384796	264.847900	317.039612	313.229492	324.650085	431.730194	441.222687	564.782227	555.323181	568.223083	521.252930	580.503906	207.707397	239.555405	308.811005	326.686493	294.974091	300.166992	302.769989	270.480499	284.806396	0.000000	0.000000	0.000000	0.000000	0.000000	17.824100	11.919400	16.887100	0.000000	0.000000	0.000000
neg_21464	3.922400	783.468567	100.404999	136.520294	192.750702	197.016998	187.586807	176.952393	171.659302	197.523407	185.674805	206.184402	208.523605	175.890305	180.105499	218.929306	217.484299	228.043106	209.471802	209.142700	375.331512	345.629913	614.305176	667.503418	578.749512	601.625000	451.403107	443.994598	431.334015	259.898895	255.808807	310.758301	277.752686	262.484894	252.710800	246.261597	190.360199	189.862793	211.167206	205.016693	217.721100	252.491196	228.912094	195.849396	221.315201	248.885498	259.610809	215.861099	222.565598
pos_17648	9.035600	877.674683	59.690498	86.068100	102.312202	134.617798	108.303299	111.285698	150.534302	124.423599	112.892197	255.703400	251.990494	176.016800	186.433502	191.547501	193.307602	238.536606	233.944901	240.809601	350.108185	372.677185	454.834991	474.492889	572.215820	555.367188	474.987305	452.130096	458.248291	217.920303	204.238495	252.932098	249.917099	235.119904	259.786407	204.116592	211.777695	215.017105	135.973801	131.840195	116.128998	54.217499	112.933800	126.240402	120.785103	145.427902	146.542007	153.598495	162.787704
pos_16629	5.193900	1006.638000	6.577000	0.000000	0.000000	0.000000	0.000000	0.000000	0.000000	10.240300	0.000000	150.996704	169.786606	95.315399	100.349602	87.585403	78.747704	92.536598	78.351700	75.879898	81.192398	96.548401	150.935699	122.206100	111.107697	119.505600	106.964798	107.986298	108.632698	73.726097	76.584503	150.582199	122.937302	122.718697	135.927597	87.199799	75.474197	100.632797	0.000000	0.000000	0.000000	0.000000	0.000000	12.689000	0.000000	0.000000	0.000000	0.000000	0.000000
neg_480	2.082900	360.195343	0.000000	0.000000	21.183001	0.000000	0.000000	18.487301	26.564699	25.208900	0.000000	54.242401	33.657700	0.000000	48.377701	35.020901	42.856701	56.543800	46.458099	34.543800	46.148499	50.137798	45.180099	49.007500	45.833500	45.703899	56.558102	42.568001	53.328499	40.008900	29.269800	41.123001	44.243900	41.708500	55.550999	36.777500	46.420399	52.807701	0.000000	0.000000	0.000000	0.000000	0.000000	0.000000	0.000000	0.000000	0.000000	0.000000	0.000000
neg_7893	2.788600	1011.548462	4.661400	0.000000	9.940000	0.000000	0.000000	9.748600	24.319099	33.282001	30.757099	61.027901	60.298000	68.878700	58.626499	0.000000	56.571098	28.132000	51.280102	46.185101	52.332500	58.273300	68.274498	65.858803	73.798203	64.751801	57.872601	65.817001	54.039600	45.170799	36.047699	48.495998	51.891399	25.839199	45.683800	0.000000	37.787399	30.110800	0.000000	0.000000	0.000000	0.000000	0.000000	0.000000	0.000000	0.000000	0.000000	0.000000	0.000000
pos_18041	6.618100	1006.710510	70.413498	71.270103	0.000000	0.000000	0.000000	0.000000	0.000000	224.152298	282.185486	232.422104	0.000000	0.000000	187.401596	243.029297	235.024200	211.729401	214.197296	0.000000	331.975311	301.870605	373.636688	394.979004	482.977112	431.190704	366.304199	358.958710	386.463409	219.529694	250.598602	221.579498	275.946503	225.960800	257.300507	0.000000	239.770996	244.180801	0.000000	75.363800	103.845398	0.000000	0.000000	119.317398	0.000000	132.087997	145.410507	512.615173	508.575012
pos_9962	2.771000	964.534302	16.238501	0.000000	0.000000	10.757600	6.309700	7.088600	32.158100	31.640400	38.627499	107.060303	120.209801	81.445999	91.071404	98.322403	88.552002	51.553600	59.683701	59.962601	56.914398	59.155300	102.713799	124.805496	116.097801	113.794098	105.944801	126.749496	122.249001	50.689098	52.797600	14.199400	0.000000	22.883699	20.028200	42.069199	47.473701	37.931099	0.000000	0.000000	2.960700	0.000000	0.000000	0.000000	0.000000	0.000000	0.000000	0.000000	0.000000
pos_20069	6.783400	731.656494	189.604507	227.194504	209.367203	239.131805	249.500595	188.257706	261.268799	283.610809	282.739014	242.248505	282.726593	196.253403	208.023605	200.515305	191.706802	223.764893	252.771103	210.864395	379.095703	385.258514	492.626495	476.188690	571.177673	605.022888	574.199707	555.063477	606.718811	285.894501	291.199188	334.075714	372.468292	389.477295	371.412598	290.806396	291.319305	291.666504	310.183807	270.224609	282.622986	270.422913	276.029999	260.929199	251.036606	343.517609	347.770294	335.685089	360.399414
pos_3735	7.670500	665.630432	86.638702	126.172401	130.683502	143.210602	126.210098	103.753799	239.550705	250.611694	262.244904	299.060486	276.119598	189.683502	182.592697	197.410400	196.312103	245.572906	232.819595	204.824997	448.114502	514.020996	649.775879	630.208008	814.135315	734.810974	574.479980	668.958984	631.589783	318.788605	362.427002	401.485107	445.980194	400.427185	410.465302	274.342499	283.905792	282.481201	112.789200	129.211197	139.146194	122.157600	126.438301	92.076797	108.530602	136.040298	161.200699	154.069794	155.993393
neg_9534	4.785100	764.467163	297.084015	418.907196	491.671906	497.116211	470.861786	484.912109	623.693420	610.842285	610.456116	451.386993	490.859100	414.933594	434.978790	522.717773	518.903320	636.450684	662.098572	650.800781	820.197327	905.423828	1297.140625	1264.209961	1466.273438	1563.928711	1266.250977	1256.433594	1246.245117	580.731873	532.199707	664.654297	682.347717	591.183594	674.135315	547.372620	565.015076	573.309082	484.375000	550.393982	626.569275	669.307617	649.705627	743.087891	683.541992	835.581970	807.085388	453.680206	468.866486
pos_2874	6.158100	1066.733643	0.000000	0.000000	0.000000	0.000000	0.000000	0.000000	0.000000	0.000000	0.000000	113.881401	103.092697	58.905300	69.484596	63.397999	49.567902	52.351398	69.592201	55.755299	193.828705	192.800705	308.350586	280.850800	324.442902	327.692596	283.398193	322.324188	300.421112	101.273102	92.054398	146.366501	157.894394	164.895004	144.223907	96.389603	95.229202	87.593903	20.573700	0.000000	0.000000	9.016600	0.000000	0.000000	0.000000	0.000000	0.000000	0.000000	27.456200
pos_4466	2.425100	351.241119	210.349503	219.302200	237.334198	201.054199	223.725998	226.589600	241.061295	229.277100	203.122406	302.199005	319.242401	288.615509	279.416992	395.544708	386.815887	236.536102	236.708603	252.791306	174.780807	133.189804	146.383408	158.886993	448.600586	456.017303	184.633896	175.297699	161.109100	522.294373	551.553711	607.972717	595.900391	600.262207	572.149902	540.339417	481.708496	484.904785	57.346298	75.656097	62.088299	51.959400	83.021400	73.116798	62.121899	66.906303	63.289902	383.540497	420.714386
pos_20757	5.843500	627.463013	0.000000	0.000000	0.000000	0.000000	0.000000	0.000000	0.000000	0.000000	0.000000	0.000000	23.687500	35.409199	27.869301	0.000000	0.000000	35.157600	22.420401	0.000000	81.942299	77.125397	88.548302	87.952202	61.500999	80.010696	85.509903	71.552498	82.126503	85.797897	63.131100	90.348900	106.051903	92.064301	134.615204	84.233200	75.267502	82.005600	0.000000	0.000000	0.000000	0.000000	0.000000	0.000000	0.000000	0.000000	0.000000	0.000000	0.000000
neg_4615	5.771400	129.384903	0.000000	0.000000	0.000000	0.000000	0.000000	0.000000	0.000000	0.000000	0.000000	0.000000	0.000000	0.000000	0.000000	0.000000	0.000000	0.000000	0.000000	0.000000	71.844101	78.273003	127.286301	176.586899	324.443115	160.433105	178.607803	160.532104	100.968597	0.000000	0.000000	0.000000	0.000000	0.000000	0.000000	0.000000	0.000000	0.000000	0.000000	0.000000	0.000000	0.000000	0.000000	0.000000	0.000000	0.000000	0.000000	0.000000	0.000000
neg_15362	6.622600	1027.675171	0.000000	0.000000	0.000000	0.000000	0.000000	11.894900	0.000000	0.000000	0.000000	28.510700	0.000000	0.000000	21.382401	69.953102	7.037500	86.566002	84.841400	109.794601	47.132500	0.000000	0.000000	66.373596	0.000000	146.756607	0.000000	0.000000	127.701599	0.000000	12.125900	37.115299	15.381000	61.716599	86.892899	89.176804	0.000000	64.755997	0.000000	0.000000	0.000000	0.000000	0.000000	0.000000	0.000000	0.000000	0.000000	126.294899	133.717194
pos_21420	0.425900	173.087769	425.401611	487.337402	485.092010	444.125214	540.812012	496.613495	652.792480	629.667480	622.987305	569.818420	538.808105	601.773376	573.663574	572.944275	582.780273	618.725586	585.206970	612.953491	369.304199	345.010986	435.564911	390.725586	385.947510	445.167999	355.699493	349.108612	352.894806	259.052704	300.627899	377.097107	344.684296	395.042511	356.604187	335.184113	345.521210	316.027405	264.992401	241.334503	270.794403	262.739990	274.048096	258.134308	255.136002	282.509308	262.663086	258.161407	295.270294
pos_18569	7.711800	1014.773926	0.000000	0.000000	0.000000	0.000000	0.000000	0.000000	28.688299	0.000000	0.000000	0.000000	59.362900	38.783199	0.000000	40.228802	38.109100	50.628700	32.601700	46.728298	88.747902	95.048203	131.096802	128.025299	145.636795	87.832901	108.838402	129.917801	133.861496	66.248199	0.000000	53.648998	73.496803	66.247299	0.000000	65.211098	50.799500	0.000000	0.000000	0.000000	30.829500	0.000000	0.000000	0.000000	0.000000	0.000000	0.000000	85.362900	76.162399
pos_2825	4.694300	820.529846	243.052704	272.466309	230.984604	239.151901	256.287109	247.561203	960.166992	892.869080	890.321289	967.571777	892.481873	357.320313	343.195801	313.225800	301.072296	757.711426	775.196777	778.979980	175.952301	185.912704	308.012512	328.422089	362.965790	349.287598	228.774307	258.500488	229.980301	70.557098	95.849297	245.943604	235.199799	347.720703	379.057892	212.486298	214.606201	213.646698	0.000000	14.146600	0.000000	0.000000	0.000000	20.420500	9.329300	0.000000	0.000000	15.048400	0.000000
pos_9155	8.064200	838.666565	119.668297	141.280807	170.138794	231.375000	212.740097	200.418503	239.811401	204.981598	193.907806	311.251495	343.863007	274.530487	255.156693	265.462402	234.943604	261.095886	283.456787	311.428986	449.758087	413.107910	602.643127	614.375488	631.188477	633.446289	498.660187	475.762695	550.263184	287.213593	261.363312	278.148407	351.435486	300.128387	284.720001	236.412003	251.153107	238.743805	285.405304	304.257813	277.824707	272.791992	258.031494	245.860199	184.774002	299.245605	297.491699	237.313599	230.911606
neg_4094	4.221100	873.537659	364.860596	589.183105	856.514587	854.685974	590.152283	638.876526	645.198730	742.846680	622.845215	1015.312012	944.831116	773.971680	830.024414	843.654297	867.820313	679.864319	717.343323	760.687500	1022.648926	1115.084961	2193.216797	1939.082031	2205.107422	2148.205078	1627.857422	1698.663086	1579.066406	825.177185	784.133301	993.015076	844.389587	881.119080	784.500488	642.468323	533.370605	645.848083	824.473572	804.988770	946.952576	872.826721	908.671387	893.193787	853.515076	841.895996	906.138184	770.156677	731.004395
neg_937	0.503800	691.093933	90.853203	144.451797	107.077499	120.355499	110.841904	102.138901	110.740501	125.747101	107.789902	116.334198	112.645699	82.223602	95.462601	94.303596	87.055000	99.979202	115.694801	101.074203	77.825897	119.565804	85.925301	80.498199	76.657097	86.615700	57.222198	72.983803	66.666000	74.211403	51.601700	57.808800	45.297001	58.637798	0.000000	45.429401	59.485500	41.938499	63.720402	0.000000	48.775501	40.376999	39.505001	46.903900	40.908401	50.240002	52.335701	54.411201	49.328499
neg_9229	5.963300	1084.698730	0.000000	0.000000	15.062000	0.000000	0.000000	0.000000	0.000000	20.195400	18.412701	82.964203	76.747002	66.587997	59.501900	90.253098	88.143600	85.785202	103.534203	76.848503	229.335800	236.216400	299.500214	251.175293	324.337891	330.834991	290.770813	317.535400	302.977509	148.583694	141.416504	197.432098	196.425003	198.117401	212.952606	138.872192	174.842804	150.042999	0.000000	0.000000	2.235000	0.000000	0.000000	16.895901	0.000000	0.000000	9.952300	0.000000	0.000000
neg_9242	4.592400	1084.622070	0.000000	6.590400	0.000000	0.000000	0.000000	0.000000	0.000000	0.000000	0.000000	41.766399	33.823101	21.841400	0.000000	22.208700	0.000000	0.000000	25.771000	16.440300	72.304001	64.486504	104.984596	100.633400	148.450302	172.398697	144.921494	148.137207	126.118896	45.675999	30.486601	58.897400	34.116501	61.932400	53.687599	39.418900	23.839600	31.636600	0.000000	0.000000	0.000000	5.387000	0.000000	0.000000	0.000000	0.000000	0.000000	0.000000	0.000000
neg_15565	2.791000	1109.464722	18.935400	23.015600	15.005700	18.636700	26.200100	0.000000	72.506699	54.535301	53.616001	106.709396	123.465797	106.243599	86.393600	83.053200	102.137199	61.588600	78.275902	57.602901	94.619797	149.978897	102.940399	102.732697	96.933899	83.141800	76.910004	96.832603	92.971100	65.118797	69.117401	59.576801	77.814903	30.277100	38.827301	29.507601	59.293201	0.000000	0.000000	14.118700	0.000000	0.000000	0.000000	0.000000	0.000000	4.995000	0.000000	0.000000	11.724500
neg_17429	2.299300	768.386414	12.266300	33.971298	0.000000	1.958900	6.494400	0.000000	0.000000	0.000000	0.000000	0.000000	0.000000	0.000000	0.000000	0.000000	0.000000	34.076401	0.000000	0.000000	0.000000	0.000000	0.000000	0.000000	0.000000	0.000000	0.000000	0.000000	0.000000	0.000000	0.000000	0.000000	23.189199	0.000000	0.000000	0.000000	0.000000	0.000000	35.880199	36.904999	26.090300	0.000000	0.000000	0.000000	43.307499	0.000000	22.815500	95.985901	76.881500
neg_1622	6.219600	990.650146	189.621796	243.779404	345.688202	359.538086	339.893799	356.704803	471.535889	493.203094	450.466614	324.988800	328.094208	417.598602	348.746094	411.856903	393.827606	518.440430	471.774902	450.841309	606.031677	591.866699	747.709473	708.203125	1020.753418	976.845215	798.479492	782.741699	786.930725	345.558594	316.172913	361.846405	388.922913	368.852509	411.197510	349.409210	331.152588	355.714386	450.480499	449.628693	457.059113	482.192108	437.261993	478.654999	531.395996	514.143127	551.183594	315.191406	332.239288
neg_21767	1.624900	266.187683	0.000000	0.000000	0.000000	0.000000	0.000000	0.000000	0.000000	0.000000	0.000000	0.000000	0.000000	0.000000	0.000000	0.000000	0.000000	0.000000	0.000000	0.000000	0.000000	0.000000	0.000000	0.000000	0.000000	0.000000	0.000000	0.000000	0.000000	0.000000	0.000000	0.000000	0.000000	0.000000	0.000000	0.000000	0.000000	0.000000	0.000000	0.000000	0.000000	0.000000	0.000000	0.000000	0.000000	0.000000	0.000000	127.263397	94.849403
pos_1687	7.854900	875.703491	104.153099	93.274300	157.573898	135.636795	163.786697	162.778000	134.633408	163.614502	145.454803	68.860802	81.138100	61.860199	42.425598	73.114899	53.531601	59.257999	58.555698	71.501503	156.456802	176.221405	220.392700	244.197296	231.091400	251.514297	215.797394	274.376007	233.602493	104.122101	128.257599	200.314102	197.916595	179.251694	217.367096	140.779800	108.455597	146.229095	179.402206	152.568497	222.938705	187.085800	151.145294	128.077393	146.441498	186.671906	229.115097	74.250702	0.000000
neg_22387	3.967000	723.469360	81.502602	127.919098	106.450996	158.671799	137.035797	126.767998	155.027603	130.375702	118.227997	178.351898	176.673996	183.002106	153.706207	187.174103	145.171494	163.499893	146.628494	146.020493	216.390900	175.788605	382.589111	336.997803	281.572296	276.437988	253.054092	264.359100	228.323700	168.993805	167.617798	137.001099	130.251495	122.202003	145.955307	121.983597	108.116600	105.824898	184.863297	170.521393	182.768906	172.067398	176.272293	172.452805	155.941803	196.052002	194.611893	184.734604	188.462494
pos_3000	4.021700	760.471252	0.000000	0.000000	387.226593	370.720886	354.621307	276.321289	1413.993164	1380.813354	1490.493408	602.725586	577.577087	72.440598	96.988998	116.458900	135.113297	223.677902	212.479706	187.687500	405.944305	414.275604	409.641388	405.706299	522.194824	496.975098	456.334015	394.546112	422.657501	81.082802	100.425598	221.533798	212.778107	377.296906	378.173615	87.389999	92.762199	99.885002	0.000000	0.000000	0.000000	0.000000	0.000000	0.000000	0.000000	0.000000	0.000000	0.000000	0.000000
pos_14424	5.840800	584.439453	62.924999	358.947815	251.820099	242.207504	195.172104	201.894302	335.366699	303.501190	327.472412	466.396698	520.384827	333.128906	284.025604	308.059113	272.395294	319.458313	346.994385	337.536102	804.980530	840.689514	1062.280273	1133.562500	1215.750000	1161.487305	948.011719	980.789612	990.379883	484.358612	466.859894	635.877930	586.814880	634.985779	564.979004	434.295197	455.838104	424.029785	235.049103	238.826508	222.622192	250.477402	272.366211	268.549103	294.682098	308.791992	329.756592	383.079102	368.576202
neg_7759	0.724500	308.102081	0.000000	0.000000	0.000000	0.000000	0.000000	0.000000	0.000000	0.000000	0.000000	0.000000	27.097700	32.964901	45.165798	0.000000	44.103802	40.264400	53.827702	51.795799	43.809399	41.605999	50.324402	49.452900	44.591499	43.585201	63.604198	44.112400	62.533901	0.000000	0.000000	0.000000	0.000000	0.000000	0.000000	0.000000	0.000000	0.000000	0.000000	0.000000	0.000000	0.000000	0.000000	0.000000	0.000000	0.000000	10.897100	0.000000	0.000000
neg_21985	0.503900	593.175293	112.717201	118.987900	92.776901	82.270103	112.486801	118.768097	120.605301	131.028198	107.259399	90.365700	100.017303	99.561996	81.624298	90.610802	97.021202	76.714302	84.110703	84.189499	64.843399	69.350304	93.116501	66.514198	79.490196	67.952103	80.402496	58.733200	70.680199	48.747601	26.738501	37.311798	40.310398	33.668701	56.125801	44.925900	61.667599	36.395500	31.819500	43.469501	22.450001	31.383900	26.903400	20.923000	26.080900	24.008101	21.940001	30.671801	32.945499
neg_11308	5.789600	890.532654	3047.019531	3662.306641	4063.671875	4109.265625	4243.503906	4008.607422	4791.761719	4746.121094	4505.167969	3877.326172	4313.457031	3987.646484	4095.251953	4485.308594	4499.042969	4573.382813	4567.312500	4742.960938	5890.445313	5661.816406	6132.015625	5879.765625	6157.539063	5957.742188	5934.414063	5745.847656	5752.074219	3628.320313	3961.396484	3966.777344	3966.556641	3636.488281	3868.375000	3507.126953	3565.765625	3557.509766	3797.679688	3408.154297	4272.078125	4196.808594	4036.664063	4480.839844	4349.964844	4429.113281	4539.289063	3313.529297	3163.410156
pos_7819	7.580600	836.649475	80.117104	73.321899	98.414597	102.756401	105.805603	92.709503	95.096603	106.539497	120.558601	111.869698	133.973999	108.901398	118.012299	104.552299	111.278603	105.703903	116.666199	115.201797	177.199600	173.659897	222.378098	221.791306	241.685196	218.052002	220.927994	210.626694	235.279099	139.362701	138.971893	136.389893	140.568604	116.887604	171.136093	122.564301	125.278999	97.580498	112.370499	110.839203	122.858902	121.456902	108.488602	122.147903	119.703102	132.118805	113.510201	111.856903	118.598701
neg_11448	0.502800	676.132202	182.723495	255.895294	231.985596	188.637100	262.234100	268.972198	282.899414	304.004608	270.610596	209.424301	199.397705	196.128403	195.084198	222.680695	206.423004	215.197495	191.705704	222.763397	144.607803	179.542694	159.570404	197.853394	185.295898	185.647705	175.808105	158.609604	180.501999	92.602501	74.583603	91.775299	103.799004	99.444801	95.573502	99.186996	95.207298	63.238499	112.553101	64.884201	94.920700	74.508698	94.896698	98.079697	91.551598	57.862301	94.375504	111.995399	114.109100
neg_15313	5.973300	829.581421	781.260315	952.131287	1092.268555	1696.347656	1543.417480	1094.567383	1632.602173	1637.290771	1543.909180	2198.871094	1572.224609	1999.275635	2043.072021	2344.269531	1362.460205	2617.680176	2644.799316	1683.546509	2906.128906	2974.187500	3460.339844	3242.693359	3342.761719	3059.453125	3262.835938	3175.306641	3443.642578	2246.390381	2290.572266	2096.241455	2735.644531	2391.171387	2499.618652	1882.367188	2428.035156	2489.041016	1630.198364	1627.699219	1894.315430	1841.773438	1841.749023	1912.750977	1792.687744	1595.401855	2248.242188	2102.234131	2173.468750
neg_1986	4.039100	806.479065	1038.116699	1582.854370	1292.427246	1232.663086	841.339722	935.427185	5488.700684	5320.468750	5405.092285	1594.932617	1550.740845	1380.989868	1346.320313	1578.973633	1527.548828	1655.072632	0.000000	0.000000	4341.503906	4349.140625	5120.408691	4854.472656	5525.925781	5208.746094	4481.773438	4254.164063	4242.027344	0.000000	1179.799805	1018.507813	1025.970703	1223.086914	0.000000	1094.423828	1152.317383	1104.259766	0.000000	0.000000	0.000000	0.000000	0.000000	0.000000	0.000000	0.000000	0.000000	0.000000	0.000000
neg_4514	4.696400	944.526245	194.925705	248.781494	229.695801	228.174896	262.721710	285.593994	308.800507	304.622803	312.691406	224.145905	231.483795	225.693405	239.785904	308.832001	292.683289	291.699493	337.297089	331.133087	357.241486	380.475311	551.036072	524.755371	674.481384	697.955627	578.350098	563.454590	574.826172	244.368805	290.073212	360.900391	402.971893	354.214600	325.171600	328.706787	315.590088	331.748291	392.074493	387.062012	395.398193	342.299103	408.993408	412.767792	385.993408	440.364014	463.787598	316.330109	368.663605
pos_941	2.356800	936.509644	0.000000	0.000000	0.000000	0.000000	9.492900	0.000000	15.352000	17.502300	18.422199	39.514099	33.582199	112.585403	138.295807	175.695999	182.756607	87.236099	127.595596	120.632500	147.051804	136.928497	157.471603	164.904694	154.279999	184.084503	199.044098	224.231293	169.706207	92.304802	80.537903	0.000000	21.933599	11.658500	16.469801	69.058701	83.643402	84.985497	0.000000	0.000000	0.000000	0.000000	0.000000	0.000000	0.000000	9.810800	0.000000	0.000000	0.000000
pos_15186	6.600700	872.603821	0.000000	0.000000	0.000000	0.000000	57.911598	65.772102	0.000000	0.000000	5.539200	77.524101	60.945999	80.059502	62.024399	59.325199	89.271301	88.121803	73.467201	52.161400	157.300797	128.450302	202.713303	186.604996	262.436310	263.817902	193.722305	202.874603	208.461304	161.555099	156.216293	217.620499	215.384796	225.057404	205.571899	137.434692	144.889999	146.574600	0.000000	18.355301	0.000000	0.000000	0.000000	0.000000	11.876200	0.000000	0.000000	0.000000	6.982800
pos_22961	5.732700	1036.692261	0.000000	12.730200	0.000000	0.000000	0.000000	0.000000	12.189000	0.000000	0.000000	100.336800	98.709099	88.659401	81.581001	84.755997	55.390999	88.511398	67.061501	82.729797	111.497597	68.068604	89.905403	85.386597	101.022499	84.360001	93.612396	93.559799	88.807098	81.178299	70.648201	81.397903	76.366898	97.044899	95.438698	69.518997	90.402100	72.040901	0.000000	0.000000	0.000000	0.000000	0.000000	0.000000	0.000000	0.000000	0.000000	0.000000	16.669300
neg_18724	3.277600	569.368774	10.789800	16.585699	25.776300	28.903601	19.334101	18.074499	23.921301	14.157400	10.860900	41.156898	52.334900	33.042198	26.412901	34.079300	36.947601	38.622799	39.951801	54.980801	90.986702	98.386200	130.885605	109.530899	136.805496	117.862198	114.192703	89.879303	110.278397	53.520401	44.377399	41.086800	47.608601	47.930302	66.738197	39.809299	43.853100	38.588100	33.096001	48.782398	17.704599	25.844500	20.003099	22.989401	18.789801	21.870100	18.732100	30.023399	30.160700
neg_9243	5.952700	1085.720947	0.000000	0.000000	0.000000	0.000000	0.000000	0.000000	0.000000	0.000000	0.000000	38.343102	60.571201	37.015900	0.000000	62.238098	70.015297	42.355099	45.094002	53.251801	143.314301	115.100601	212.657303	174.611893	236.235107	208.818405	185.621002	197.968002	220.611206	109.109497	71.412903	138.123001	128.718597	109.830704	137.232101	101.473801	113.135597	104.504799	0.000000	0.000000	0.000000	0.000000	0.000000	0.000000	0.000000	0.000000	0.000000	16.894699	0.000000
neg_20909	3.855500	912.541870	25.587700	28.878401	56.096001	47.612598	20.568001	47.052502	56.962002	66.557999	96.057198	180.040802	172.262604	170.716705	164.227905	159.651901	153.657806	125.769897	123.490501	114.576500	28.887800	40.398998	44.554001	0.000000	82.753502	66.567200	26.097401	23.918501	20.231899	37.406799	34.794601	0.000000	27.633400	35.298100	37.855400	36.554699	0.000000	17.344801	0.000000	0.000000	3.687400	12.731500	0.000000	0.000000	0.000000	0.000000	0.000000	4.226900	0.000000
pos_350	7.857000	874.697632	1342.057617	1448.237305	1860.554688	1796.937500	1749.799805	1758.683594	1750.551758	1703.966797	1775.911133	871.420898	853.437500	673.987305	630.229492	749.697815	665.288086	676.545898	663.929688	664.350098	1726.223633	1749.803711	2441.705078	2501.449219	2883.195313	2944.873047	2634.025391	2769.097656	2776.267578	1556.854492	1605.048828	2149.544922	2251.365234	2242.515625	2278.773438	1759.471680	1614.987305	1701.040039	1972.805664	1940.999023	2865.121094	2830.294922	1678.121094	1636.361328	1709.193359	2215.767578	2090.585938	686.105530	688.660583
neg_9050	4.591700	1084.626831	0.000000	0.000000	7.663100	0.000000	1.954300	9.535000	0.000000	0.000000	0.000000	47.597000	51.572601	45.528801	42.382099	36.391701	56.271099	45.829300	40.637798	38.501598	102.888199	98.165497	200.605606	174.104095	248.010895	226.741898	214.512100	244.192596	203.352798	46.112499	35.990101	80.597198	87.580902	82.804398	0.000000	65.391701	56.644199	57.181400	0.000000	0.000000	0.000000	0.000000	0.000000	0.000000	0.000000	0.000000	0.000000	0.000000	0.000000
pos_10181	5.922700	61.838223	0.000000	0.000000	0.000000	0.000000	0.000000	0.000000	0.000000	0.000000	0.000000	66.049004	47.779400	0.000000	29.358299	28.742800	24.651400	0.000000	35.452999	0.000000	50.403599	59.410801	54.786499	51.015400	86.766899	97.592201	67.485298	52.806301	72.778999	56.477299	62.535198	58.267101	86.087997	69.423698	70.988602	76.112602	45.159801	45.591801	0.000000	0.000000	0.000000	0.000000	0.000000	0.000000	0.000000	0.000000	0.000000	0.000000	0.000000
neg_2357	0.510300	444.200378	0.000000	0.000000	0.000000	0.000000	0.000000	0.000000	0.000000	0.000000	0.000000	105.435501	93.745102	93.830299	143.955597	112.035301	125.415802	93.979202	123.332497	124.643402	80.714600	79.795502	67.958298	91.299400	0.000000	91.215599	0.000000	99.301697	98.155899	100.593903	102.915298	101.993500	139.660507	103.801300	112.889702	106.072403	104.605400	113.370499	24.161699	0.000000	0.000000	0.000000	0.000000	0.000000	0.000000	0.000000	0.000000	0.000000	38.408798
pos_3828	4.584800	1086.602905	0.000000	0.000000	0.000000	16.905800	19.438801	5.166900	28.055901	19.264700	35.292599	969.893982	923.936523	313.817902	319.380890	346.204803	337.462891	451.464600	439.133789	454.979004	570.164124	603.472717	724.879395	713.349609	841.978027	768.352112	625.409729	740.657715	743.525879	391.133789	375.840088	861.898926	855.793030	961.219177	932.239319	325.622986	331.167999	327.752411	4.337200	0.000000	0.000000	0.000000	0.000000	3.755400	0.000000	0.000000	4.023600	0.000000	0.000000
neg_15758	6.625900	1042.687378	0.000000	0.000000	0.000000	0.000000	0.000000	0.000000	0.000000	61.989799	0.000000	0.000000	26.476999	0.000000	0.000000	0.000000	0.000000	68.504700	0.000000	56.092400	0.000000	9.614300	42.795399	36.149101	89.005600	55.294701	106.377296	115.660301	103.723198	0.000000	0.000000	0.000000	0.000000	50.263802	50.944901	33.541698	21.788200	55.432201	0.000000	8.951600	0.000000	0.000000	0.000000	8.758800	0.000000	0.000000	0.000000	119.299698	130.293793
neg_8766	5.578900	761.563843	1238.664063	1593.083984	1685.810547	1692.714844	1745.945313	1803.006836	2017.189453	2063.691406	1973.204102	1691.762695	1651.990234	1574.050781	1597.594727	1959.421875	1891.258789	2029.617188	2077.263672	2075.408203	2947.376953	2932.636719	2968.291016	2748.148438	3114.570313	2968.560547	3055.246094	2777.175781	3089.025391	2055.878906	2069.500000	2110.664063	2266.542969	2004.136719	2129.171875	1829.013672	1808.035156	1776.140625	1838.366211	1791.139648	2087.554688	2131.828125	2026.481445	2100.517578	2102.404297	2230.968750	2181.058594	1648.048828	1629.660156
neg_19378	3.755700	974.557007	0.000000	0.000000	0.000000	0.000000	0.000000	0.000000	0.000000	0.000000	0.000000	88.460297	62.457500	58.093399	88.778503	87.191803	76.200600	20.318399	0.000000	0.000000	132.310501	118.998901	131.614105	117.576103	144.296402	133.912994	124.705299	108.393799	79.903297	134.229004	124.775703	117.307297	92.435402	119.344200	73.756798	61.505699	52.871601	62.754002	0.000000	0.000000	0.000000	0.000000	5.586700	0.000000	0.000000	0.000000	0.000000	0.000000	0.000000
neg_21672	3.152800	852.489136	299.235107	401.595001	335.380890	330.583496	290.034210	292.721405	755.473572	683.719177	734.887695	556.643982	548.486328	559.663086	635.928223	535.806213	534.450684	675.768127	671.492188	667.631775	326.227112	332.211700	385.196503	386.916687	450.274902	446.426788	356.730988	364.089111	352.674988	443.020294	432.994598	393.689209	410.516388	420.869904	421.370087	494.760498	506.352112	514.001526	59.501598	60.383900	0.000000	0.000000	0.000000	0.000000	0.000000	0.000000	46.656200	88.369301	95.167198
pos_15579	6.492200	1016.736023	8.907100	0.000000	0.000000	1.132500	0.000000	0.000000	0.000000	0.000000	0.000000	61.255001	79.328499	42.299702	64.161903	46.483299	31.248800	58.693298	51.264000	43.030499	70.755203	77.604301	118.198700	115.601402	133.934799	126.608704	90.704697	126.595497	104.393600	73.045799	71.468002	90.396698	101.500702	98.015999	113.101097	50.947102	60.619499	43.743401	4.599400	0.000000	0.000000	3.527000	13.120900	0.000000	2.393900	0.000000	0.000000	3.208500	0.000000
neg_8082	6.810000	1080.749146	16.017500	0.000000	24.337000	11.817000	26.354799	0.000000	375.123993	350.395813	461.795685	149.984299	157.595901	183.057098	177.674393	515.261719	415.990692	430.532715	425.473907	401.689911	351.859589	308.255096	493.975311	668.122070	983.543030	1299.726563	942.275391	878.537598	927.529785	53.971600	227.721298	391.110809	404.539307	493.154114	462.661591	491.271698	460.131287	532.499512	46.056801	51.758301	22.542999	0.000000	49.006500	132.524506	86.957802	104.819199	0.000000	890.354004	910.579102
neg_22056	3.150700	852.486877	127.514801	176.114594	165.180405	177.362793	132.564499	149.986893	378.722687	352.212891	356.923309	258.059814	260.872986	310.811005	305.663086	296.123505	278.345490	326.681610	359.946503	333.657715	156.589203	148.642105	207.585007	171.154297	256.224396	226.248993	202.376099	166.714203	211.680206	238.129898	238.197098	216.162598	215.675797	231.582306	226.659698	242.116302	262.373291	279.275085	0.000000	29.229200	0.000000	0.000000	17.979700	0.000000	25.203400	0.000000	17.668200	39.306000	0.000000
pos_2685	5.947200	1081.748535	0.000000	0.000000	5.401700	0.000000	9.636200	0.000000	0.000000	0.000000	14.422600	77.122398	113.396202	65.619202	62.905499	79.282600	0.000000	72.676300	90.884499	0.000000	107.424698	83.096497	147.652695	124.489700	67.958603	122.769699	122.860497	116.714600	118.066399	76.532501	79.275597	107.370796	104.237999	83.269302	86.401703	77.058998	64.053200	61.829201	0.000000	0.000000	0.000000	0.000000	0.000000	0.000000	0.000000	0.000000	0.000000	0.000000	0.000000
neg_21406	3.436500	590.339478	0.000000	0.000000	0.000000	0.000000	0.000000	0.000000	0.000000	0.000000	0.000000	0.000000	0.000000	0.000000	14.047700	0.000000	0.000000	0.000000	0.000000	0.000000	0.000000	0.000000	0.000000	0.000000	0.000000	0.000000	0.000000	0.000000	0.000000	0.000000	0.000000	0.000000	0.000000	0.000000	0.000000	0.000000	0.000000	0.000000	0.000000	0.000000	0.000000	0.000000	0.000000	0.000000	0.000000	0.000000	0.000000	95.888199	84.619202
neg_9287	5.681300	216.044571	70.409401	68.934898	157.323898	153.699097	105.854599	145.901199	120.468201	107.863800	101.934898	166.674896	143.188202	137.220093	99.046097	125.629799	177.425797	160.680695	240.140503	113.642601	381.248291	335.464203	482.627411	445.602997	602.428223	548.712402	334.975311	410.298309	430.425812	154.926895	170.618393	182.024902	164.224594	127.313499	154.728500	103.956703	102.505898	101.047997	127.945099	103.922798	249.407303	195.920303	206.797501	207.529694	156.929306	154.830795	161.684097	119.309196	118.088097
pos_5657	6.973700	653.595276	20.028000	0.000000	0.000000	0.000000	0.000000	0.000000	0.000000	25.335699	0.000000	16.777700	46.582802	47.000198	24.999100	34.084499	41.912701	62.143200	42.895699	57.889702	83.561203	72.402000	102.461700	85.923798	109.114197	122.544601	76.218903	90.954498	104.714699	79.520699	57.306499	61.864498	78.871201	56.359200	63.924801	62.600899	73.752701	83.597397	20.158800	0.000000	16.870300	0.000000	14.901200	0.000000	0.000000	0.000000	9.015600	0.000000	0.000000
neg_1322	2.083500	437.120514	0.000000	0.000000	0.000000	0.000000	0.000000	18.952700	0.000000	0.000000	9.032900	35.879601	36.894600	21.355900	37.980400	19.400700	41.339699	23.171499	0.000000	30.511000	30.978399	45.569698	48.592899	49.715500	41.931702	55.230801	44.982201	58.230301	58.869999	53.403301	40.880402	41.755100	27.475800	29.317699	0.000000	49.785999	34.416901	34.762199	0.000000	0.000000	0.000000	0.000000	0.000000	0.000000	0.000000	0.000000	8.706100	0.000000	0.000000
pos_15911	5.871500	916.608032	7004.246094	6870.789063	7714.804688	7429.660156	5884.539063	5513.921875	8374.390625	6631.039063	6896.261719	9935.234375	9534.359375	6684.753906	6992.777344	6416.039063	6189.304688	6649.593750	6620.683594	7895.484375	11030.710938	11470.757813	11423.468750	12633.984375	14130.117188	11547.570313	10756.898438	10754.164063	11838.429688	7196.761719	7732.925781	8597.460938	9114.796875	7158.691406	7052.445313	6254.468750	6224.910156	5935.488281	10789.156250	10547.984375	9198.781250	9830.445313	7839.023438	8005.328125	8067.062500	10037.820313	9607.023438	5571.238281	5770.414063
neg_22329	5.766000	167.726776	0.000000	0.000000	0.000000	0.000000	0.000000	0.000000	0.000000	0.000000	0.000000	0.000000	0.000000	0.000000	0.000000	29.503201	0.000000	37.484699	32.115898	0.000000	57.073898	62.807400	129.567398	102.407799	151.692093	116.995102	125.267700	105.790001	109.028397	0.000000	0.000000	0.000000	0.000000	0.000000	0.000000	0.000000	0.000000	0.000000	0.000000	0.000000	0.000000	0.000000	0.000000	30.853201	0.000000	0.000000	33.998001	0.000000	0.000000
pos_13486	0.456800	145.056030	2573.212158	2756.050537	2276.301758	2297.943359	2764.840576	2894.357422	3849.871094	3833.605225	3928.969482	3328.444824	3391.986572	3066.548584	3156.144531	3150.836914	3191.641602	3882.453857	3889.898926	3959.748779	2116.512207	1921.669800	2196.731201	2168.361328	2370.093750	2372.114258	2280.309326	2114.695557	2285.135498	1460.067383	1463.288940	1765.572998	1718.108276	1977.726318	2081.991699	1816.447021	1813.618408	1877.637329	1188.565552	1228.907349	1434.755371	1467.523438	1130.847778	1159.136230	1211.335327	1476.736450	1468.824585	1374.667358	1312.001099
pos_9053	6.622100	112.449921	0.000000	0.000000	0.000000	0.000000	0.000000	0.000000	0.000000	0.000000	0.000000	0.000000	0.000000	0.000000	0.000000	0.000000	0.000000	0.000000	0.000000	0.000000	0.000000	0.000000	0.000000	35.108799	23.536501	34.132099	0.000000	22.513500	37.351002	0.000000	0.000000	0.000000	0.000000	0.000000	0.000000	0.000000	0.000000	0.000000	0.000000	0.000000	0.000000	0.000000	0.000000	0.000000	0.000000	0.000000	0.000000	36.575001	32.783901
pos_8789	6.147600	892.610352	323.419403	316.053497	412.271698	377.959198	334.841095	341.815186	452.333313	383.967010	436.638702	440.890411	421.526398	298.955109	321.464111	316.239014	313.682404	426.564697	352.703888	379.594513	489.731903	553.960388	685.594177	658.692383	733.270020	712.981873	688.606384	629.898376	594.779297	354.229706	371.679688	440.126007	421.928986	374.275391	405.179199	298.031311	303.118713	327.071014	464.600586	435.242188	517.979980	465.373810	460.659698	438.218506	465.393311	468.018097	500.177490	236.503403	250.887299
neg_3170	2.491300	292.205383	20.592100	0.000000	0.000000	0.000000	0.000000	0.000000	0.000000	0.000000	41.967999	0.000000	0.000000	0.000000	0.000000	0.000000	0.000000	38.804401	37.671700	31.582199	0.000000	0.000000	0.000000	0.000000	0.000000	0.000000	0.000000	0.000000	0.000000	82.178001	0.000000	0.000000	0.000000	0.000000	0.000000	67.226196	0.000000	76.438400	0.000000	0.000000	0.000000	0.000000	18.094000	23.857700	0.000000	22.114799	19.351400	101.727997	122.579803
pos_1871	9.038900	833.705505	53.131500	0.000000	98.278198	90.532303	94.298302	97.267502	80.180801	73.145401	0.000000	186.058502	186.298096	183.197800	168.803604	185.458694	211.663101	179.352493	162.948105	203.640594	230.972794	274.243713	321.040985	314.377411	369.209015	412.436798	321.243896	342.497101	343.113312	144.841904	103.349098	215.278397	209.961502	210.141006	224.122406	157.901398	160.316299	167.166504	115.897499	85.692299	83.493500	146.659393	94.107101	99.369301	73.602402	111.638397	98.803299	140.126999	122.015900
pos_7622	7.581500	836.650208	227.933105	270.818115	340.204102	302.163605	286.441406	274.182892	318.314209	332.377899	319.901886	408.918915	422.603790	311.234100	356.323212	330.856201	311.709015	328.929413	353.774689	340.602112	541.324707	556.127014	640.627930	627.751526	745.966309	703.107422	676.613281	652.280823	648.435486	434.102295	366.834686	473.457001	435.028290	448.521698	436.348602	379.111603	379.483612	349.433594	355.599091	345.145996	378.002686	316.315704	318.541992	354.582794	308.169708	362.119904	365.518585	356.629211	356.034210
neg_5786	6.664000	1072.740967	0.000000	0.000000	0.000000	0.000000	0.000000	0.000000	18.823400	10.448500	9.113700	0.000000	24.814501	39.167000	56.309601	47.735001	77.504700	49.745499	60.831200	67.154800	23.316200	58.937901	144.643906	134.216293	306.188995	316.101807	240.965698	272.227814	250.423294	53.078400	29.462200	91.166397	85.852699	119.122200	138.181000	131.672394	135.875504	50.558300	0.000000	0.000000	0.000000	3.174600	0.000000	0.000000	0.000000	0.000000	0.000000	0.000000	0.000000
pos_15405	6.489200	1015.726318	0.000000	11.576400	0.000000	0.000000	0.000000	13.051200	25.079000	0.000000	31.454800	136.231705	162.309906	81.919098	78.960701	94.042603	73.992104	82.647400	64.755600	92.037498	148.262604	129.441406	197.526505	194.012100	216.757706	206.874298	146.695908	155.436493	184.331696	114.600304	105.775299	147.658905	160.101700	131.034897	152.701004	120.115402	86.977699	129.675797	7.599700	0.000000	0.000000	0.000000	11.426800	0.000000	0.000000	0.000000	14.388700	0.000000	25.061100
pos_17682	7.013900	1010.742859	0.000000	0.000000	0.000000	20.023001	0.000000	6.413800	52.066502	0.000000	56.606998	99.684097	78.354301	59.540199	49.098499	84.687599	65.100197	93.829697	71.511398	67.150101	137.843903	124.287201	196.745804	197.036102	228.232697	233.937607	214.122894	210.788300	204.287704	76.972702	0.000000	106.900002	108.133400	68.669899	105.367401	68.257401	78.920700	62.786800	0.000000	0.000000	84.802200	0.000000	0.000000	0.000000	0.000000	24.503700	0.000000	185.052094	184.262100
neg_23198	0.502400	880.324768	181.534805	316.697296	252.359497	282.317413	373.894501	361.441193	286.704102	306.986115	288.101105	276.264587	230.512604	198.723404	234.266006	253.277100	261.455292	168.920502	178.216797	132.668198	172.340698	196.953598	260.599091	234.295807	265.067108	267.783386	205.035202	152.184097	234.749496	108.318703	93.319801	134.177994	174.104095	127.074501	135.441803	102.040497	108.563202	61.570999	64.383698	52.540798	85.099403	62.474201	77.418198	67.583000	60.708599	85.832603	85.612900	84.650703	63.461399
neg_1828	6.228600	992.663696	56.034302	69.096298	107.767303	113.955002	103.402298	97.869003	109.499100	128.703705	147.664307	95.303902	128.125595	115.427101	114.138199	121.020103	144.465195	154.273102	145.304794	161.516205	168.528305	211.368896	230.618500	201.612396	312.648895	260.045685	235.632004	214.832901	208.755005	94.852501	105.887100	124.817299	117.646400	101.130501	119.830597	90.100304	123.583603	131.372894	160.740601	137.394302	149.592300	128.425003	139.135101	144.836899	133.524704	173.196198	149.770096	84.019897	93.329803
neg_4906	6.018000	815.528015	399.051514	495.327911	500.764587	471.983887	423.795898	474.050293	563.520020	483.696014	481.327911	518.701172	572.702576	526.407715	486.880402	600.919373	529.784729	580.349121	617.353027	586.192383	851.271484	845.567871	817.469177	758.883301	990.022522	829.396484	817.154785	743.043030	831.652771	589.465271	583.906677	692.363770	683.781311	569.374512	634.783203	514.794922	480.229706	560.095215	452.325012	443.934296	521.434082	476.628204	465.812988	548.565918	569.571777	480.114685	513.426819	445.266388	481.879211
pos_17474	9.037100	877.673340	127.119102	145.102997	177.153397	197.458603	189.940201	196.559906	245.192993	202.689499	232.845001	437.700195	415.391388	311.746094	346.324493	340.622986	321.042999	370.136200	360.211700	412.319794	580.276428	549.645508	754.682129	782.560120	960.996582	972.724121	782.206116	797.228516	764.276428	319.393311	345.789307	418.404510	457.666290	448.912109	436.872803	318.780304	303.030487	330.145813	230.047897	204.658005	205.972000	157.781601	0.000000	194.111298	205.610199	279.990692	260.513397	299.260712	284.647705
pos_17861	5.689900	1027.687134	0.000000	0.000000	0.000000	0.000000	7.621600	0.000000	0.000000	0.000000	0.000000	40.124100	0.000000	0.000000	23.265200	0.000000	0.000000	25.871201	26.830299	0.000000	37.198101	53.227798	60.559799	62.593399	69.914902	84.638901	71.570702	63.203602	79.922699	31.046400	34.429501	59.415501	48.527199	57.556000	55.894100	43.530201	39.608501	29.769100	0.000000	0.000000	0.000000	0.000000	0.000000	0.000000	0.000000	0.000000	0.000000	0.000000	0.000000
pos_18343	5.982600	783.575012	283.333313	291.736115	491.605194	435.651093	493.532501	467.955811	244.700104	410.735809	403.225098	608.919312	538.250183	575.196289	610.572327	624.949707	632.897888	546.120728	622.020996	635.119080	711.695313	664.341309	834.596191	807.155273	736.195313	761.456970	661.189514	841.629395	802.535583	519.629578	613.735474	675.763672	651.929810	626.400391	627.497986	632.114685	595.015076	589.147522	479.212891	426.502899	530.808594	459.529510	448.680908	498.468292	440.366699	481.341797	464.993896	535.461426	473.151398
neg_17397	3.739500	637.428284	70.441299	67.864899	90.299004	102.717903	77.434998	65.624100	99.536102	79.011299	100.559898	75.285599	70.599998	97.800003	74.279900	78.738800	89.882103	94.294899	86.564003	72.290199	123.621201	149.859497	203.112701	213.258804	206.740601	188.065399	197.163895	174.486694	161.299606	93.920700	112.850601	87.686798	93.906097	78.292702	87.284302	58.197498	73.012100	71.344299	104.752502	110.764503	111.842400	114.846603	103.377701	90.965897	102.520401	116.404701	126.959602	55.764198	88.234497
pos_2448	7.860000	874.702148	532.800293	570.057129	762.752380	789.512695	764.484375	815.510681	803.715271	836.761230	854.961914	360.026886	378.003693	270.722900	250.945206	333.748291	294.841095	331.031311	280.210388	294.480988	731.380371	778.540527	1144.624023	1123.743164	1324.572266	1348.391602	1257.532227	1211.595703	1237.043945	657.807129	701.896973	941.344727	952.785583	1068.541016	1001.940430	729.196777	725.217773	700.859924	824.564514	828.554688	1141.029297	1090.005859	687.390076	781.080627	741.574219	978.791016	1055.618164	252.912094	234.310196
neg_906	1.855300	432.343567	0.000000	40.399502	52.870602	0.000000	63.123600	68.559700	63.694698	57.070801	0.000000	228.287201	221.207397	228.078903	198.916397	221.825302	206.146194	181.284103	204.181198	149.628403	91.355400	84.711998	103.595299	83.344803	129.014801	113.605698	102.757301	107.912804	99.155502	101.556297	103.827797	83.469498	90.495598	89.366302	95.758698	84.097000	85.603897	80.296097	211.099197	201.315094	225.958694	244.976196	231.768906	0.000000	209.998993	184.802094	187.122803	107.773003	108.248398
pos_13011	0.486300	591.171143	106.330704	112.289803	84.166496	90.015198	98.354103	93.389503	91.898499	110.202003	99.510201	112.928001	94.153702	56.904999	74.393303	54.402901	81.733902	59.050499	59.956600	65.915901	59.884102	66.043297	58.789299	62.060200	66.581596	65.217499	53.562302	38.063099	43.660702	45.931000	37.974098	31.417601	44.928001	41.396000	43.807201	35.520100	0.000000	37.330200	31.591101	30.933901	36.110802	28.407101	22.423500	33.277802	49.697201	37.222401	20.182699	33.789001	26.757601
pos_145	6.299500	891.644531	0.000000	0.000000	9.061300	7.046200	0.000000	0.000000	0.000000	0.000000	27.839500	109.773003	55.777302	44.559299	43.524700	26.105000	50.709202	52.637901	53.881302	63.317001	104.656197	107.211700	198.401001	200.235001	210.522003	205.596695	193.375198	199.321899	182.480499	58.362000	0.000000	82.562302	110.411301	86.451599	101.550003	58.249802	36.966599	43.916698	10.635100	0.000000	0.000000	0.000000	0.000000	0.000000	0.000000	7.094900	0.000000	0.000000	0.000000
neg_18956	4.696200	795.505249	140.822800	183.237701	381.812286	344.465790	308.933807	266.093292	305.909210	282.952393	311.851105	266.377197	298.832489	270.484894	272.652100	331.834198	305.266388	312.750214	327.093811	369.396515	347.983887	387.814911	892.597229	825.627930	834.075195	761.145508	767.465820	778.779297	717.769470	352.626007	404.852509	499.339386	496.355011	353.220490	439.615692	356.611786	364.570313	383.800812	301.692902	282.363495	336.477509	315.413605	325.398895	362.308105	350.391388	396.395294	406.552185	282.335907	271.114990
pos_8731	5.309300	685.462952	74.939102	0.000000	178.627396	180.307495	158.342194	160.851593	177.579498	140.718506	146.641098	0.000000	150.680405	152.983200	156.784302	139.569000	158.722504	160.283707	145.758499	159.978500	170.835098	209.860397	303.311310	260.968994	280.759003	249.179199	227.639893	229.030899	258.043488	208.436493	205.636703	252.550797	259.597687	198.136993	192.910507	172.082596	169.410599	152.945099	225.644394	168.647202	161.005707	180.861694	164.590103	141.112503	164.669907	189.780807	159.418900	139.557495	135.927399
pos_17656	6.316600	879.617615	398.334991	418.144012	431.737091	462.334991	447.200195	442.542511	498.791504	476.786896	516.370117	405.784698	461.573212	397.013214	367.996613	402.646515	390.484100	423.414612	434.482697	427.112091	574.059570	560.353516	619.964783	621.304199	651.968811	655.999512	636.137695	595.102478	607.422913	479.960907	455.010986	482.949005	525.135681	491.093994	471.977814	432.676788	431.098602	418.402313	509.701691	515.895508	488.718292	508.069794	477.784210	493.113312	502.567902	618.542480	567.933594	391.279297	363.171112
neg_20917	5.896700	979.606323	477.524414	543.350586	655.524414	637.347229	434.996613	504.606689	640.351074	650.761719	676.390076	647.716797	591.875000	679.614685	611.104980	610.814026	640.151428	658.698730	706.320801	657.374512	829.801819	895.179688	817.264587	842.302673	916.623474	828.831116	800.531311	815.388184	793.762207	667.981873	676.670898	731.362793	714.629883	662.695313	679.234375	591.190430	619.456116	611.336426	695.831482	772.295410	857.503906	798.784180	793.184570	723.479004	778.230530	833.497986	744.760315	515.253906	594.414124
pos_22220	3.265300	802.485107	29.898001	0.000000	0.000000	42.636101	58.974098	30.854099	67.863297	72.994003	77.409103	345.409393	344.037415	67.253700	58.840199	78.844200	111.699799	67.890404	0.000000	55.147999	94.108803	98.340302	156.926605	138.724701	136.299103	165.412201	191.827393	209.866302	168.323196	56.846298	46.149399	51.644001	48.708302	108.793602	105.098396	68.572899	52.573002	60.858501	0.000000	0.000000	15.483400	0.000000	0.000000	0.000000	12.346500	0.000000	0.000000	0.000000	0.000000
neg_19928	4.510400	846.450378	49.387001	46.118698	71.511597	59.931301	53.542400	56.847099	68.649902	72.134201	66.329597	85.572304	61.200699	52.520901	46.405602	71.714996	60.164200	84.658897	68.637001	66.110001	95.204300	96.177696	151.395096	140.459503	150.004196	160.383499	151.559601	135.091293	143.425705	80.333099	100.835297	93.195801	72.208099	80.249100	99.186501	66.070900	71.180199	64.977402	74.390701	87.249100	103.403198	81.599899	85.992203	91.564003	85.470596	96.537697	124.281998	58.826401	61.836800
pos_12369	8.499500	850.701355	1599.361328	1556.734375	2228.765625	2206.207031	1918.446289	1903.714844	1973.685547	2004.798828	2026.716797	1063.571289	995.019470	701.214417	671.942383	682.516113	123.423798	676.279785	690.881775	657.890625	978.143616	1074.928711	1609.509766	1598.985596	1774.671875	1782.970703	1642.773438	1639.833008	1490.239258	874.706116	816.225098	1265.951172	1263.111328	1262.998047	1191.004883	816.676270	776.116211	857.098572	1811.837891	1779.323242	2904.960938	2732.546875	1413.782227	1433.141602	1443.511719	1956.797852	1835.890625	633.171875	636.504395
pos_1336	6.336100	1048.718262	0.000000	0.000000	0.000000	13.566800	0.000000	2.436500	5.900600	0.000000	0.000000	77.794403	79.784798	53.424900	54.087101	55.681499	51.511501	68.211899	69.708298	58.952099	117.390602	123.176903	174.354004	202.931503	247.083893	227.465302	210.207596	213.681900	207.427399	73.086197	51.021099	111.336197	87.518898	89.603699	82.191002	61.437801	52.895802	72.546898	0.000000	5.513200	0.000000	0.000000	0.000000	0.000000	0.000000	5.978900	0.000000	0.000000	0.000000
neg_6907	5.884400	952.585754	2116.214844	2334.712891	2181.921875	2094.255859	1555.109375	1793.625977	2327.878906	2218.412109	2355.746094	2626.984375	2358.712891	2128.109375	2093.902344	2229.214844	2199.583984	2472.386719	2486.837891	2445.392578	3012.759766	2976.476563	2808.703125	2752.750000	3397.919922	3251.517578	2983.369141	2847.957031	2996.656250	2065.660156	2092.292969	2646.136719	2699.429688	2512.656250	2614.328125	2329.929688	2324.800781	2327.777344	2992.939453	3055.675781	2788.005859	2797.751953	2692.945313	2802.554688	2842.382813	2875.792969	2877.275391	2518.892578	2605.603516
neg_18705	0.725900	366.044464	0.000000	0.000000	0.000000	0.000000	0.000000	0.000000	0.000000	0.000000	0.000000	52.503899	57.931000	69.735497	0.000000	49.249699	64.338898	57.595699	62.053101	64.677696	46.672798	52.755001	66.117104	60.008900	50.196400	76.093597	51.177700	80.920097	58.831402	21.585699	18.208799	0.000000	15.207500	27.672100	12.639000	21.177299	13.407800	16.246201	0.000000	0.000000	0.000000	0.000000	14.948400	0.000000	0.000000	0.000000	0.000000	0.000000	0.000000
pos_1194	0.887000	200.040222	0.000000	0.000000	0.000000	0.000000	0.000000	0.000000	35.581001	0.000000	0.000000	73.342300	52.925499	62.774399	0.000000	61.697800	61.007801	60.253601	71.410202	62.367802	118.295502	94.555702	86.743797	82.446999	93.493896	111.230400	102.826599	98.571297	91.448502	112.758202	111.345596	92.313400	0.000000	102.946198	116.902901	97.669998	94.192802	96.736000	36.173000	33.792099	40.184502	0.000000	0.000000	30.789700	0.000000	0.000000	39.371799	163.004395	141.651596
neg_686	5.655200	239.469604	139.080704	91.052399	312.145294	185.653000	288.202087	239.695801	356.518799	380.727509	338.618713	159.429398	293.904785	318.528107	161.622604	265.950897	404.269287	391.842804	381.049988	209.245193	613.471191	548.094727	833.270996	944.749512	1205.113281	973.846191	977.318787	871.300781	756.299805	349.755890	363.925812	333.206787	359.321808	356.800507	342.281708	222.417404	249.982407	181.512299	422.283691	417.195099	464.525604	454.142090	387.649414	335.074005	400.665314	362.013397	406.509308	238.202896	136.055893
pos_946	6.392300	1067.765747	0.000000	15.161100	0.000000	0.000000	0.000000	0.000000	0.000000	0.000000	18.383600	50.264400	0.000000	0.000000	48.248501	0.000000	40.068802	0.000000	20.664101	0.000000	78.163902	83.574799	133.201294	122.753998	134.530899	167.775497	141.566696	91.579697	97.304497	48.855301	77.219902	69.357697	68.736000	73.391701	50.673401	0.000000	26.462900	50.628300	0.000000	0.000000	0.000000	0.000000	2.485400	0.000000	0.000000	0.000000	0.000000	13.164200	49.037300
neg_13388	3.923000	783.467834	370.188507	481.356201	631.262695	607.260681	529.586914	489.183594	493.669189	574.537598	557.121094	633.422913	650.854004	608.055176	597.416992	652.413574	639.504883	605.190918	571.124023	561.606018	1103.451172	1089.770508	1740.078125	1781.410156	1707.349609	1855.688477	1308.403320	1389.111328	1375.467773	748.379395	717.536621	794.483398	716.769470	784.233398	740.560120	604.528320	491.157501	508.122101	609.215271	588.664978	620.804199	566.471680	675.352112	579.232910	613.699219	746.963928	763.464417	598.372620	619.250488
neg_600	6.787800	1055.736694	0.000000	0.000000	0.000000	0.000000	0.000000	0.000000	0.000000	94.525398	109.122398	0.000000	0.000000	82.492401	0.000000	152.919693	168.630096	142.369507	149.030899	170.206894	0.000000	0.000000	159.487900	180.476593	415.706299	535.895996	290.994598	307.710907	260.904297	55.218899	0.000000	130.889893	133.151901	247.175797	227.474701	148.635101	172.386597	150.565201	0.000000	0.000000	0.000000	7.562800	6.822700	29.584101	19.911900	31.047400	0.000000	476.773407	474.127899
neg_18950	4.043900	796.447998	0.000000	83.997803	49.209599	48.118500	33.273399	40.148899	176.910904	176.957397	192.681793	56.903000	0.000000	36.045898	45.610500	71.661903	50.465199	51.201099	54.467800	0.000000	143.539200	165.305893	162.174805	173.553207	218.790894	207.755203	146.844406	142.580093	157.195694	41.564899	34.666698	30.510900	44.818600	47.185299	50.775501	29.617001	35.638500	46.694698	0.000000	16.175600	0.000000	0.000000	0.000000	0.000000	0.000000	0.000000	0.000000	0.000000	0.000000
neg_14546	4.510800	761.481873	438.760498	650.411072	902.489685	865.429199	781.775391	800.485413	864.022888	853.168030	905.852112	828.250977	855.252930	732.410583	768.347229	920.435120	896.324219	1022.402771	940.522888	981.414124	1316.662109	1302.046875	2242.830078	2122.480469	2327.929688	2283.845703	1891.514648	1895.509766	1962.672852	917.656677	894.918518	1051.882813	1055.767578	947.685974	971.205627	842.979980	836.455627	825.546875	875.835876	856.355530	1194.389648	1118.797852	1151.935547	1110.916016	1148.703125	1263.959961	1278.260742	780.592773	843.820801
pos_17543	0.428500	145.055878	131.346298	136.506195	127.511703	119.934502	136.986496	101.595200	154.589203	151.537796	181.372406	143.174698	147.773697	132.077103	144.835403	147.322495	145.740097	153.591705	160.159897	171.158997	102.080803	102.255600	117.682098	92.990196	103.312698	109.401604	101.226700	120.969200	110.271103	76.895302	85.693298	73.802200	91.233200	93.581398	78.524498	85.479401	82.842201	89.154404	72.490402	54.758202	92.576401	69.276199	54.577099	48.528900	52.322399	69.479797	66.224503	77.584198	63.047501
pos_19901	5.562200	731.566223	0.000000	0.000000	0.000000	0.000000	0.000000	0.000000	0.000000	0.000000	43.259899	255.580002	264.908386	233.580902	251.058701	205.735397	226.475204	202.935303	228.153702	214.909302	0.000000	0.000000	0.000000	167.227997	147.138306	0.000000	0.000000	83.739601	162.843506	735.300781	757.036072	886.277771	893.829102	754.927673	781.587891	686.057129	727.139587	705.625488	0.000000	209.108002	0.000000	132.255905	179.806595	174.433304	175.636002	201.791901	61.932400	148.274002	166.997406
pos_16167	0.430200	431.272125	173.507599	182.966400	172.611603	172.049103	172.193802	163.338699	187.453903	181.674301	169.313599	260.428497	278.502197	187.476593	190.297394	194.303207	162.692398	166.187103	155.714401	156.474701	86.003304	78.116302	76.206299	78.176102	102.977303	88.428497	70.098198	72.009598	91.683502	130.587402	117.780296	113.123199	136.634399	130.528900	140.777100	126.541100	133.996201	118.893501	60.365799	53.550999	66.436897	76.528900	61.607899	73.936302	77.050102	87.563904	92.977402	118.914001	120.253304
neg_9774	2.877200	888.451660	131.952499	198.940598	190.889496	0.000000	183.407196	165.123199	419.923798	415.183105	399.621094	498.929901	439.454803	437.299286	490.453888	479.520813	503.409698	412.529510	422.086914	407.736115	440.526886	438.433105	485.806396	470.555206	487.152313	512.895020	441.631592	480.690704	431.136688	403.025391	392.773193	371.020508	402.376495	439.869598	414.111603	397.535614	407.186493	325.394501	0.000000	0.000000	0.000000	0.000000	9.477400	15.498900	0.000000	0.000000	0.000000	55.873402	66.166496
neg_20708	3.287000	848.486938	0.000000	0.000000	35.738800	32.079800	38.682598	0.000000	0.000000	0.000000	0.000000	76.072899	71.262703	104.592697	100.595200	109.777100	111.379799	50.070599	91.619797	90.554001	144.679398	118.164902	137.815994	138.967499	0.000000	132.515900	150.002106	133.461105	130.558594	98.489403	93.970596	99.268700	80.657799	74.278999	0.000000	79.606400	59.209099	78.810501	0.000000	0.000000	0.000000	0.000000	0.000000	0.000000	0.000000	0.000000	0.000000	0.000000	0.000000
neg_14500	2.615500	453.284241	18.366301	10.765300	22.137100	20.796600	25.441500	19.149000	26.906200	18.667999	29.112101	41.395401	50.549900	64.053596	66.182503	74.847298	56.770199	51.110901	58.178699	62.569698	95.378799	93.258003	112.435303	120.628799	140.723907	117.622902	133.253296	123.049500	130.370499	53.755199	58.604801	75.982498	58.873100	57.543900	67.640297	62.644798	73.013901	79.605698	49.009899	34.542400	31.481701	32.722500	50.281799	30.380899	30.121901	23.416700	36.831001	71.187698	63.544800
neg_23965	2.860200	930.372986	20.882601	0.000000	13.734200	42.592499	29.297899	28.115299	53.189098	61.079300	68.287498	58.220699	76.720299	54.156799	83.373001	83.609299	64.414001	37.250401	27.117399	41.862099	51.215099	106.870598	79.880096	85.105301	67.044098	72.706802	65.219902	68.938301	56.959702	55.834702	45.645500	62.367100	40.819500	78.644302	66.498398	54.098900	31.126499	49.551201	0.000000	0.000000	0.000000	0.000000	0.000000	4.035000	0.000000	0.000000	0.000000	15.167700	0.000000
neg_583	2.857100	920.384155	0.000000	49.503399	0.000000	24.655100	47.125702	25.411400	74.168503	62.476898	57.698898	114.274696	100.983498	82.185997	66.584602	80.596298	89.437103	72.022400	81.331497	56.174198	94.557800	103.779999	61.925800	90.851303	70.109299	76.328796	54.846901	70.560402	61.934200	89.363800	99.911102	48.940300	75.551697	37.209400	59.450699	72.230698	62.422401	35.543301	0.000000	0.000000	0.000000	0.000000	0.000000	0.000000	0.000000	0.000000	0.000000	0.000000	0.000000
pos_21155	8.692300	800.649841	0.000000	40.583500	50.753601	66.855103	0.000000	46.385300	55.337299	67.639900	59.141899	88.454399	97.351799	87.162201	88.399597	74.461998	92.234001	79.494400	71.646103	85.110603	137.795197	123.768700	211.266693	227.735992	231.642105	211.899399	176.889206	168.190201	183.106903	101.968498	97.666100	116.534897	114.640099	97.632401	96.403397	73.564400	80.165802	100.532204	59.202999	62.834599	45.793301	69.987999	46.027699	48.879101	54.289200	68.288200	57.376801	59.075401	0.000000
neg_9298	1.626400	266.187988	0.000000	0.000000	0.000000	0.000000	0.000000	0.000000	0.000000	0.000000	0.000000	0.000000	0.000000	0.000000	0.000000	74.228203	0.000000	0.000000	0.000000	0.000000	89.342796	0.000000	0.000000	0.000000	0.000000	108.071098	0.000000	0.000000	0.000000	0.000000	0.000000	0.000000	0.000000	0.000000	0.000000	0.000000	0.000000	0.000000	0.000000	0.000000	0.000000	0.000000	0.000000	0.000000	0.000000	0.000000	0.000000	157.835007	155.069595
neg_11880	5.787900	890.533508	1502.702148	1921.484375	2031.772461	1995.958008	2137.935547	2078.966797	2380.248047	2381.177734	2304.281250	1989.363281	2089.259766	1964.041016	2026.643555	2223.457031	2206.466797	2374.617188	2299.355469	2476.335938	2969.345703	2819.287109	2989.580078	2909.269531	3044.080078	2994.792969	2893.927734	2919.382813	2786.779297	1911.618164	1846.865234	1882.681641	1910.268555	1901.615234	1845.352539	1756.819336	1725.931641	1741.070313	1878.251953	1780.438477	2054.978516	2194.615234	2016.032227	2206.404297	2120.839844	2346.412109	2287.435547	1529.751953	1587.766602
neg_8192	5.580200	761.563660	2715.419922	3536.060547	3686.585938	3807.033203	3947.248047	3961.279297	4388.304688	4635.660156	4293.417969	3740.644531	3851.201172	3544.958984	3510.164063	4337.761719	4291.230469	4634.175781	4652.253906	4675.523438	6393.500000	6396.386719	6772.007813	6067.464844	7051.496094	6831.585938	6762.707031	6246.851563	6542.484375	4348.546875	4554.140625	4709.648438	4931.261719	4552.914063	4739.886719	4013.941406	4052.427734	3909.064453	4092.636719	3874.943359	4637.257813	4659.593750	4589.402344	4706.496094	4403.363281	4946.410156	4882.156250	3594.123047	3514.189453
pos_4787	4.893700	1076.678467	0.000000	0.000000	5.132400	0.000000	7.785700	6.875000	0.000000	12.790900	0.000000	676.106018	734.736816	170.749298	185.019394	187.271393	174.231003	177.098297	161.444107	215.459595	503.115997	494.344696	627.037598	717.375000	749.363770	630.131775	405.557404	508.035400	604.276428	258.033905	266.806213	598.149902	550.249512	656.442871	615.169922	207.859497	188.126694	195.078598	0.000000	4.598600	0.000000	7.088800	0.000000	0.000000	0.000000	0.000000	0.000000	0.000000	0.000000
pos_2869	9.627800	1081.904053	141.432007	140.234894	150.807602	149.199097	151.429596	137.054001	169.473297	168.098907	175.192703	176.640305	217.029694	124.839203	142.379303	147.813599	161.481400	160.505905	172.490494	155.945099	171.780304	180.069901	215.856903	219.029800	273.524902	274.809601	212.584793	223.174698	247.365402	95.811203	103.791397	145.324005	147.787598	187.887894	164.286896	87.894501	105.768204	114.560600	108.598297	119.487900	88.883301	116.473000	95.511398	118.640900	85.390099	140.314697	137.972900	95.194298	68.690399
pos_17357	5.895800	74.058624	151.694901	208.809799	203.305298	236.642502	150.967896	196.336502	233.801895	182.906799	244.410294	299.150787	290.009796	111.470001	150.065994	176.825394	223.707001	318.447693	264.644592	223.085205	437.951996	387.342010	547.002686	618.220886	826.714417	804.867615	634.411682	501.845215	492.641602	266.768890	263.838287	336.830811	257.544586	331.325897	331.348206	223.653900	191.095093	151.709106	316.706787	349.722809	337.118805	258.287415	236.511398	238.603897	298.211914	327.755005	408.815613	148.299103	109.119003
pos_22682	1.407500	471.239716	0.000000	19.005400	0.000000	0.000000	20.155001	20.428400	14.957200	0.000000	0.000000	47.092800	62.535599	53.195599	53.361198	52.262299	49.480301	36.036900	36.618801	35.320400	31.160999	26.250900	20.569500	22.116699	21.711201	0.000000	24.082399	0.000000	19.850000	21.568100	23.165701	0.000000	13.920800	0.000000	20.249201	25.281300	15.885900	21.318899	50.060101	48.057400	45.906101	57.645302	66.688698	64.864098	44.686699	55.646500	45.338501	0.000000	24.836599
neg_9695	1.410900	418.328400	0.000000	24.330200	10.299300	0.000000	11.062200	21.943199	12.110500	0.000000	8.659700	33.440701	56.002899	41.811600	56.351101	49.380001	51.709202	44.793301	42.198502	45.492100	15.051300	17.723700	18.454500	0.000000	21.016399	17.181499	24.015600	21.241800	22.259199	13.656000	10.795300	17.915501	19.866699	16.296900	23.734501	15.232600	8.848700	15.559300	49.350399	38.463902	57.412899	67.693100	67.983200	62.126099	55.257401	51.635502	46.520100	12.237800	17.091299
pos_9180	6.763000	916.565796	792.406189	828.215271	1073.566406	1106.653320	969.541016	978.596191	1186.259766	1410.621094	1304.389648	922.201172	983.361328	925.721191	1090.612305	1256.000977	1209.125977	1306.468750	1297.283203	1176.422852	1858.458008	1933.161133	3349.441406	3076.615234	3455.605469	3662.433594	3317.935547	3188.078125	3024.929688	1364.582031	1274.975586	1693.883789	1708.076172	2047.437500	1931.590820	1416.202148	1341.799805	1484.399414	1120.541992	1189.578125	485.159393	498.163605	1061.739258	1130.827148	1017.583496	1674.417969	1704.962891	811.038574	781.495117
pos_6801	6.926500	679.607300	258.625702	330.202087	380.163605	303.739014	348.192413	328.008087	708.493225	731.477112	818.082520	850.147888	904.788574	612.665527	644.897522	788.970215	697.402771	869.999023	836.460388	856.739685	1680.032227	1704.231445	2202.486328	2169.666016	2585.994141	2396.878906	2151.535156	2198.621094	1967.165039	1463.775391	1328.690430	1658.571289	1685.236328	1522.048828	1789.369141	1282.108398	1296.531250	1192.626953	447.724091	373.607697	217.011795	270.314697	422.213409	418.610596	434.738007	496.859100	513.097229	530.168884	542.979492
pos_3638	4.587200	1086.607178	0.000000	0.000000	27.449600	28.077101	0.000000	23.705200	43.977699	0.000000	0.000000	1478.582031	1456.037109	484.783203	469.329590	509.334686	544.068787	700.830627	647.580627	616.676819	927.074219	875.391602	1090.842773	1107.388672	1263.266602	1225.100586	940.081482	1024.782227	1106.606445	567.678711	578.689514	1236.966797	1262.662109	1405.719727	1429.144531	498.647003	482.626709	505.217804	0.000000	0.000000	0.000000	0.000000	0.000000	0.000000	0.000000	0.000000	0.000000	0.000000	0.000000
pos_20850	4.588000	1048.645874	0.000000	9.597300	0.000000	0.000000	5.892400	10.971300	0.000000	0.000000	0.000000	553.133301	504.127899	81.479401	82.494003	82.689003	99.860001	106.396004	98.528801	108.778000	211.683304	203.948105	293.901611	272.574188	290.486786	294.590088	191.333099	211.987198	235.968994	136.890396	125.105797	389.893799	392.678497	509.547089	518.122620	77.470100	98.970200	96.674301	0.000000	0.000000	13.427600	12.154600	0.000000	0.000000	0.000000	0.000000	0.000000	0.000000	0.000000
pos_20677	7.175100	1047.792603	0.000000	0.000000	0.000000	0.000000	12.800300	0.000000	0.000000	0.000000	0.000000	35.984600	48.846100	22.684401	0.000000	0.000000	41.466499	0.000000	0.000000	37.448700	143.185501	117.206398	180.348801	191.411102	174.906097	178.917603	195.431595	154.566803	166.393097	59.641300	62.405300	75.941200	74.919998	50.047699	63.702999	47.115898	72.046600	61.687599	0.000000	20.888800	0.000000	0.000000	0.000000	0.000000	0.000000	0.000000	0.000000	0.000000	18.767900
neg_2042	5.676000	995.479675	95.276604	80.138603	84.912498	94.074097	111.481903	110.083603	79.902199	83.926300	81.527603	72.964699	73.904198	89.459702	68.007896	103.423103	86.852501	58.419300	63.674801	95.513397	32.262600	25.306999	11.339600	0.000000	0.000000	15.779800	9.977500	17.202400	7.248900	67.584503	44.020802	61.735901	84.295799	83.929497	78.544899	96.241798	87.610497	80.435501	86.981796	93.301697	73.873398	77.909103	79.864601	73.294998	75.994003	35.143700	51.103001	115.445999	122.859100
pos_21333	5.854300	819.573120	387.677185	446.309296	512.455627	527.867676	481.950012	467.281006	492.540314	569.283203	560.428711	512.581482	529.124512	353.784912	347.930389	389.549103	413.570099	438.379211	423.613495	391.645813	562.718323	594.506775	891.984924	761.550293	952.939880	942.697815	774.234924	836.274902	721.515625	447.423309	422.596710	533.638184	540.222717	475.181885	523.927673	357.133514	460.961212	376.381592	640.554688	669.763184	561.752014	574.171875	503.376495	504.802002	552.020508	645.587891	654.732422	290.981415	341.782196
pos_3247	5.997000	942.623779	3040.542969	2986.257813	3633.945313	3384.375000	2743.644531	2812.507813	3781.068359	2646.310547	3282.035156	3925.427734	3736.445313	2816.445313	2928.146484	2701.589844	2578.111328	2670.009766	2623.876953	3101.181641	4670.789063	4848.242188	5363.664063	5700.519531	6055.070313	4971.832031	4284.812500	4558.148438	5218.777344	3091.554688	3292.333984	3433.722656	3518.353516	2846.966797	2853.144531	2485.812500	2605.988281	2404.482422	4321.820313	3911.537109	3819.439453	3814.326172	3173.339844	3156.683594	3347.326172	3909.685547	3851.566406	2160.427734	2087.105469
neg_23790	2.783800	916.499207	9.590000	0.000000	0.000000	15.814200	0.000000	14.543300	47.085999	53.452099	65.671898	62.189800	65.390404	84.986000	65.859100	80.301003	49.850300	67.192802	73.063202	85.874802	24.360800	17.121599	46.819500	29.717501	51.926102	42.769798	33.921902	62.076801	25.502899	18.507999	0.000000	14.352700	31.284700	20.431200	13.717400	0.000000	18.867701	28.075600	0.000000	0.000000	0.000000	0.000000	0.000000	0.000000	0.000000	0.000000	0.000000	0.000000	0.000000
pos_3070	6.166900	1066.732178	0.000000	0.000000	0.000000	0.000000	0.000000	4.860900	0.000000	0.000000	23.746799	33.160301	53.532001	0.000000	46.699100	44.743698	24.066401	31.423201	28.364599	32.343201	105.904900	121.740799	223.092697	199.797104	226.312393	254.555099	189.383102	179.800903	170.959396	76.072601	65.139297	89.482697	106.720100	86.910500	81.824501	49.285500	58.912201	76.333900	0.000000	0.000000	0.000000	0.000000	7.363800	0.000000	0.000000	11.376800	0.000000	17.734301	16.729200
pos_19910	5.071000	774.522827	2344.902344	2234.484375	2717.751953	2579.351563	2347.042969	2339.632813	2554.386719	2696.804688	2728.361328	2796.121094	2767.656250	2129.513672	2045.259766	1944.804688	2207.148438	2256.167969	2266.689453	2323.005859	3017.052734	3118.152344	3408.101563	3505.447266	3598.267578	3582.669922	3112.031250	3049.712891	3294.197266	2540.019531	2302.492188	2601.277344	2733.677734	2588.091797	2657.488281	2001.012695	2068.255859	2185.369141	2798.824219	2893.933594	2849.037109	2754.589844	2609.787109	2495.296875	2410.615234	3102.720703	2819.572266	1782.098633	1850.438477
pos_13959	9.235300	852.716309	990.034729	1151.394531	1421.526367	1306.227539	1226.374023	1277.486328	1205.546875	1092.321289	1289.455078	731.966309	723.740723	489.623810	478.159393	495.460693	496.351807	484.463593	495.792999	487.897003	730.549316	711.262695	1194.372070	1170.389648	1307.578125	1252.024414	1109.902344	1085.678711	1199.184570	553.604492	555.749023	844.297424	847.431213	776.645020	809.213928	590.986816	594.995605	595.852478	1194.595703	1130.419922	3290.310547	2942.115234	916.654297	884.043030	927.609375	1263.228516	1267.299805	450.450897	450.515411
neg_24019	4.695000	1164.790405	202.024506	280.050995	296.079102	297.936310	301.133087	282.819794	332.317902	304.986603	346.010986	301.274414	336.337891	262.210693	289.854004	300.529785	318.116211	334.069305	337.195099	334.466309	486.724915	508.659210	632.615173	640.173279	648.571289	605.287109	559.047424	511.599915	561.934570	373.413605	357.285400	402.444794	367.085205	369.734406	348.141602	324.825012	285.717499	299.927704	313.954590	299.335907	409.507294	359.629395	386.896210	436.641388	339.877899	394.975311	413.383789	280.071503	272.041992
neg_21501	6.631100	1042.683472	0.000000	0.000000	0.000000	0.000000	0.000000	0.000000	118.811302	138.548004	131.179901	0.000000	0.000000	23.717600	21.809299	84.828400	83.724403	106.857201	146.412094	134.772507	17.815800	33.694500	96.758598	92.153503	244.706802	209.268295	205.571899	237.966400	269.683807	0.000000	11.924200	54.464401	76.492302	90.151199	105.848297	129.657104	97.783203	133.813705	0.000000	22.454000	7.039600	0.000000	0.000000	37.107201	0.000000	0.000000	0.000000	262.467285	285.842499
neg_20726	5.907200	979.606384	874.988281	1073.076172	1283.287109	1204.294922	824.074219	871.132324	1222.231445	1240.250000	1252.946289	1229.396484	1100.527344	1246.030273	1195.852539	1207.457031	1102.746094	1287.995117	1253.610352	1240.465820	1763.715820	1711.369141	1579.473633	1541.967773	1716.354492	1698.042969	1489.100586	1404.142578	1469.266602	1246.169922	1288.317383	1268.911133	1303.657227	1231.631836	1355.959961	1109.317383	1177.241211	1141.626953	1346.224609	1401.208984	1501.458008	1490.302734	1415.343750	1434.217773	1517.248047	1546.672852	1461.137695	1061.652344	1113.164063
neg_7667	5.889100	952.586853	1132.409180	1207.637695	1121.233398	1059.783203	734.956482	896.266113	1247.097656	1113.813477	1245.227539	1345.385742	1166.414063	1190.130859	1111.489258	1197.942383	1137.657227	1297.067383	1285.544922	1254.567383	1504.404297	1522.331055	1484.563477	1424.170898	1709.665039	1752.807617	1533.579102	1442.601563	1522.005859	1160.905273	1114.333984	1310.667969	1396.946289	1354.662109	1371.854492	1268.342773	1122.108398	1278.278320	1490.366211	1615.939453	1494.718750	1482.925781	1407.723633	1494.708008	1475.786133	1443.161133	1335.195313	1305.234375	1339.627930
neg_9975	6.166000	956.597656	447.322815	531.086914	619.818787	600.303223	533.502930	450.358398	697.170410	675.102112	652.537598	702.318420	598.884277	622.476624	596.545898	621.790527	668.077087	784.632813	802.004883	802.770020	1053.661133	1047.493164	1130.601563	1082.179688	1361.913086	1249.129883	1312.183594	1331.359375	1287.908203	607.467285	642.885315	775.277283	808.771973	708.331116	780.131775	740.558594	724.121582	719.302185	725.262207	750.822815	799.934570	783.189026	751.525391	733.483887	796.527283	780.981018	825.653320	762.278809	796.517090
pos_1124	5.246200	936.577637	589.066284	683.301819	826.158203	813.529785	825.121094	701.342102	866.266113	803.065979	791.219177	555.354675	761.435425	0.000000	625.970215	587.841125	347.870697	684.823425	737.789612	722.562988	931.958984	933.445801	1167.537109	1068.925537	1169.695313	1151.694336	1098.635742	1073.689453	1051.878906	699.477478	595.637085	842.043030	864.356018	830.808594	784.257813	645.291504	669.761230	647.025391	850.701172	831.137695	916.856384	908.968323	809.222229	839.893127	773.947815	896.289978	1004.117676	477.750702	588.257324
pos_18873	4.272600	792.498291	642.213928	643.166992	575.021973	611.360779	773.095215	632.391113	2562.183594	2958.675781	2650.939453	2698.236084	2593.273438	90.112099	630.397522	146.277802	75.253799	1666.789063	1741.826172	1548.104492	380.149200	382.790314	485.849609	124.020203	554.818420	158.313400	429.046112	419.629395	422.365204	161.983398	165.317001	531.723083	537.602112	147.119003	930.902222	351.782990	383.902802	409.563507	0.000000	0.000000	0.000000	0.000000	62.220100	0.000000	0.000000	0.000000	0.000000	0.000000	0.000000
neg_20756	2.787100	1140.504272	16.945900	10.091400	8.971200	22.922501	10.835200	13.947600	0.000000	0.000000	39.756199	49.753300	57.682098	52.444302	66.970200	58.969601	50.876801	45.603001	40.884201	43.206200	36.077702	63.262699	77.459900	76.501297	72.984596	83.832001	81.128899	64.203903	53.610699	30.058001	44.654598	25.337200	26.186300	0.000000	0.000000	30.147900	19.636101	0.000000	0.000000	0.000000	0.000000	0.000000	0.000000	0.000000	0.000000	10.314300	0.000000	0.000000	0.000000
pos_19214	6.013200	809.595459	83.978600	106.481102	198.052094	194.227295	179.682999	162.840805	168.412399	145.603897	159.424805	232.042496	199.674194	154.445404	155.826202	188.468903	180.282501	161.079102	169.114105	177.563095	195.209503	210.196198	403.162811	378.562714	403.218506	356.768799	408.402100	378.827606	369.113495	165.230194	185.748398	254.945801	233.184799	191.137802	183.018707	169.701202	151.495193	166.145493	263.778595	253.255005	277.300507	245.117294	229.749496	258.271515	226.369400	254.505203	253.722397	115.473602	109.164299
pos_8596	7.859300	912.659180	316.067413	319.514404	400.364014	367.484894	349.334686	375.399689	347.074188	408.012512	410.738312	215.523407	195.272293	129.655807	133.071304	123.503998	130.095596	181.607498	140.739105	145.053207	361.555695	421.133514	531.467773	528.736328	609.757324	668.428223	598.360413	621.337402	605.947327	369.805695	258.827393	482.919189	467.168488	493.110413	469.649200	360.418701	364.962402	336.320099	410.816193	416.585388	641.399414	582.491699	323.125488	339.331085	360.743408	556.637695	555.990173	129.287094	131.127106
pos_7728	1.517500	383.265930	0.000000	0.000000	0.000000	0.000000	0.000000	15.546600	157.374603	163.858902	166.700607	77.989899	59.426102	71.490700	82.349403	127.097000	87.843803	104.377899	105.514297	107.784203	214.931595	194.867203	133.222305	122.589996	147.082199	185.692993	173.004395	123.667900	124.829102	123.528503	107.423897	120.051300	116.428703	109.615402	127.217300	97.580101	100.970802	98.503098	0.000000	0.000000	0.000000	0.000000	0.000000	0.000000	0.000000	0.000000	0.000000	0.000000	0.000000
neg_4710	4.221700	873.533447	231.786102	320.713409	428.890411	427.678192	331.751007	343.275909	334.087891	385.790497	279.667999	517.916016	486.027588	423.169189	461.168915	437.127197	459.244904	364.635498	439.217285	398.301514	566.907227	562.887695	1076.692383	1119.265625	1052.123047	1112.587891	822.641113	861.490173	858.015076	383.772705	433.330109	461.365692	466.903290	456.299591	395.093506	360.722412	293.121307	310.343811	430.955292	410.690704	499.765900	472.203613	499.831787	434.674103	445.553497	437.467987	465.161896	395.106201	393.166504
pos_4339	6.713300	783.648621	487.092010	500.182587	670.773926	700.341797	616.127930	676.146973	802.213928	790.734375	849.431213	721.182617	760.115723	522.507813	679.460876	660.982422	645.118713	695.307129	718.295410	724.329590	903.797424	1014.312500	1345.628906	1314.200195	1495.663086	1607.006836	1422.911133	1510.350586	1391.145508	775.022522	770.514587	1081.901367	1045.500000	1151.248047	1073.189453	891.085876	800.180176	878.210876	740.826172	735.302673	868.322327	848.070313	701.593323	705.762695	742.647522	860.701721	945.825684	713.037598	676.511719
pos_13104	4.203700	982.585144	58.849701	61.373001	50.689098	47.888599	61.126499	49.309399	311.290497	275.664307	276.364014	251.532196	241.011597	69.718803	93.601700	75.170898	62.861198	227.689804	206.670395	177.312103	46.347401	33.091202	50.691502	34.156601	76.332603	67.665001	52.970798	52.623001	44.764000	26.014999	0.000000	48.603802	57.963299	114.654701	105.953903	46.160198	44.921902	66.342003	0.000000	0.000000	10.565000	8.816200	0.000000	0.000000	0.000000	0.000000	18.743900	0.000000	0.000000
neg_16903	7.058800	1030.732056	0.000000	0.000000	0.000000	0.000000	0.000000	0.000000	151.265305	149.067093	158.140106	0.000000	31.757700	134.241898	88.852798	241.403198	279.214600	313.200195	355.790985	299.865204	193.481003	149.710403	489.050995	383.710205	786.530823	733.371582	761.831482	60.614201	808.542480	120.329803	58.850498	287.835693	336.633087	401.806213	467.548309	410.501709	445.998505	388.671387	13.231400	48.556801	0.000000	36.212002	28.792801	48.377499	25.792999	53.531799	46.473999	629.525391	694.830078
pos_9904	5.518000	774.526489	59693.503906	62078.269531	63447.246094	62011.574219	58246.652344	58613.437500	61366.671875	61536.414063	63094.781250	66472.117188	64556.492188	54724.417969	53041.000000	52141.843750	51799.539063	56490.054688	56647.660156	57209.035156	69482.187500	71549.125000	72814.390625	74440.476563	77151.148438	79337.820313	70818.843750	71000.976563	72643.851563	57906.988281	60256.640625	61303.535156	60481.082031	60541.570313	61358.421875	52079.347656	51892.589844	51267.664063	66535.203125	65714.539063	60378.492188	61211.957031	55344.527344	56783.304688	57705.156250	63703.906250	64635.445313	49771.320313	48730.460938
neg_3655	4.697900	812.522522	113.463600	147.499298	171.620499	148.270401	122.847198	115.537201	186.550903	175.513397	187.002808	202.738998	116.198196	92.174400	177.638901	0.000000	189.221893	244.819199	218.399704	214.403900	236.038803	221.117203	354.122101	319.708496	371.552704	345.439514	331.309601	344.003387	346.404999	182.154907	177.143204	220.074997	214.341995	215.541595	218.548706	199.429901	152.423294	157.657104	225.053299	200.024796	262.223114	219.757599	230.745697	255.354507	268.264893	263.253204	234.281693	161.695099	109.862701
neg_8470	5.487600	1082.686035	7.617700	0.000000	0.000000	0.000000	0.000000	0.000000	0.000000	0.000000	0.000000	0.000000	52.460800	53.585999	0.000000	64.378197	56.140598	71.030899	68.376099	79.291496	92.837799	76.339699	112.120102	109.471802	140.099197	151.221695	131.203003	95.218002	93.074501	39.964001	26.332500	85.449699	82.871803	110.657501	99.411697	76.755600	54.217098	82.884300	7.092000	0.000000	0.000000	0.000000	0.000000	0.000000	0.000000	0.000000	0.000000	0.000000	0.000000
pos_19874	7.681700	621.552124	0.000000	62.914200	95.643600	122.731102	74.758202	122.003799	98.956100	96.481400	95.604103	102.629501	101.081299	96.510696	72.310204	80.441002	84.958298	95.914398	98.363602	98.077103	157.149002	133.382797	203.924393	234.014603	191.325302	227.197800	188.776001	224.652695	179.455002	105.878197	128.254898	183.377106	194.493301	145.854095	142.136703	133.352402	124.886703	137.404800	121.346703	159.475296	151.062393	126.969704	116.634300	123.670303	122.201897	149.737793	152.598297	101.876900	110.607399
pos_2295	4.895400	1076.675171	0.000000	0.000000	0.000000	0.000000	0.000000	6.931300	0.000000	0.000000	0.000000	171.346405	172.789093	50.308498	56.754799	53.805599	36.869900	0.000000	33.637402	47.522499	106.383499	123.383400	134.034302	144.641098	164.623901	151.565994	94.274200	139.847305	137.380905	65.220802	56.648300	129.338898	140.523193	136.418503	158.354996	74.468803	50.334702	37.895100	0.000000	0.000000	0.000000	0.000000	3.746000	0.000000	0.000000	0.000000	0.000000	0.000000	0.000000
neg_1647	7.042800	1058.735718	0.000000	0.000000	0.000000	0.000000	0.000000	0.000000	0.000000	0.000000	0.000000	0.000000	0.000000	0.000000	0.000000	24.034700	59.864799	0.000000	0.000000	0.000000	0.000000	0.000000	39.154900	51.372101	58.133400	77.986801	124.700600	92.203003	80.310204	3.592100	0.000000	0.000000	0.000000	0.000000	34.210602	0.000000	0.000000	0.000000	0.000000	0.000000	0.000000	0.000000	0.000000	0.000000	0.000000	0.000000	0.000000	68.616302	57.622398
pos_20619	5.065500	774.525696	1115.091797	1142.284180	1287.056641	1426.712891	1185.015625	1174.016602	1262.975586	1298.142578	1311.489258	1302.878906	1370.141602	1045.770508	1058.628906	969.568420	1056.816406	1140.446289	1151.019531	1156.593750	1517.735352	1530.442383	1840.313477	1695.451172	1833.029297	1781.281250	1606.724609	1476.463867	1565.391602	1175.095703	1205.668945	1307.584961	1336.702148	1289.808594	1277.587891	1024.934570	1025.450195	1053.334961	1404.375977	1383.915039	1480.839844	1437.989258	1288.317383	1163.198242	1233.197266	1470.966797	1494.753906	928.180725	901.375977
pos_10701	6.306300	841.661133	1258.532227	1214.225586	1367.545898	1380.779297	1295.053711	1288.282227	1543.057617	1396.393555	1413.380859	1339.495117	1326.604492	1161.920898	1192.272461	1242.932617	1274.483398	1287.822266	1382.397461	1357.993164	1642.995117	1666.961914	1908.145508	1853.500000	1938.638672	1812.426758	1786.584961	1770.946289	1728.680664	1337.532227	1393.842773	1551.137695	1561.343750	1434.226563	1512.371094	1269.179688	1276.742188	1354.468750	1590.731445	1502.083008	1478.119141	1491.558594	1435.241211	1470.011719	1462.785156	1664.020508	1590.894531	1099.687500	1110.003906
pos_2546	2.505800	341.257111	57.963699	74.955002	0.000000	24.328400	39.155399	29.972099	330.503906	321.465088	258.452393	89.149399	91.955399	76.675697	65.869797	111.998497	72.357002	158.068695	162.158096	155.675201	52.387901	50.229698	0.000000	34.397701	50.902199	43.872101	36.251598	47.161400	31.059299	51.817402	34.102501	31.935400	30.832001	62.970200	54.396099	36.280998	50.158600	41.720402	0.000000	0.000000	0.000000	0.000000	0.000000	0.000000	0.000000	0.000000	0.000000	0.000000	0.000000
neg_9535	4.509700	762.485779	63.879299	79.099800	119.287003	154.000000	100.918602	129.575394	127.118698	135.751999	118.757103	112.502403	116.531601	101.707001	65.513298	125.523300	120.579803	129.477203	111.099998	142.475601	169.876495	193.342499	273.013397	271.661407	315.927185	320.605713	268.590088	265.559113	273.644501	134.451294	136.583496	153.666595	171.896698	134.041397	140.364594	123.578400	136.742203	117.678200	124.985603	126.780197	157.126801	163.388794	137.490601	144.584000	161.861603	175.019699	155.520599	108.288803	98.875099
pos_2101	6.488700	1074.692139	185.607498	202.899704	193.767899	191.743500	242.026398	220.882904	216.316193	180.549896	196.288605	150.985397	128.285904	165.635895	174.959503	179.409195	170.816895	186.054398	183.284195	204.046295	124.483597	120.826698	91.211403	92.316002	90.837997	75.359901	100.892700	81.507698	91.800003	156.693405	195.578705	131.902496	140.366196	140.877594	141.170898	169.605194	154.455704	158.202499	166.172607	147.965500	143.333893	157.160995	209.604507	203.370605	172.467697	152.812698	166.062393	201.170197	168.804794
neg_17785	5.006800	709.467102	85.951698	96.454697	193.878693	197.951904	222.056396	226.701508	190.682907	186.621307	183.429703	160.539993	162.123505	166.433502	165.083405	226.954102	207.019196	183.354095	185.859299	196.391495	242.496597	246.412003	566.604492	531.327087	577.225098	611.600098	460.097412	475.104187	435.311310	203.437500	233.005005	304.772491	301.772491	292.239502	280.117706	206.384903	237.895004	222.066299	220.418594	198.314194	250.763306	259.198212	225.495605	209.571701	228.096207	206.773102	223.503296	188.721603	174.760498
pos_7189	6.928400	679.608887	114.615097	138.784698	103.335403	160.788300	153.510696	182.921097	348.664307	356.439514	389.501007	424.002411	426.712585	360.687012	308.364502	351.717804	325.687500	409.157196	448.538788	387.470886	764.681213	753.949219	1021.969177	1021.356018	1269.998047	1087.573242	1038.853516	966.306213	1030.666016	650.987305	626.735779	785.642578	876.429199	790.860413	786.027771	607.835388	592.701172	604.508301	179.299805	180.784103	190.118393	136.268204	214.594696	146.262604	197.347504	251.633102	245.179306	280.148193	251.859894
neg_18770	6.016100	841.547852	249.650406	279.777313	320.770294	280.452087	301.221710	321.982391	319.976288	350.874512	339.805908	362.524689	340.677185	354.116913	317.293213	372.959198	364.196503	375.864502	387.099396	372.852509	586.868713	570.680725	612.544922	587.627014	738.585388	673.699219	595.364685	567.122986	551.860413	295.575012	379.511688	390.881805	380.926300	349.407196	393.852509	323.106689	288.617188	358.040314	312.742401	295.956787	321.613007	310.741699	318.652588	272.463593	328.364502	320.829102	359.701904	335.033691	310.629211
neg_8248	4.695500	954.553589	5091.011719	6228.519531	7930.113281	7284.734375	6435.140625	6685.847656	8115.910156	8046.566406	8136.304688	6294.605469	6796.046875	6758.019531	6963.187500	7621.851563	7078.488281	9598.292969	9342.203125	8861.812500	10854.132813	11625.218750	17446.093750	15917.968750	20131.328125	20226.234375	15778.203125	15902.000000	15730.671875	7499.648438	8386.070313	9055.585938	10157.523438	9190.000000	9541.554688	8462.773438	7964.367188	8296.078125	8732.546875	8563.386719	10138.906250	10569.367188	9728.976563	9808.687500	10209.458984	11853.539063	11118.390625	7474.871094	7294.026855
pos_1525	5.471800	1072.622192	0.000000	0.000000	0.000000	0.000000	0.000000	0.000000	47.054600	38.858601	15.947000	255.057999	248.434006	180.465500	154.613297	178.704300	158.605698	175.284500	161.433701	169.161102	196.195694	194.175293	214.104706	259.599609	261.212891	247.656998	276.796387	256.194092	291.893799	140.323700	132.462204	236.388702	220.505096	220.309692	221.518799	150.478302	140.310303	157.077499	0.000000	0.000000	0.000000	0.000000	0.000000	0.000000	0.000000	0.000000	0.000000	0.000000	0.000000
pos_15886	6.601100	850.629517	0.000000	7.727900	0.000000	0.000000	0.000000	0.000000	0.000000	0.000000	0.000000	22.288099	0.000000	0.000000	0.000000	40.280201	24.006500	39.549099	19.582701	20.945400	84.638298	95.583900	145.634201	103.544998	158.956100	138.832397	107.213097	116.360397	79.811501	78.015404	74.533600	121.474403	121.252800	103.236504	81.117104	98.229202	71.689697	86.326500	6.243600	0.000000	0.000000	0.000000	0.000000	0.000000	0.000000	0.000000	0.000000	0.000000	0.000000
pos_1120	5.882400	954.564453	782.854492	820.088379	1007.828613	939.857910	935.483887	940.005920	1021.737793	1022.495117	1024.940430	1109.107422	1050.317383	802.684082	793.491211	862.750000	933.967773	1036.737305	1045.385742	1013.158203	1223.830078	1237.025391	1517.523438	1435.357422	1649.534180	1593.644531	1532.721680	1378.104492	1439.126953	867.514587	946.107422	1097.008789	1120.384766	1110.687500	1081.893555	834.433594	870.979004	900.194275	1256.118164	1181.678711	1213.068359	1199.932617	1109.883789	1081.899414	1119.187500	1290.532227	1261.458008	746.393982	695.317383
neg_22234	4.225400	853.475403	269.876190	431.969696	457.914307	428.689209	384.037811	361.154114	542.497070	551.128418	496.230499	457.452606	453.778290	360.645813	356.892792	489.424103	445.397888	477.367401	495.462189	460.779114	761.770996	697.503418	1098.489258	1037.065430	1169.549805	1214.791016	1058.240234	1055.538086	1015.997620	470.900909	485.147888	552.075684	551.114685	490.968811	482.020508	458.475586	425.385986	416.919708	405.522003	399.491699	552.058594	522.002380	464.964600	559.668884	534.565430	618.535217	585.793884	350.840088	392.503693
pos_11841	7.144100	866.631897	0.000000	0.000000	0.000000	0.000000	0.000000	0.000000	0.000000	0.000000	0.000000	0.000000	0.000000	0.000000	0.000000	51.655701	36.380001	0.000000	75.126503	0.000000	182.080704	199.300507	260.937500	221.020004	275.316711	253.796005	293.926788	291.627014	317.022705	153.554703	0.000000	187.284393	177.491699	181.727295	201.069504	204.409302	166.969406	162.582993	0.000000	0.000000	87.665604	0.000000	40.844501	65.461800	0.000000	50.903400	0.000000	0.000000	0.000000
pos_16470	5.895600	72.876923	204.415604	308.038788	272.387909	267.637207	249.032806	244.823105	338.876099	294.864685	357.715210	432.044189	469.527100	298.175415	234.007706	259.869598	264.271698	200.492996	285.395111	295.557587	699.943115	635.272705	1305.591797	1098.050415	1276.841553	1400.279541	818.971375	848.310974	884.074524	441.280396	286.590790	412.451599	421.305695	396.831207	315.445587	260.945313	185.623901	195.709396	600.585693	530.452515	453.147400	525.585815	462.470612	425.660004	389.455200	643.687500	581.738586	192.523895	202.291000
neg_13214	6.621600	896.630554	0.000000	10.970100	0.000000	0.000000	0.000000	0.000000	0.000000	22.938101	0.000000	0.000000	86.569504	67.096001	97.337502	119.274200	95.272903	264.247803	240.228302	250.928696	274.860107	311.595886	575.234924	518.779297	1122.033203	1137.668945	985.369080	960.210022	937.767578	259.085205	214.868805	55.802200	96.872597	627.554199	670.354004	559.911621	517.719727	550.833496	11.736500	0.000000	0.000000	0.000000	0.000000	0.000000	8.934400	0.000000	0.000000	0.000000	52.703800
neg_12690	7.057000	1030.734985	0.000000	0.000000	0.000000	0.000000	0.000000	0.000000	27.462000	24.031300	22.297199	17.272600	0.000000	0.000000	0.000000	39.574402	33.281200	36.521099	71.942001	42.643398	0.000000	26.951200	74.878998	60.849400	125.985497	85.538498	124.854301	128.655899	140.182007	19.613001	6.269100	0.000000	26.687000	58.372101	0.000000	105.224503	106.017601	54.072300	0.000000	6.210700	0.000000	9.834600	8.540400	0.000000	10.607700	8.328100	0.000000	141.561493	124.101303
neg_18106	5.660500	132.973572	0.000000	0.000000	18.015499	0.000000	0.000000	0.000000	0.000000	0.000000	0.000000	0.000000	0.000000	0.000000	0.000000	0.000000	0.000000	0.000000	0.000000	0.000000	28.942900	0.000000	54.302101	61.146702	103.143600	77.863800	46.953999	64.534203	73.519798	0.000000	0.000000	23.449100	0.000000	0.000000	0.000000	0.000000	0.000000	0.000000	0.000000	0.000000	0.000000	0.000000	0.000000	0.000000	0.000000	0.000000	0.000000	0.000000	0.000000
pos_7581	6.933200	679.608643	0.000000	0.000000	0.000000	51.197399	0.000000	0.000000	92.724197	86.564598	99.097397	130.194107	118.028900	71.497902	71.219902	78.817001	84.821404	119.963402	112.366096	109.862000	175.548294	175.555206	219.612900	282.562988	293.048798	277.766113	238.005402	257.087402	215.556000	166.704193	166.392197	222.189301	244.979706	197.215103	210.689606	134.031097	156.862793	167.492096	45.791901	46.833302	0.000000	0.000000	0.000000	0.000000	57.310200	61.398399	70.887604	51.772900	0.000000
neg_21124	6.624400	1042.685669	12.834800	0.000000	0.000000	0.000000	0.000000	31.515600	173.364899	180.140900	172.494400	47.812500	0.000000	0.000000	50.768501	136.605194	122.240997	202.017807	204.418900	212.836105	38.050999	12.356800	173.785202	138.799698	369.398712	382.358398	345.903107	335.298798	360.984406	48.895599	27.359900	108.822800	126.665001	142.170395	178.306396	185.474106	177.886703	206.230606	0.000000	0.000000	37.345501	0.000000	0.000000	41.124001	31.950800	0.000000	43.785801	431.361298	387.732910
pos_19531	5.657200	619.479004	0.000000	0.000000	0.000000	0.000000	0.000000	0.000000	0.000000	0.000000	0.000000	27.555000	0.000000	0.000000	13.306400	12.186000	7.254300	0.000000	0.000000	13.916000	49.203899	51.183498	44.548500	33.971600	46.235901	50.522900	39.378601	44.276901	34.019299	94.944702	105.668800	86.737000	84.843803	76.355103	72.575996	59.549599	54.114899	49.322300	0.000000	7.162300	0.000000	0.000000	0.000000	9.185300	0.000000	0.000000	0.000000	5.859800	0.000000
pos_9184	5.712000	966.624878	244.526398	277.567596	280.847198	312.947998	239.110397	243.168594	333.137695	260.974091	263.550812	281.150085	311.397186	246.876999	247.292694	271.041290	235.026703	238.548294	236.233398	284.186493	353.816193	396.161591	405.997803	435.653290	410.728302	319.836700	332.058289	322.410187	427.046600	252.220703	256.863800	306.554199	301.873810	249.104004	216.228394	207.967194	213.192307	235.677002	378.938995	355.237305	346.487793	347.685089	261.741699	278.948486	292.595703	369.579315	352.992401	222.697800	194.883804
pos_3619	5.997600	942.625916	1728.665039	1640.007813	2080.914063	1830.546875	1515.517578	1527.730469	2055.970703	1442.332031	1762.161133	2069.937500	2038.378906	1519.328125	1495.788086	1461.818359	1480.025391	1521.005859	1473.949219	1716.556641	2565.888672	2581.066406	2814.083984	3050.714844	3182.576172	2765.835938	2228.611328	2500.349609	2709.046875	1640.851563	1836.372070	1860.622070	1867.261719	1583.760742	1532.334961	1286.852539	1387.452148	1297.398438	2240.826172	2148.044922	2092.814453	2077.353516	1677.334961	1653.385742	1690.055664	2070.414063	2047.377930	1165.531250	1168.723633
neg_3745	5.969400	55.043575	52.745998	70.671700	146.836700	133.877304	119.097702	154.581894	168.637695	157.789398	169.748993	148.937103	161.425903	142.600403	165.940598	148.339493	181.464996	165.892700	162.953705	134.837494	420.440887	238.226898	662.854614	656.115906	862.879395	471.732788	465.321686	454.523102	419.766388	194.622803	177.218399	166.086304	251.128693	163.360703	199.279495	138.526505	128.985794	146.828003	146.820007	151.565399	228.202896	179.480103	151.661407	209.304703	260.639313	229.881607	216.454498	123.488800	135.310303
pos_1151	6.330800	1048.721924	0.000000	0.000000	0.000000	0.000000	0.000000	0.000000	0.000000	17.752600	31.790001	123.417702	125.257103	73.284798	73.030502	82.672096	98.258698	72.724503	100.545097	90.629898	185.954193	182.280396	283.137512	291.313995	369.104706	341.131805	294.020508	300.425995	326.939209	90.293602	75.267502	181.010101	151.159500	150.846802	139.526093	76.664703	99.031998	116.685204	0.000000	0.000000	0.000000	0.000000	0.000000	0.000000	8.194500	8.957100	0.000000	0.000000	0.000000
pos_21689	6.056400	804.550354	277.372101	282.125000	403.899689	386.967987	389.046387	276.867706	396.855499	394.713593	367.642792	442.329590	435.442596	304.321503	316.862091	334.456512	315.486786	338.876709	345.500488	353.680389	454.645813	534.016602	727.710022	702.654785	776.389587	806.395996	770.370605	751.064026	661.196777	333.341797	340.230194	388.792511	405.256805	357.070801	380.293213	272.784393	307.462402	324.311310	501.277802	456.517609	436.763214	390.577911	397.501190	424.588898	336.574707	441.173309	449.706512	232.532303	206.081802
neg_18173	2.860100	795.406677	0.000000	41.379601	60.651600	40.158001	0.000000	57.580502	49.701599	49.752300	65.671097	63.951698	74.034897	77.038597	93.133797	69.225800	105.017799	48.853298	64.637802	78.936996	78.079697	52.290699	101.982101	101.717102	72.119400	70.552101	68.855698	71.186203	62.276001	54.867199	53.851101	71.702003	74.876602	66.329498	67.840897	67.122200	81.404099	74.260696	9.181200	0.000000	0.000000	0.000000	0.000000	0.000000	0.000000	17.682800	0.000000	14.898500	31.321699
pos_2788	2.709800	751.448303	15.779800	24.838200	8.699500	4.881200	0.000000	0.000000	61.622299	54.319901	46.781399	0.000000	49.077099	71.392403	55.905800	64.999802	74.595398	63.566700	69.445099	54.158401	74.581497	67.643997	74.842903	64.986603	82.289703	89.760300	94.043800	91.692902	80.153297	43.834301	45.390099	10.113700	0.000000	8.520400	0.000000	40.132198	44.605301	52.780399	0.000000	0.000000	0.000000	0.000000	0.000000	0.000000	0.000000	7.512500	0.000000	0.000000	0.000000
pos_9553	6.763000	916.568298	478.084686	548.467285	683.495605	674.037109	634.748474	560.080627	724.545898	902.347717	854.289978	559.621094	562.673279	563.352478	677.188477	716.039124	748.422913	789.354492	797.280823	701.724609	1135.469727	1222.972656	2020.942383	1844.311157	1981.359375	2179.537109	1984.287109	1972.294922	1860.897461	850.596191	733.515625	1051.902344	1110.339844	1157.954102	1197.406250	868.822327	910.912109	908.435974	642.187500	688.343811	270.658386	302.332306	637.764221	687.676819	632.164978	1046.813477	1074.941406	472.040985	487.039795
pos_1508	5.890600	954.566467	419.433807	415.255402	488.215607	470.415497	502.751709	444.902588	548.654297	532.515625	540.422913	580.414978	544.040527	438.515411	439.737305	437.449188	491.229187	517.848572	597.848572	513.983887	604.742676	672.106384	720.470703	701.187988	846.903809	825.129883	757.768616	750.969177	735.366211	465.278595	433.229004	549.949707	596.390076	502.478485	574.453125	430.066895	444.489502	415.532990	631.731384	638.767090	585.782227	688.335388	611.620117	568.899902	559.809082	689.986328	716.837891	348.528595	384.887512
pos_4744	4.689900	820.532410	0.000000	60.876701	82.553802	84.880402	101.535599	85.292503	285.455597	265.166687	259.320587	305.072815	319.723602	109.324501	117.542702	95.589600	109.698601	218.646103	211.231903	252.060699	45.266602	55.648998	104.547203	94.689598	115.294098	135.438400	90.317001	84.150299	87.744904	0.000000	0.000000	77.826500	61.000999	91.562698	90.636803	48.746399	30.475100	59.130100	0.000000	0.000000	0.000000	0.000000	0.000000	0.000000	0.000000	0.000000	0.000000	0.000000	0.000000
pos_18923	7.331000	1035.730713	8.421200	0.000000	0.000000	0.000000	0.000000	0.000000	0.000000	16.288900	0.000000	19.573000	27.982800	31.655500	0.000000	8.148300	0.000000	0.000000	29.430901	45.995098	57.061699	61.049000	58.383499	65.523300	84.344101	111.680496	58.028801	63.863800	95.783798	31.501801	59.108101	49.344898	65.673203	68.045303	50.034901	61.462399	59.595200	29.523701	0.000000	6.200600	0.000000	0.000000	6.835200	8.150400	0.000000	0.000000	19.935301	60.210800	38.335499
neg_2677	2.787900	1062.536865	0.000000	78.934097	44.410599	0.000000	29.504000	0.000000	80.477097	0.000000	96.852798	113.539398	76.772499	108.917503	108.360703	101.219704	86.985001	66.745102	90.654404	76.038002	104.801102	117.714798	85.215103	99.542503	117.029404	101.787399	113.313400	106.635300	116.255203	71.665298	0.000000	66.403900	53.583801	83.607201	54.193699	63.051899	70.914398	51.045799	0.000000	0.000000	0.000000	0.000000	0.000000	0.000000	0.000000	0.000000	0.000000	0.000000	0.000000
pos_13428	8.508400	850.703796	307.835205	314.885498	432.922913	399.696289	366.322998	355.887695	373.927490	347.254395	400.104492	205.549301	210.907303	140.420197	119.470802	147.209000	150.309296	133.903000	123.838203	153.253296	196.096207	169.279694	294.704590	316.297394	378.077911	331.099396	334.421387	308.567596	294.086914	183.293793	147.378998	229.848801	229.387894	209.909103	226.658096	190.523804	153.511093	182.626495	363.883789	325.747803	541.092285	533.993713	288.321808	246.592407	244.751602	369.528290	357.455109	142.352707	129.059601
neg_13450	4.694200	1022.542114	812.747620	1152.758789	1451.365234	1435.974609	1409.825195	1389.840820	1740.866211	1638.325195	1746.860352	1328.499023	1334.640625	1272.641602	1370.246094	1557.166016	1478.381836	1768.900391	1812.052734	1758.741211	2035.522461	2143.482422	2854.894531	2786.462891	3200.441406	3172.867188	2757.572266	2824.796875	2892.312500	1525.417969	1589.346680	1816.832031	1949.468750	1750.707031	1806.102539	1529.326172	1605.299805	1590.338867	1629.547852	1605.957031	2010.350586	2092.119141	1972.333984	2038.520508	2060.185547	2248.416016	2246.103516	1418.643555	1393.271484
pos_13429	9.236900	852.717102	1688.616211	1661.253906	2492.443359	2288.972656	2077.259766	2026.981079	2015.803711	1978.417969	2067.591797	1213.140625	1279.732422	841.221985	822.226624	824.524902	835.708496	770.028809	807.118713	829.625977	1211.442383	1247.449219	1971.115234	1932.183716	2112.740234	2089.748047	1905.006836	1913.564453	1902.037109	872.727112	924.870117	1411.259766	1384.624023	1317.971680	1402.913086	979.150879	947.843323	958.511719	2011.319336	1902.656250	5714.579590	5100.117188	1521.847656	1542.767578	1548.008667	2201.396484	2146.009766	758.346191	826.241699
neg_2083	5.912100	53.651176	70.226303	110.542999	116.182503	81.238297	104.543297	132.974396	93.781403	142.072098	123.001099	111.739098	139.870804	105.496803	116.092201	145.246094	165.812698	95.266197	185.458298	185.130600	223.491898	208.785400	266.683014	288.477997	318.828308	332.728088	297.116913	301.547913	275.027191	105.468498	136.750702	130.052795	167.772797	112.060997	116.531403	139.511505	149.011093	134.143204	188.556900	129.566895	178.208496	127.555901	172.573807	186.212402	131.528305	230.285797	271.344299	138.693207	116.615898
pos_8408	7.856700	912.659302	461.825409	522.544922	604.419922	572.111328	588.154297	600.946289	581.963928	682.899902	685.414978	318.187714	293.892090	181.648804	161.020996	213.310806	220.036697	252.125504	245.537796	231.445206	547.463379	662.439514	872.714783	840.177673	1022.499023	1118.660156	997.628906	977.814514	1053.155273	615.598083	515.489685	760.745605	725.527771	878.686523	817.451721	571.022522	512.333984	557.820801	629.743225	621.782715	978.807129	1062.646484	509.345001	566.645020	563.949219	885.731384	864.284180	193.613495	170.331894
neg_4003	5.658600	294.409668	43.131001	79.585800	169.244904	113.655403	126.328003	131.660507	185.212204	203.865097	127.618698	159.366592	82.135902	96.279099	154.643997	173.150299	122.095497	203.422607	128.891006	162.321198	345.866913	347.595703	652.715820	591.953125	605.437988	499.079102	393.028595	305.954102	440.825714	101.791702	71.331200	148.430801	135.731003	165.021393	168.741806	129.054199	111.382004	74.285797	214.115005	254.999405	199.485504	239.829498	336.605499	181.992401	251.258194	215.930405	248.464005	179.835693	135.208298
neg_6552	6.156500	1076.684937	0.000000	0.000000	0.000000	0.000000	0.000000	0.000000	0.000000	0.000000	0.000000	51.938301	0.000000	0.000000	55.377201	0.000000	0.000000	34.903900	0.000000	5.567000	79.328201	109.754997	149.551102	86.334503	140.479904	105.873703	101.620697	155.669998	105.880997	63.958401	56.848000	89.374298	95.460297	65.386803	67.922997	65.300499	34.165401	82.600304	0.000000	0.000000	30.455000	0.000000	0.000000	0.000000	0.000000	0.000000	0.000000	0.000000	0.000000
neg_17334	6.626400	121.057175	0.000000	0.000000	0.000000	0.000000	0.000000	0.000000	0.000000	0.000000	0.000000	0.000000	0.000000	0.000000	0.000000	0.000000	0.000000	0.000000	0.000000	0.000000	0.000000	0.000000	0.000000	0.000000	43.087601	53.615200	78.796097	27.339899	65.668503	0.000000	0.000000	0.000000	0.000000	0.000000	0.000000	0.000000	0.000000	0.000000	0.000000	0.000000	0.000000	0.000000	0.000000	0.000000	0.000000	0.000000	0.000000	56.214298	34.535801
neg_13249	4.694300	1022.540649	1465.295898	1931.830078	2604.695313	2732.017578	2541.853516	2496.937500	3157.701172	2939.880859	3028.554688	2398.623047	2422.244141	2368.468750	2477.421875	2718.496094	2786.865234	3266.962891	3355.496094	3116.173828	3747.976563	4099.183594	5546.031250	5221.046875	6051.781250	5995.046875	5435.964844	5274.980469	5342.839844	2828.017578	3023.037109	3441.468750	3453.779297	3126.460938	3313.271484	2979.884766	2950.484375	3019.875000	2929.853516	2851.664063	3634.822266	3468.597656	3599.146484	3679.353516	3751.208984	4094.203125	4000.115234	2552.832031	2563.773438
pos_15204	5.872500	916.608765	0.000000	12491.578125	14169.164063	13624.523438	10811.898438	10915.177734	15471.367188	12996.281250	12914.992188	17038.433594	16675.025391	12196.937500	12613.875000	11572.125000	10918.912109	12167.179688	11796.617188	13935.907227	19142.019531	20820.812500	21153.875000	23903.330078	25183.109375	22537.125000	19245.093750	19582.218750	20916.703125	12980.140625	15207.367188	15838.882813	15544.149414	13622.632813	12393.828125	11256.671875	11191.562500	10960.062500	19192.671875	18499.718750	17267.671875	17081.984375	14449.960938	13583.585938	14760.613281	17856.453125	18098.718750	10593.861328	10207.345703
neg_13411	4.511600	829.470398	57.238499	63.439999	105.310097	94.086899	81.773697	56.529400	58.742901	88.332603	101.200104	75.050003	97.363998	79.786301	92.522102	96.745300	90.525497	105.907997	82.195396	97.864601	122.960899	124.893898	213.434097	172.847900	215.821793	230.796997	191.755997	177.014297	171.764999	97.031502	101.992699	86.205002	120.418198	109.602203	113.493698	103.380997	86.338600	90.303200	102.013802	103.814301	102.634102	109.030197	117.344101	101.382698	111.249603	121.273300	121.033401	101.190201	90.940102
pos_23050	5.836800	642.426453	0.000000	0.000000	0.000000	0.000000	0.000000	0.000000	0.000000	0.000000	0.000000	37.668999	43.075802	20.587099	0.000000	19.939501	0.000000	19.642000	30.829800	0.000000	55.819698	88.994598	101.702103	71.145599	90.780602	100.867996	77.989899	86.150299	65.584503	70.906403	69.855499	97.346100	88.885201	104.285896	105.696297	64.409599	72.193802	86.212502	0.000000	0.000000	0.000000	0.000000	0.000000	0.000000	0.000000	0.000000	9.007600	12.376400	0.000000
neg_22053	4.223700	853.476868	50.654301	105.327904	112.620399	92.985802	86.134499	78.439903	118.376701	121.903603	114.919601	101.073196	98.401001	96.440201	96.629601	103.515297	86.719704	97.002296	116.828201	93.365196	146.914597	158.671799	276.300507	231.753204	278.178192	274.894989	238.570602	215.068604	238.468002	121.749802	112.714500	126.357498	118.669601	152.016403	120.807198	98.852501	112.736603	85.460098	109.646698	89.162903	129.390396	129.526199	126.114799	115.750397	149.303497	108.605499	145.612701	88.634499	110.599602
pos_8193	8.065700	838.663696	173.840607	190.832901	360.092804	333.672913	290.178009	293.766815	315.162415	269.151093	287.323700	407.869385	450.620087	369.540497	423.402802	338.204315	399.214813	339.518097	376.773895	401.190186	523.654297	464.053711	837.621094	792.939880	911.002930	807.883301	749.241699	745.102478	794.517090	321.722687	365.940887	446.103302	496.235596	396.587891	395.880890	342.857208	332.460205	369.155487	444.040009	385.808105	319.289307	383.190704	341.374786	322.236786	353.991211	445.037598	429.596710	315.890106	293.546600
pos_15450	7.416100	293.800323	0.000000	0.000000	0.000000	0.000000	0.000000	0.000000	0.000000	16.224701	0.000000	0.000000	0.000000	0.000000	0.000000	0.000000	0.000000	0.000000	0.000000	0.000000	77.416298	48.379002	81.051300	102.745300	122.147598	234.865997	202.793793	223.480804	168.708405	0.000000	0.000000	0.000000	0.000000	0.000000	0.000000	0.000000	0.000000	0.000000	0.000000	21.818399	64.253899	115.360497	0.000000	0.000000	14.484900	23.472099	37.833500	0.000000	0.000000
neg_9411	5.732100	1012.632751	204.297897	315.733612	270.158691	316.101105	292.235596	358.131287	310.248810	322.575897	354.670685	269.815186	292.289093	295.991699	259.848114	294.768311	286.896698	297.520996	314.723114	331.338104	444.517609	386.966095	455.168488	469.042999	503.690704	486.268311	428.550507	406.162109	403.296387	270.962189	237.160202	334.367706	299.692596	292.420685	267.573700	257.992188	287.907715	269.082794	339.115997	286.452393	348.135315	331.239685	347.627197	414.980988	365.881805	469.377686	396.437012	266.882599	203.863602
pos_2677	5.749300	1062.703369	19.993000	7.256100	5.132600	0.000000	0.000000	20.781099	57.355000	46.697498	0.000000	239.768295	283.888702	141.320999	148.848999	174.714096	193.122803	198.447006	186.419601	182.373398	245.086304	271.623993	379.805908	357.070099	434.869110	413.010986	380.962585	366.644012	359.508514	127.842201	122.497299	247.235107	244.620499	249.835007	238.710098	147.813797	151.927505	134.754501	0.000000	9.435300	0.000000	0.000000	5.796100	16.124500	19.241199	10.609500	0.000000	21.000999	10.200300
neg_7779	3.977500	474.333618	149.673096	179.234604	87.557899	163.469604	0.000000	144.791504	185.695602	173.960602	190.654297	337.324005	281.924286	263.454803	266.981689	250.340805	276.202911	296.498993	275.981689	267.085693	182.162704	175.421097	191.236496	188.092407	184.147797	196.242401	56.994900	235.815994	201.751694	251.877197	232.232803	249.691406	245.330597	232.115402	264.000000	221.272598	257.721710	245.595505	97.236000	131.475494	142.877808	130.635895	110.128700	139.611603	125.069000	120.612198	103.856102	166.193100	179.992294
pos_10124	6.306600	841.660950	2189.650391	2209.408203	2673.224609	2556.029297	2459.242188	2439.953125	2973.640625	2788.130859	2659.486328	2465.923828	2536.105469	2185.421875	2219.517578	2270.773438	2226.929688	2600.361328	2548.019531	2483.490234	3110.417969	3267.507813	3537.083984	3353.382813	3783.058594	3569.232422	3479.824219	3388.916016	3473.117188	2596.261719	2587.583984	2940.722656	2954.568359	2709.332031	2746.830078	2341.787109	2469.542969	2413.962891	3074.503906	2916.359375	2947.820313	2758.923828	2804.345703	2715.804688	2783.031250	3178.158203	2919.414063	1998.957031	2036.530273
neg_14876	2.491300	292.200989	55.351002	0.000000	0.000000	0.000000	0.000000	0.000000	0.000000	0.000000	0.000000	0.000000	0.000000	0.000000	0.000000	0.000000	72.680603	66.180099	0.000000	0.000000	205.986206	0.000000	0.000000	0.000000	167.091599	0.000000	127.114403	0.000000	0.000000	0.000000	195.960602	0.000000	0.000000	158.605103	0.000000	0.000000	143.991699	0.000000	0.000000	0.000000	0.000000	0.000000	61.761799	46.545700	71.505600	0.000000	48.941200	230.811798	252.619507
neg_9340	4.296000	665.459595	118.310699	148.278595	194.287598	189.465195	0.000000	177.803604	168.685898	141.036606	154.430695	164.933502	159.285400	142.192307	155.186493	136.863800	158.471695	205.158203	181.540802	192.872803	261.951385	268.065887	420.042999	407.494110	488.509308	425.697510	369.592987	364.520508	412.550507	148.571793	147.961395	176.470596	152.240997	163.788605	142.968094	111.727097	142.530594	125.900597	142.444794	152.932404	176.117203	199.800705	198.669693	187.227203	168.670898	193.154495	143.129303	129.136597	119.067200
pos_20245	5.563200	731.570251	0.000000	0.000000	0.000000	0.000000	0.000000	17.874599	0.000000	0.000000	0.000000	76.557503	122.907303	70.972397	61.855701	85.970802	66.754898	59.094700	68.525101	86.754601	0.000000	0.000000	0.000000	46.003101	0.000000	0.000000	0.000000	0.000000	24.819700	334.638885	366.503906	402.716095	373.370392	360.672607	339.272888	306.617889	331.519012	321.486603	64.006699	54.140301	0.000000	38.418999	63.309502	0.000000	64.141197	0.000000	52.384998	61.932598	72.122902
pos_12730	8.507600	850.701538	952.051819	986.730530	1309.586914	1334.065430	1174.547852	1181.161133	1154.019531	1275.125977	1097.858398	623.742188	639.056580	408.408691	406.122314	425.369904	460.215302	423.766113	436.725098	422.564514	613.590820	626.488770	969.771973	1019.207520	1068.320313	1051.567383	1018.003906	995.312012	927.903320	476.812988	486.887512	796.436523	817.022888	762.889587	714.232422	520.077087	543.088928	60.467400	1089.565430	1008.978027	1619.480469	1649.962891	862.414124	819.511719	794.327087	1058.331055	1118.473633	386.723907	374.756104
neg_9539	5.585400	762.564575	60.455898	102.098297	126.742699	113.205101	144.517593	111.776703	134.092194	112.173302	123.548698	97.692596	104.680496	100.774002	107.070297	122.873703	148.567398	127.720703	141.645905	126.114899	181.418701	156.361603	235.710297	199.566803	225.569794	238.365494	184.987305	206.713394	205.404907	119.336197	126.180801	138.700699	127.647301	138.029404	145.736603	114.381203	171.662796	108.869301	114.299500	133.952499	135.476196	144.346207	166.873199	139.798996	146.507706	167.002106	138.067093	97.129501	110.797401
pos_8583	7.582600	836.648071	119.233803	163.321701	182.411407	199.503494	202.233307	162.098404	191.330307	160.894501	189.608002	207.337799	250.493393	171.637207	204.305893	197.614502	198.172104	221.872803	210.162994	208.824203	302.986786	280.249298	317.685303	305.177490	308.788605	333.846893	305.433105	351.855194	315.065704	247.957504	228.057495	285.809601	247.858795	231.977097	224.469803	220.965698	221.308701	233.246506	204.872604	195.428207	211.990997	199.418594	205.690598	204.422501	194.744095	229.012207	225.809097	232.160599	244.682999
pos_5490	6.712200	783.647644	250.341995	266.594513	371.013397	389.017303	346.970490	356.685089	413.205292	421.247101	380.513702	410.421112	391.814911	266.068604	376.678986	344.419708	309.047607	397.320801	326.415009	332.876190	457.252411	470.185303	703.485779	714.875977	806.910217	861.009277	729.220215	770.232422	771.931213	467.609589	396.045410	560.444275	554.964417	623.337402	619.097717	458.336395	494.940887	433.049591	399.936798	400.305389	438.246796	385.978302	349.003387	367.010712	409.732910	453.702393	520.718323	395.267090	348.094208
neg_23376	5.016900	790.490845	38.153801	40.462502	88.842598	85.821198	100.853897	62.626400	122.763397	88.999397	106.093498	177.479706	181.824707	184.259506	205.524307	227.399902	213.450806	241.645401	267.161102	253.212296	117.990097	116.114799	253.369400	227.642899	252.021500	241.403305	200.011597	189.039902	193.190399	576.857910	637.876526	741.692383	863.979980	652.257813	694.534180	729.247070	701.033691	665.601624	79.386497	95.071701	174.950195	132.272598	134.760895	139.172501	136.776398	171.675400	159.126205	164.781494	136.135696
pos_11849	7.859400	865.701965	191.067902	160.350006	211.379303	207.189697	184.763107	184.905807	172.663193	199.925507	184.633698	128.016098	135.522293	96.990997	83.872299	107.135002	83.925201	89.625504	100.979103	107.560699	185.203506	171.136398	273.894012	244.753403	311.691406	279.484589	259.663788	252.120697	253.084396	157.943604	160.611496	218.931198	222.926498	223.132294	179.492096	167.611801	157.401398	151.857407	241.045502	210.812607	325.475586	360.778290	167.488205	155.118698	173.984604	200.682007	219.984299	72.805496	0.000000
pos_20409	6.035500	625.534241	9.274500	21.641701	0.000000	9.276500	16.791500	0.000000	0.000000	0.000000	0.000000	28.015900	31.282301	14.228000	23.669600	17.799000	17.969999	30.490801	29.481800	0.000000	64.885597	56.336399	57.882198	69.931099	84.784203	55.517502	63.382801	68.665604	69.498199	57.122299	58.506901	84.509300	60.744801	69.433701	66.181801	43.147400	46.293201	49.553299	21.504499	0.000000	18.577299	0.000000	0.000000	0.000000	0.000000	12.036500	0.000000	0.000000	0.000000
pos_17385	0.438700	290.112762	165.837296	196.988007	123.557503	96.311996	148.321793	158.776993	267.120392	299.667206	294.935089	329.645996	402.851593	237.656296	223.403702	215.341904	208.371506	294.017090	305.225098	302.770508	121.672096	102.376701	81.177696	107.336403	126.259003	135.974701	89.496101	100.799896	76.865402	47.984501	29.373400	58.723900	54.945999	45.675499	82.450302	56.071602	60.753101	51.810299	0.000000	42.236801	28.582199	46.973801	20.241199	35.786400	33.453400	34.674400	49.929401	0.000000	36.972900
pos_17833	6.321400	879.619568	236.699295	231.675507	265.695099	248.636993	244.135101	222.040298	258.299988	269.612305	268.196289	245.838303	240.376602	194.858307	186.162506	201.896698	221.636703	215.884796	228.536102	224.630600	269.292694	295.595490	331.951904	335.186798	384.377686	350.715302	349.922089	340.670898	362.849915	243.591293	261.313507	301.230011	282.575012	286.557587	288.386200	234.834595	234.333298	243.971603	292.667511	303.509003	268.366211	305.661102	280.112793	274.822296	246.270004	278.358398	294.144012	217.296097	228.646896
neg_19022	3.795100	1128.658936	0.000000	0.000000	0.000000	0.000000	0.000000	0.000000	0.000000	0.000000	0.000000	157.371201	157.010895	143.627396	0.000000	150.270798	138.990799	72.079201	48.077999	55.146301	346.391388	352.354492	442.305908	382.974396	404.408905	420.506287	269.983612	246.549194	245.804398	244.273193	298.309296	0.000000	164.865601	201.912598	185.668793	103.462898	110.172699	0.000000	0.000000	0.000000	0.000000	0.000000	0.000000	0.000000	0.000000	0.000000	0.000000	0.000000	0.000000
pos_7446	6.142700	892.609802	837.931213	848.966309	1066.384766	1145.034180	1011.044922	950.965820	1179.926758	1118.708984	1094.176758	1200.132813	1244.086914	912.973572	927.360779	896.585388	893.293518	1025.769531	984.919373	1055.645508	1658.415039	1780.811523	2092.916016	2033.178711	2383.609375	2250.378906	1866.963867	1937.244141	1895.003906	1042.360352	1053.343750	1247.361328	1229.192383	1097.760742	1101.930664	801.184570	809.412109	881.432129	1325.701172	1236.177734	1319.292969	1260.127930	1109.558594	1097.596680	1106.560547	1402.381836	1492.041992	729.398376	728.877930
pos_6758	0.438800	222.144073	94.019798	78.800201	87.769798	106.038597	91.871300	71.866501	120.571999	113.081703	108.029602	107.303101	106.538300	103.102997	88.377296	95.980797	106.149399	107.433296	107.519501	104.696999	74.152199	79.550003	82.900902	80.911201	76.825699	71.334503	89.861900	99.606400	105.734703	60.116501	62.287800	61.312302	74.750603	72.895897	73.219002	65.784698	56.545700	61.463299	48.247002	47.933601	54.372398	52.087601	58.043999	56.946899	39.762699	74.082497	59.249401	51.703300	52.984600
pos_8212	6.148300	911.649353	123.935501	125.021103	175.806000	175.208099	156.199799	130.502304	145.430206	171.462997	173.028595	186.376495	166.419907	135.393204	131.311798	145.028595	132.045807	143.632004	161.000702	140.184601	256.946991	267.928192	296.532715	277.028107	359.817413	362.776398	305.578613	312.925293	298.487091	132.121002	141.208099	168.430405	188.967407	168.146606	174.330704	112.777397	142.678497	136.266006	225.176895	190.231598	217.318802	193.955307	173.690796	162.601700	179.199005	218.511002	190.143707	123.995796	106.497803
pos_13614	5.264500	912.578918	627.011230	663.593323	810.545410	721.418884	679.712891	643.100098	843.312500	783.659729	703.505920	797.204102	794.584473	660.867676	684.332520	703.657715	615.408691	687.085876	675.377014	737.564514	850.515625	954.284729	1210.035156	1060.933594	1220.334961	1342.061523	1198.672852	1076.923828	997.057617	828.365723	829.223572	944.767090	978.429199	831.791504	847.315918	742.809570	732.578613	760.335876	941.785583	882.174316	879.465820	836.060486	747.885681	726.984375	796.902771	808.198730	819.220703	492.818115	548.702576
neg_9545	4.782700	764.468750	138.628296	190.688004	231.410599	224.554001	237.307007	208.985992	277.052185	279.572296	283.598389	218.727295	188.339401	177.012604	167.979904	240.640396	250.161301	281.655304	296.310486	268.477509	369.129608	392.643097	545.745117	531.153320	686.282715	685.884277	559.330627	541.157715	565.727478	246.806198	226.662094	279.445099	317.337189	257.054199	290.449493	237.699493	249.472198	247.572495	239.726303	223.167007	310.743195	306.917999	311.766815	340.405792	310.558289	373.658386	381.382111	208.681503	201.744598
neg_3648	3.043500	812.450806	22.434601	0.000000	43.312199	47.027802	52.550800	50.088902	176.156403	190.480194	170.666595	233.746597	157.466095	221.544205	235.310699	206.406998	180.669601	183.276398	185.825607	189.390396	0.000000	0.000000	0.000000	42.362701	50.673100	55.045200	0.000000	0.000000	18.343100	42.486099	53.770901	61.980999	61.235001	57.173500	88.412697	0.000000	74.311600	66.346703	0.000000	0.000000	0.000000	0.000000	0.000000	0.000000	0.000000	0.000000	0.000000	0.000000	0.000000
pos_9883	9.626500	674.598877	301.717010	320.339111	400.633789	394.437012	418.935486	401.392090	451.833313	460.255096	410.117401	468.509796	513.279297	366.054199	342.178986	436.672394	383.629395	460.053009	413.191406	457.637695	468.079590	434.622589	613.039612	581.498474	638.905273	719.226624	645.388184	640.122070	591.850586	279.288300	300.210205	430.910614	424.856903	460.374512	486.204102	358.910889	344.752899	344.183807	325.656708	337.441193	300.739014	296.703888	0.000000	333.022888	315.932404	358.857910	367.401611	237.863297	234.222900
pos_12927	6.778600	999.737244	0.000000	0.000000	0.000000	0.000000	14.249700	0.000000	0.000000	0.000000	0.000000	21.862200	20.222200	12.760500	20.851999	0.000000	14.445800	17.839899	0.000000	0.000000	0.000000	22.246099	49.307999	0.000000	0.000000	51.648399	37.263901	55.261700	42.467800	0.000000	0.000000	22.527901	0.000000	32.741699	0.000000	17.162399	0.000000	0.000000	9.097400	0.000000	0.000000	0.000000	0.000000	0.000000	0.000000	0.000000	0.000000	67.588501	77.801498
pos_17758	5.514400	612.470215	1086.612305	1096.691406	1339.413086	1347.931641	1136.221680	1160.938477	1509.302734	1394.277344	1366.388672	1335.460938	1379.978516	943.945313	991.062988	918.198730	919.589417	1141.110352	1120.617188	1133.247070	1542.846680	1516.335938	1868.271484	1846.993164	2112.947266	2144.447266	1913.601563	1812.157227	1879.953125	1006.295410	1184.164063	1312.028320	1336.136719	1299.882813	1200.001953	925.853516	915.314880	961.764221	1440.592773	1345.486328	1336.153320	1284.458984	1139.204102	1191.371094	1127.889648	1450.914063	1585.552734	754.034729	731.437500
neg_23392	0.502100	880.327454	83.308296	143.119904	132.791504	119.170502	173.362198	195.778595	112.792397	100.076599	127.064301	123.825302	107.984200	106.306503	106.013901	122.005203	120.745201	77.600304	85.015198	76.012299	54.523201	84.371300	108.658203	126.444000	149.765900	120.711899	100.611397	110.945099	95.122902	56.270401	59.462502	70.509499	87.626602	52.873798	59.104698	38.742500	33.826801	35.918201	28.690500	30.664301	29.344200	34.900002	0.000000	17.893400	0.000000	36.045399	41.261902	26.450701	34.801601
neg_19445	5.662600	149.868973	0.000000	0.000000	0.000000	0.000000	0.000000	0.000000	0.000000	0.000000	0.000000	0.000000	0.000000	0.000000	0.000000	0.000000	0.000000	0.000000	0.000000	0.000000	0.000000	48.295502	60.097099	60.438499	152.319000	85.133400	125.566002	101.748001	86.877197	0.000000	0.000000	0.000000	0.000000	0.000000	0.000000	0.000000	0.000000	0.000000	0.000000	0.000000	0.000000	0.000000	0.000000	37.224499	18.681400	0.000000	46.889702	0.000000	0.000000
neg_2442	6.159300	936.606750	784.216797	903.802185	1456.615234	1411.543945	811.293518	1109.904297	1693.514648	1559.988281	1673.314453	1233.648438	1203.741211	1275.117188	1164.669922	1698.081055	1253.223633	1475.215820	1474.355469	1502.745117	1926.285156	1996.974609	2612.748047	2423.089844	3498.173828	2965.453125	3060.335938	3112.574219	3086.265625	1313.437500	1349.543945	1599.552734	1602.666992	1567.983398	1648.998047	1670.092773	1603.411133	1603.431641	1349.594727	1480.547852	1676.226563	1712.668945	1665.304688	1739.297852	1788.487305	2046.388672	1970.280273	1276.936523	1243.379883
neg_7816	5.731300	692.506226	130.674698	150.014297	141.168594	171.310104	156.210800	136.353302	163.113495	155.549805	153.932602	135.228104	131.029800	133.201797	148.968002	173.834000	134.391998	148.846100	172.689499	148.564606	170.191498	182.173203	245.248993	213.215897	318.342804	264.681885	239.012604	231.181305	235.505096	159.061600	158.390503	207.977295	202.940994	181.948593	206.064896	176.356796	179.162994	165.626099	167.002106	156.184692	167.096802	179.772003	184.078598	188.340897	172.007797	181.333405	192.241196	147.128296	143.521606
pos_2840	8.393200	876.717957	291.452911	392.154785	477.416992	529.259277	433.165314	416.430389	466.662811	505.164612	467.847412	274.712402	294.981201	197.204498	211.151505	205.142807	197.221603	237.471695	195.826797	215.304398	508.183807	582.291016	948.054199	953.820313	1111.341797	1071.698242	961.981873	964.870605	963.384827	410.548096	364.996094	699.350098	629.730530	669.548279	714.104492	478.155792	450.544708	465.532715	446.476593	432.129608	1695.706055	1673.627930	447.182587	472.186310	436.262695	619.081970	661.837402	175.408203	145.023697
pos_20277	5.780100	814.494568	711.042480	683.645508	823.789612	850.657227	795.931580	793.147522	884.270020	882.559570	880.815430	830.277771	841.364319	685.715820	703.066406	777.866699	755.271484	828.460876	830.345703	816.818787	968.500488	953.679199	1102.944336	1063.881836	1093.752930	1169.453125	1125.145508	1100.744141	1051.875000	673.974121	669.526917	730.234924	809.937500	751.488281	733.294922	601.032227	677.383789	643.256287	874.779785	814.215820	740.191895	758.251526	800.925293	756.497620	756.029297	943.970215	919.935486	550.861328	475.285187
neg_18392	4.296100	838.504761	107.986801	170.056793	157.265900	159.275406	111.076500	131.879395	480.989502	531.663086	449.210388	400.160614	364.786102	419.674805	377.020996	384.890106	388.713898	0.000000	0.000000	520.730530	263.923096	253.909393	351.524689	290.537598	442.666687	416.659912	237.871796	222.919601	247.883499	98.963501	90.171600	133.306000	120.368698	194.950195	214.835205	142.184296	138.096207	113.548599	0.000000	0.000000	0.000000	0.000000	0.000000	0.000000	0.000000	0.000000	0.000000	0.000000	0.000000
pos_15933	6.865400	1019.767395	0.000000	8.398100	0.000000	0.000000	0.000000	0.000000	0.000000	0.000000	0.000000	27.013599	42.499199	18.533800	0.000000	0.000000	37.546398	28.515600	0.000000	20.978399	75.415901	79.810898	112.444298	96.694801	119.969200	100.014397	116.647697	105.576797	79.109299	55.077999	58.536598	72.937897	72.051300	50.956100	60.635399	34.752399	30.593800	43.636200	0.000000	2.994400	0.000000	0.000000	0.000000	0.000000	2.363700	0.000000	0.000000	0.000000	0.000000
pos_5555	4.584500	1106.697266	4.928900	0.000000	4.292600	0.000000	0.000000	0.000000	0.000000	0.000000	0.000000	108.135399	141.383408	32.333698	15.862400	33.644600	39.165298	29.334700	31.423201	51.503700	58.327499	66.260300	41.758301	61.513401	68.330002	74.637199	59.137001	63.732101	61.140499	9.692400	29.957800	79.802902	99.140800	114.785500	128.013397	30.747299	27.719900	33.243401	0.000000	0.000000	0.000000	0.000000	0.000000	8.171900	0.000000	6.984800	0.000000	0.000000	0.000000
neg_17617	0.507600	836.274292	101.093399	108.895103	117.279701	131.913803	122.049400	91.670303	155.755402	157.369904	145.822906	65.224197	67.996498	91.598297	101.684898	100.430801	99.312302	99.589996	85.858002	86.083900	61.650799	101.536301	91.058403	90.127701	110.871803	93.470497	105.683502	101.183502	119.258301	60.284401	63.076698	36.273201	57.887100	66.464600	54.071800	62.525101	48.898800	49.544300	73.284500	94.155998	112.257797	79.021202	83.810097	99.950203	98.537102	96.945702	76.328697	41.361801	44.672798
pos_5717	9.037800	904.633545	0.000000	37.551601	70.686600	52.808800	73.752502	71.033600	65.545197	72.443802	0.000000	142.263107	123.394096	108.110199	122.584702	116.985802	121.850502	131.968307	143.886200	133.665497	172.531494	175.596603	276.312286	244.798294	275.388885	299.057892	307.997101	295.837189	275.167694	72.832703	92.921402	141.712997	156.596100	139.906296	165.527100	114.992104	113.716003	106.438202	71.071098	87.500801	67.836403	128.085907	64.317703	76.465302	68.810898	99.932404	83.493500	95.014503	89.194504
pos_8425	5.443500	964.609253	599.030823	570.698181	663.943787	677.439880	699.333008	685.828125	714.231384	848.330078	742.009277	648.520020	659.177185	586.232910	570.197815	572.738281	544.248474	653.245117	594.771484	629.323181	759.979492	765.867676	1064.720703	946.644470	1198.463867	1178.268555	1080.127930	1019.001526	963.807617	572.264221	646.715271	697.387207	647.501526	633.314880	701.264587	485.288605	551.206482	512.586426	856.278320	763.320313	823.225098	755.848083	737.219177	760.261230	778.711914	882.572327	847.736816	426.451202	465.197296
neg_20796	5.743800	160.688370	0.000000	0.000000	0.000000	0.000000	0.000000	0.000000	0.000000	0.000000	0.000000	0.000000	0.000000	0.000000	42.844200	0.000000	0.000000	0.000000	0.000000	18.243099	105.092003	87.946999	77.505997	133.008408	89.072998	156.559097	81.869301	47.019501	67.133797	0.000000	0.000000	62.813400	45.058998	0.000000	0.000000	0.000000	0.000000	0.000000	0.000000	23.910500	0.000000	0.000000	26.448200	0.000000	0.000000	0.000000	0.000000	0.000000	0.000000
pos_18297	5.517300	612.472595	546.473083	560.346680	623.810974	641.799805	540.765076	551.450195	642.658691	612.729492	653.656311	664.842285	612.644470	461.582794	442.347687	460.922089	454.435791	570.024902	538.567871	545.600586	713.386719	712.747986	884.136230	877.552673	947.302185	944.985413	898.308105	859.359924	847.866699	495.089386	511.531494	618.271973	612.597229	579.170898	558.427185	446.466797	460.914795	450.826202	728.987793	658.499512	580.303711	595.606018	498.991089	533.717773	533.982422	674.851624	717.467773	391.721710	386.365509
neg_12236	4.984900	778.484680	168.119904	203.974106	307.636688	290.379608	245.001495	287.459991	406.482391	440.869598	404.775909	255.560898	300.865204	241.934097	224.585205	300.955811	322.884003	397.044708	405.408203	430.377014	463.264893	469.735809	690.720703	657.517090	876.260681	831.618225	773.476624	715.245117	778.725586	321.393097	295.679199	346.680389	359.519012	353.098907	410.702911	358.714600	354.297089	365.200714	372.148895	348.586212	415.572510	494.653809	409.957001	506.571289	496.596893	554.412109	572.333496	271.404114	292.200714
pos_22038	6.300700	800.631531	250.699799	216.322601	335.840088	303.663300	299.034912	267.404785	337.549591	334.512695	334.821014	332.812714	327.437988	227.421600	241.528397	250.300201	288.097687	274.619385	289.211700	277.613007	399.004608	397.062286	518.943420	533.997620	611.347717	656.418518	500.790314	519.727478	487.712891	242.593307	246.894501	300.168213	293.413086	287.032715	304.099915	214.787704	221.929092	211.207397	318.628693	364.184113	325.372314	289.947998	304.596191	325.920685	282.513885	327.983887	424.180695	165.403000	163.190704
neg_4667	3.983500	635.413391	643.437500	897.603027	1075.160156	1059.868164	871.651428	828.907715	1117.175781	1145.518555	1199.904297	1173.365234	1111.946289	970.155273	939.636230	1075.594727	978.380371	1298.025391	1287.356445	1336.555664	1622.813477	1634.624023	2496.341797	2489.150391	2379.214844	2298.338379	2021.478516	1961.348633	2060.728516	1239.518555	1201.824219	1205.715820	1194.957031	1241.549805	1153.427734	1047.663086	979.846680	1030.523438	989.911621	1079.896484	1457.378906	1361.659180	1402.359375	1394.223633	1367.892578	1754.438477	1641.727539	1052.236328	1085.229492
pos_19191	5.562600	729.527527	378.729187	386.514587	639.810486	564.532715	603.289124	554.276917	519.640625	525.603027	530.470703	629.089417	614.806213	451.869385	466.350311	474.374786	490.498291	510.394806	547.743713	501.116211	530.632324	534.497620	918.648376	833.043030	866.954590	828.543884	870.901917	935.583008	919.117676	471.230713	476.540009	562.656311	583.249512	462.952087	512.532715	418.332489	422.510315	416.882294	682.834473	685.883301	696.184570	729.192383	631.307617	681.871094	629.506287	729.529785	714.399902	372.862305	402.332306
neg_474	7.567600	284.808990	14.421600	23.165800	69.146400	73.400803	0.000000	0.000000	81.591301	70.382301	67.013496	69.857803	65.439102	63.685501	55.857101	59.505699	65.089798	58.645401	66.888397	81.206398	107.523300	164.026001	152.369293	259.321808	656.479492	446.909912	394.398712	433.504395	449.865997	48.456501	71.902397	138.309692	90.438499	87.423302	66.301903	54.549198	54.962299	88.241600	89.811600	151.178497	76.279404	96.671303	115.007401	84.927498	93.022003	126.575401	138.514206	55.470501	41.118301
pos_4024	6.150000	1066.733032	0.000000	0.000000	0.000000	0.000000	0.000000	0.000000	0.000000	0.000000	0.000000	57.110100	37.986500	0.000000	0.000000	20.048700	0.000000	19.615499	30.997999	17.699499	94.470200	109.635498	139.261505	153.164597	193.365005	183.605606	146.920898	138.514999	136.960693	41.165798	44.109600	81.459000	75.060898	72.167999	74.350601	52.951801	44.112099	44.536201	0.000000	0.000000	0.000000	11.679100	0.000000	0.000000	0.000000	0.000000	0.000000	0.000000	0.000000
neg_13218	4.511400	829.471924	110.036499	159.623306	243.290207	228.264999	212.877808	177.693695	183.231903	183.354904	172.087296	180.207306	195.185104	197.860794	186.039703	219.897598	220.118896	213.803299	223.353394	222.971405	302.622803	307.533386	520.661072	494.830109	509.688690	532.196777	402.073212	424.038788	424.187500	224.790207	231.143097	241.522507	240.066803	238.770294	252.170197	211.317596	195.220703	203.997101	190.652100	204.892700	224.797394	260.385010	230.959106	259.381592	247.582504	263.856903	305.849396	191.784103	177.839798
neg_13526	1.328300	264.171051	0.000000	0.000000	55.556400	0.000000	0.000000	0.000000	0.000000	0.000000	0.000000	114.541100	115.096603	98.508698	103.343002	143.331802	139.977905	117.942101	112.531097	105.681801	91.477600	114.247902	84.913803	96.175903	88.255600	79.350197	82.218903	86.603104	72.730301	76.401398	58.910198	84.488602	97.983002	94.555702	94.667603	104.339104	84.933800	103.812103	62.611000	57.129700	58.635700	0.000000	49.640099	47.505100	55.491901	64.610603	54.214802	0.000000	67.839104
neg_18224	4.694900	971.544495	154.313202	211.098297	276.008789	236.073700	231.825302	238.829498	294.320313	283.063507	261.356903	241.395798	232.501007	238.688995	238.537201	259.311005	313.655487	309.567108	286.845886	296.574493	385.275604	408.302002	524.208008	503.833710	598.749023	543.439880	520.367188	482.156494	477.034393	271.920898	265.221893	300.061493	349.499512	286.600311	289.684113	277.752899	257.478302	282.217987	268.957489	256.375702	351.044891	340.181885	286.664795	372.959015	352.536407	394.940887	369.931885	228.568405	257.153595
pos_17224	0.444100	435.173920	68.258400	58.995602	85.730003	66.056602	90.517403	108.828102	99.429100	107.071503	95.778900	89.779602	85.848503	62.411201	58.080898	65.012398	59.379799	59.022800	41.809700	75.731102	32.649101	85.369400	67.435204	56.314800	56.974499	81.308502	54.727600	57.386902	63.353298	27.267000	28.110901	44.300301	51.272099	41.266201	31.981300	34.304798	0.000000	30.068501	62.668499	60.125401	47.282600	56.861900	56.929298	48.497398	57.712799	68.113403	59.987598	28.606600	29.743000
neg_13707	5.908800	236.411270	0.000000	0.000000	54.217800	0.000000	64.254204	0.000000	54.137501	73.399002	64.491096	0.000000	0.000000	0.000000	64.332001	56.035099	84.572601	100.110497	74.932701	74.855301	139.480301	167.955002	568.537109	299.046112	462.615509	493.696991	529.668518	439.933807	480.305908	77.353600	60.858799	79.269600	0.000000	0.000000	0.000000	57.286999	54.686699	0.000000	83.928200	51.111000	123.098198	79.750504	93.763000	99.462601	115.234100	98.789101	96.911697	0.000000	0.000000
pos_1869	6.925200	833.651794	0.000000	0.000000	0.000000	11.369800	0.000000	0.000000	0.000000	10.836800	0.000000	0.000000	0.000000	9.974000	0.000000	0.000000	0.000000	0.000000	0.000000	6.833500	67.018402	93.988602	135.635300	132.828506	145.731003	51.619999	142.723999	145.270905	115.265900	71.140602	114.716400	88.297096	120.863197	139.599503	117.212898	71.658203	80.146004	83.847298	22.128300	0.000000	0.000000	0.000000	17.561399	12.064000	0.000000	0.000000	0.000000	0.000000	0.000000
pos_11186	6.656200	396.374908	793.850586	836.625977	882.109375	819.362793	853.481873	776.153809	909.724121	940.257996	918.637085	774.143127	817.177673	684.973083	692.502380	684.874512	664.863770	787.490723	841.760315	796.045898	1048.255859	1071.906250	1117.125000	1109.460938	1157.430664	1216.550781	1061.615234	991.929199	1040.532227	752.070679	767.483887	810.768982	793.723572	844.102722	898.840820	697.649414	752.489319	694.971191	915.311523	898.458008	776.052673	741.281311	805.896973	786.184570	771.964783	880.386719	932.966309	571.655273	598.193787
pos_9685	7.672200	689.610046	95.864304	87.232002	163.340103	149.178101	139.421906	114.800400	154.395096	131.597198	131.321503	171.379196	158.172195	163.426605	139.957794	132.240402	115.336098	119.197800	116.797302	129.535904	215.183304	230.725204	277.992889	311.367706	308.824005	321.109100	276.956299	276.275909	278.800293	191.739700	222.121094	231.219101	261.616699	226.720795	217.603897	189.792099	178.936493	210.561600	228.235001	170.193497	220.410400	183.859695	150.665802	173.970596	183.268997	208.235703	185.123398	129.181396	129.150406
pos_14420	5.381400	601.427795	160.387695	203.086105	374.752899	383.370392	363.639587	410.873291	450.912415	403.663605	475.185791	334.950195	342.285187	329.721710	325.912811	418.824005	397.795807	410.142090	432.864014	403.333008	463.378204	493.054199	687.717285	626.892578	772.117798	882.734924	807.481995	646.009827	742.900879	332.377686	356.579590	472.810089	479.833496	461.429413	472.187500	418.887695	418.318787	419.846313	446.857910	418.029785	487.041687	490.579102	458.414612	505.702606	464.793213	611.185974	623.349609	178.304001	0.000000
pos_9385	2.771200	984.563721	0.000000	7.045300	3.105700	0.000000	0.000000	0.000000	29.776100	0.000000	22.576099	102.523201	77.109703	49.734001	70.126198	60.586498	76.122498	39.237499	48.069500	43.033001	56.227299	43.421101	84.430496	59.058300	76.802101	82.875801	103.377701	85.910896	77.637497	31.225901	27.054199	0.000000	11.984600	16.630899	0.000000	28.821899	24.429100	23.267099	0.000000	0.000000	0.000000	0.000000	2.696100	0.000000	1.585400	0.000000	0.000000	0.000000	0.000000
neg_20185	6.625100	1136.672119	15.305100	0.000000	0.000000	0.000000	0.000000	11.363500	79.221603	29.942101	72.737999	0.000000	0.000000	10.422100	0.000000	0.000000	0.000000	53.346802	55.212200	60.099800	0.000000	0.000000	30.084200	14.252400	135.034897	124.962997	119.641098	119.209801	103.501602	0.000000	0.000000	0.000000	0.000000	35.435101	56.634701	65.273201	62.136299	65.008904	0.000000	0.000000	0.000000	0.000000	0.000000	0.000000	0.000000	0.000000	0.000000	147.924194	128.019699
pos_16484	0.467200	163.013123	70.495499	70.027496	70.412697	74.995102	81.576897	73.826797	142.149399	127.365402	136.430893	313.738800	339.521515	271.951691	280.711487	299.041412	291.046387	342.772095	345.538391	349.842804	153.628403	147.208694	164.999802	147.831497	176.853897	180.035400	171.555405	155.158295	162.463699	112.208397	92.840202	130.523895	124.617897	126.602402	131.372406	109.066200	125.471603	107.954803	41.194901	45.555500	55.315399	56.616402	42.038898	37.807800	0.000000	69.873199	83.148102	109.407997	101.669701
neg_9344	5.580200	761.561279	375.132599	452.775085	479.589111	485.579315	581.272522	531.170410	572.455078	546.272888	570.081482	467.382599	475.802490	508.738312	500.614502	562.197815	595.156677	592.586426	612.627380	617.136719	827.921387	824.775879	851.509827	846.564880	972.053711	909.582520	919.634277	824.077087	811.357422	587.271973	580.827576	586.679688	608.603516	604.826172	605.132813	474.699005	530.120117	535.456970	531.005920	516.889587	604.011230	633.731384	644.371582	600.472229	600.500488	654.463379	583.782227	470.352997	456.467804
neg_588	3.155800	920.475342	49.557701	61.046799	54.607201	23.477800	61.889702	55.655701	126.895401	123.701698	132.870193	113.378304	78.642303	107.373001	83.296097	97.254501	115.477203	124.810402	116.780602	131.382401	82.815399	0.000000	87.186203	78.778099	80.003601	80.269600	55.577702	48.574200	66.310600	80.126297	89.092201	68.321602	63.079498	70.095596	86.667999	88.141197	70.072098	96.664497	0.000000	0.000000	0.000000	0.000000	0.000000	0.000000	0.000000	0.000000	0.000000	10.952900	0.000000
pos_2622	5.955700	782.056396	144.516098	131.035294	291.666687	279.436798	265.302002	212.173492	217.002396	228.250702	198.887207	378.731689	346.542999	241.895905	250.645493	282.804199	304.364288	271.338104	315.865997	274.542694	349.094513	362.526398	610.232910	616.907715	586.122070	584.103516	615.191895	628.206482	585.826721	290.617889	296.123505	359.914093	415.098389	298.173798	317.860413	294.740509	260.762909	260.686005	286.148193	286.469513	272.678986	252.695297	251.891998	242.491104	245.254196	252.968506	268.820587	201.759598	183.171005
neg_16195	5.916100	244.785278	0.000000	0.000000	0.000000	0.000000	27.019600	0.000000	0.000000	0.000000	0.000000	0.000000	0.000000	0.000000	0.000000	0.000000	0.000000	0.000000	0.000000	0.000000	83.003502	51.778301	273.209991	160.560394	254.113297	309.032990	160.787598	227.901993	139.232300	53.360901	0.000000	88.186203	0.000000	0.000000	0.000000	0.000000	0.000000	0.000000	0.000000	0.000000	0.000000	0.000000	0.000000	0.000000	0.000000	67.181000	0.000000	0.000000	36.618401
pos_21431	0.427800	328.068115	22.196699	30.732201	20.985500	25.083700	40.624500	47.121300	88.109299	99.876099	89.940201	76.491600	67.314301	59.130199	42.304901	37.909801	32.431400	64.761398	52.317799	46.778301	23.065201	24.250099	16.263500	17.986200	30.434200	29.270500	31.284000	35.496799	30.186100	0.000000	0.000000	0.000000	11.377600	0.000000	8.448200	11.462500	12.898300	0.000000	0.000000	0.000000	11.611300	13.947700	0.000000	0.000000	13.993500	0.000000	16.394199	0.000000	0.000000
neg_7304	6.164300	936.611145	160.147003	162.891006	277.202393	284.043915	293.218994	268.187988	314.862793	290.465790	316.373291	222.454498	184.967697	279.076202	264.239288	258.849396	262.159393	315.842499	280.461700	336.295898	390.980011	381.020508	468.355499	450.398193	498.977509	536.517578	477.799988	452.562500	494.356415	243.880707	296.091095	291.160187	294.365997	260.714111	278.177704	228.042603	276.639191	230.273895	273.096191	289.744110	342.913788	326.529785	342.901093	343.710693	346.531708	376.121796	333.903595	257.459198	220.132095
pos_14655	9.237200	852.717346	360.164795	320.820801	486.401611	444.533691	391.183289	375.626190	423.374512	378.497101	404.787415	232.817505	246.448502	155.277100	177.250000	156.551102	194.534500	148.043900	143.505096	185.705002	248.150101	255.792404	398.523712	377.194794	438.782501	406.943604	357.756592	378.558807	356.997803	187.423798	185.089096	320.561310	270.640594	273.826904	257.295685	175.518707	198.192993	214.921494	387.575012	412.906311	1069.241211	897.065918	282.566895	288.472198	314.157013	399.119110	409.697998	168.030502	161.601593
pos_15891	8.507200	850.702942	265.689514	271.673615	382.076385	386.989685	303.882111	272.856201	321.801300	339.090790	323.930206	188.868301	213.521606	92.647202	121.965797	103.062302	109.858101	117.256104	85.743103	107.640602	155.409103	191.262497	281.656494	257.360413	311.016815	346.092804	286.837189	248.677002	274.564697	143.890900	175.286499	233.588699	219.603607	215.221893	198.924698	148.341995	150.540604	145.398407	303.178009	302.447510	432.467285	433.855499	256.433807	255.697098	247.357300	347.296906	358.998291	116.423401	123.887604
pos_3922	7.674100	665.630981	36.484402	35.639999	65.966103	45.715099	57.980999	53.720299	103.590797	111.062599	118.123497	111.593803	141.814606	83.772598	99.595596	83.748497	97.320396	101.476601	110.962601	100.148903	222.185501	214.575394	295.611786	300.128204	321.675812	370.867188	319.425995	339.709503	299.043213	159.270294	156.783798	198.445602	211.108994	186.811203	177.631302	115.121101	129.613297	128.465195	52.646400	48.229698	60.255798	58.020699	45.203499	46.133900	43.076900	68.998001	88.551804	77.339203	54.368599
pos_9568	5.713500	966.620544	167.654907	145.694595	174.941498	155.926605	147.937897	144.776398	185.873001	121.917801	170.119507	206.332794	183.106293	128.310394	158.744797	153.105499	120.973198	152.310394	147.662796	173.140396	228.251205	241.750504	208.104095	226.412003	263.838104	244.224503	204.088303	207.862198	223.930206	125.361298	148.271500	192.614899	169.054306	136.642502	122.020699	109.484100	144.830399	140.766693	224.448898	224.202606	184.508408	231.245499	179.036697	183.015503	201.100494	237.727295	208.874496	113.827698	121.589699
neg_7630	5.533300	820.531372	30341.562500	34293.000000	38264.523438	39638.468750	49864.699219	47012.250000	46254.492188	46779.437500	46835.500000	35440.531250	36777.230469	35113.726563	35567.843750	44164.250000	44282.250000	43269.375000	46079.187500	43006.687500	47418.281250	47975.875000	61247.656250	58866.843750	64337.750000	65547.312500	56111.437500	55930.312500	57295.218750	37960.585938	37698.156250	43675.847656	45018.281250	44406.593750	46101.500000	39947.562500	40434.281250	42196.343750	44509.218750	42704.902344	47347.312500	48316.183594	47170.968750	47806.296875	46070.359375	49981.027344	49816.500000	38353.406250	38950.785156
neg_3271	4.221700	873.539551	73.636902	90.385399	160.071198	126.362900	115.203003	126.219101	109.628197	137.339493	107.654503	157.847900	171.150101	143.729904	133.663193	174.252106	154.608994	126.211098	136.952499	156.231201	184.007294	196.924103	333.392609	331.307892	350.684601	361.567413	272.280792	279.990204	262.095001	110.286499	138.938705	170.014999	134.881500	165.692703	156.148300	107.509598	72.827003	99.935898	134.878098	162.041702	163.393707	204.002594	159.898407	153.645996	118.948303	190.520798	151.298798	139.744797	126.760498
pos_8009	3.441000	838.504944	33.037102	70.670303	0.000000	0.000000	31.812799	18.363800	270.541992	226.534500	238.916397	562.910583	660.197327	327.489502	287.446808	555.300781	520.108887	564.694824	569.582520	618.682129	0.000000	30.056200	75.421600	91.013702	113.019997	115.086197	110.536301	57.820301	109.579803	72.939400	66.967003	32.124802	0.000000	47.853901	54.427700	174.076996	183.388306	176.516098	0.000000	0.000000	0.000000	0.000000	0.000000	0.000000	0.000000	0.000000	0.000000	0.000000	0.000000
neg_9216	4.695800	944.526855	139.076401	168.638199	174.479996	193.372803	203.450806	198.738205	225.577103	234.043198	231.101196	159.874100	169.688797	167.872894	171.078201	220.401093	202.016205	224.141205	242.247894	231.040894	251.298706	253.215195	335.995789	309.092987	402.652100	414.157013	344.920898	392.150085	357.713898	166.290604	173.181900	218.470505	264.911102	268.581299	237.789703	211.710693	253.194000	233.358795	232.562607	291.080109	272.387207	271.074493	240.667999	282.939697	292.578094	286.717499	293.482697	223.182098	231.722198
neg_23591	4.695300	928.502869	134.950607	172.966400	192.496201	205.632095	211.047394	212.968307	214.080795	193.187607	229.340500	186.812103	181.834595	188.649704	201.305496	211.872604	208.375397	221.021896	206.089493	216.109695	282.750702	246.100800	286.994904	315.839813	305.968292	284.112488	286.354187	283.142090	282.535889	221.328506	245.062302	246.602402	235.815704	228.652802	200.972504	198.086899	239.536499	225.991806	227.225601	227.673294	296.356415	263.649689	280.025085	255.238800	238.661606	253.721405	257.437286	216.085403	207.798996
pos_7836	6.144700	892.610107	417.069305	441.029297	592.328613	586.716797	491.820801	486.838104	597.463928	571.576721	571.169373	618.803223	671.935974	461.254211	478.467804	513.841309	437.750000	511.600800	561.223083	544.159729	792.087891	787.706116	1077.971680	1047.869141	1276.246094	1156.140625	959.375488	953.172913	945.805176	514.685974	565.776428	659.861816	616.620605	536.785217	539.814880	414.236603	447.500702	448.023407	625.453613	616.452576	662.612793	689.652283	571.385315	573.787109	636.182129	720.234375	707.601624	410.518311	416.118713
neg_7515	6.808100	1080.747192	0.000000	0.000000	17.991100	45.256699	61.237801	67.348396	546.708984	520.263672	576.616699	92.385902	278.143311	256.380615	265.974091	816.470215	688.108887	635.233398	701.372620	595.459473	502.341095	57.635799	752.097229	1007.487793	1428.134766	1891.590820	1274.837891	1342.847656	1389.515625	61.572102	325.115997	571.653809	528.403809	721.975098	682.984924	731.528320	740.358887	720.609375	52.554699	74.697403	56.401100	51.896702	56.381500	172.509293	161.074799	120.187103	109.440697	1271.374023	1215.945313
pos_22754	7.460300	889.714294	1009.619629	1255.862305	1957.442383	1987.044922	1863.836914	1809.552734	1576.873047	1482.558594	1367.341797	707.583984	818.289124	426.856415	648.867188	693.693787	703.041992	619.868713	616.481873	700.895020	1632.390625	1335.552734	2692.488281	2127.054688	2346.777344	2352.486328	2388.234375	1852.030273	1927.470703	1523.332031	1264.573242	2547.830078	2481.531250	2110.041016	2042.434570	1767.255859	1785.713867	1817.628906	1587.816406	1659.305664	251.007294	1847.536133	1319.328125	1348.820313	1395.718750	1740.242188	2118.527344	544.147888	567.992188
pos_2489	6.143200	1078.666992	0.000000	0.000000	0.000000	0.000000	0.000000	9.706200	16.802700	12.170300	0.000000	95.815300	101.838997	0.000000	53.091999	67.588799	74.117996	73.931602	60.198002	57.663601	151.817001	159.841202	243.744400	222.915802	279.370789	281.465790	247.721207	247.405396	251.692001	131.961304	80.221100	134.603104	149.024200	155.383698	157.742294	97.001999	80.068802	104.178902	0.000000	0.000000	0.000000	15.032300	4.902700	0.000000	0.000000	0.000000	0.000000	9.993500	0.000000
pos_15191	8.508200	850.700378	466.775909	459.109894	636.454102	627.060486	490.534393	564.276917	558.189880	611.854004	629.009277	317.095886	330.474915	222.340897	197.130203	244.559799	234.033096	225.689499	211.712799	233.444901	302.308807	338.908905	516.003906	531.134827	562.108398	544.832520	486.058289	525.872986	475.233398	266.097900	260.088409	400.433105	406.998810	378.710388	385.954102	283.897003	257.183105	262.272003	470.690704	515.887695	742.979004	720.611328	398.462585	399.864014	448.035400	562.398926	575.270020	199.063202	183.939301
neg_12666	5.643500	960.602417	7436.746094	8639.906250	9836.210938	10419.609375	9554.718750	9057.726563	10099.132813	9533.218750	9629.039063	9469.218750	8833.710938	9462.835938	9667.601563	10036.125000	10248.375000	8917.476563	9428.054688	9361.570313	14782.796875	13155.710938	13426.039063	13581.187500	14503.859375	14573.710938	11842.257813	12044.703125	12048.617188	10179.125000	9639.187500	11012.179688	10660.890625	10155.148438	11571.000000	8028.121094	8559.507813	8176.164063	11147.062500	11287.726563	11857.937500	11923.726563	12190.242188	11119.234375	10267.414063	9857.585938	10692.960938	9345.757813	9283.062500
pos_21373	4.682800	946.503296	131.302200	129.020004	188.660004	202.187897	162.793701	171.932907	172.509598	172.771194	190.472000	225.208603	219.602798	122.572304	120.427101	140.542404	119.777100	142.066696	121.285103	137.936600	241.468094	254.200195	321.936310	354.462891	323.437714	340.787109	342.539612	290.007294	278.215302	168.841400	161.374298	242.558807	219.673096	198.480301	199.888504	140.924896	160.215805	153.911301	208.061493	213.665207	255.041107	239.230301	179.620102	173.878204	183.927399	288.555206	238.058807	119.657204	119.692902
neg_4486	6.016600	815.532166	653.316406	841.105530	866.400879	893.543030	869.599609	814.465271	971.932617	983.046387	950.309570	840.600586	946.701721	892.296875	886.676270	994.027771	1017.404785	1028.282227	909.784729	1088.159180	1530.603516	1494.966797	1567.422852	1514.902344	1806.138672	1645.678711	1519.438477	1396.359375	1453.364258	1064.774414	1063.393555	1144.574219	1177.486328	1051.048828	1147.566406	924.293030	965.939880	887.461426	886.898376	884.798828	895.288574	944.592773	897.277771	1074.507813	964.337402	950.377380	956.314514	887.344177	827.874023
pos_17951	2.548700	723.412598	0.000000	0.000000	0.000000	0.000000	0.000000	0.000000	0.000000	0.000000	0.000000	0.000000	0.000000	0.000000	0.000000	0.000000	0.000000	0.000000	0.000000	0.000000	0.000000	0.000000	0.000000	0.000000	0.000000	0.000000	0.000000	0.000000	0.000000	0.000000	0.000000	0.000000	0.000000	0.000000	0.000000	0.000000	0.000000	0.000000	41.589401	28.399099	0.000000	2.102500	32.058601	33.379398	31.355700	4.171400	0.000000	208.935699	192.677704
pos_9667	5.350100	566.415344	631.190430	675.253906	1410.871094	1436.241211	1273.688477	1285.656250	1426.948364	1457.603271	1414.131714	1421.616699	1424.998657	1101.514893	1098.538086	1377.909180	1372.874756	1255.552612	1352.384033	1318.963989	2015.358398	2132.882813	2874.691406	2877.167969	3490.357422	3431.386230	2678.490234	2590.369141	2605.471191	1361.345825	1372.717773	1805.887695	1810.215820	1706.374878	1693.503174	1292.931641	1375.945313	1365.152344	1817.075073	1879.629761	1686.914063	1705.087891	1618.734741	1732.540161	1709.156250	2135.497314	2177.804688	603.829102	644.311829
pos_18193	5.065900	936.577271	2142.033203	2248.736328	2664.527344	2631.656250	2511.416016	2433.142578	2691.962891	2762.259766	2668.960938	2509.558594	2712.464844	2064.017578	2091.537109	2286.726563	2195.332031	2265.001953	2401.869141	2280.164063	3003.121094	2908.847656	3302.675781	3331.830078	3070.990234	2752.361328	3199.460938	3254.988281	3164.626953	2236.546875	2155.228516	2615.826172	2678.041016	2505.332031	2662.027344	2011.489258	2070.841797	2092.107422	2624.736328	2487.195313	2686.888672	2756.412109	2569.833984	2501.208984	2545.925781	2873.072266	2833.439453	1832.372070	1742.630859
neg_10461	0.726100	493.874878	0.000000	0.000000	0.000000	0.000000	0.000000	0.000000	0.000000	0.000000	0.000000	39.278801	14.046200	61.584202	56.379200	77.927597	74.455002	46.077099	35.867599	62.807400	119.396797	135.021103	103.689499	84.074303	107.113998	133.197403	115.215302	188.006195	170.664200	8.237300	0.000000	0.000000	31.162800	0.000000	0.000000	0.000000	21.093300	0.000000	0.000000	0.000000	5.809200	0.000000	0.000000	13.193000	0.000000	0.000000	0.000000	0.000000	0.000000
neg_15182	5.753500	1108.703369	0.000000	0.000000	0.000000	0.000000	0.000000	14.206200	8.455100	9.389500	0.000000	67.568199	57.880901	0.000000	104.575203	74.611900	78.201698	0.000000	49.793499	96.364799	126.501900	89.262398	129.880096	118.793404	163.281693	142.033096	122.373596	174.737106	148.114594	62.919102	71.552696	104.139198	80.876297	88.233200	73.960503	72.514397	69.678497	65.024101	0.000000	0.000000	0.000000	5.659200	0.000000	0.000000	0.000000	4.295700	0.000000	0.000000	0.000000
pos_557	5.258300	936.576782	1047.716553	1170.557129	1483.945313	1486.894531	1368.334961	1321.660034	1384.071045	1419.482422	1435.420288	1389.466553	1397.720703	1122.393188	1132.139648	1136.577148	1144.597534	1176.781494	1222.442627	1266.327271	1560.954346	1755.954102	2012.195435	1962.416138	2197.730469	2079.044922	1858.306152	1928.555664	1906.485840	1157.333862	844.324280	1394.817871	1433.528442	1349.055664	1287.486206	1128.873779	1140.809937	1183.411133	1563.161743	1558.489258	1532.486328	1608.525391	1387.726563	1418.716797	1310.483154	1688.477539	1714.997070	931.991272	878.645813
pos_12034	0.499500	926.331726	54.238300	57.726002	54.634399	50.978298	87.746002	62.684399	49.042000	44.175499	58.474098	36.006199	53.184502	32.097599	31.381201	35.575001	30.984699	25.324800	27.157000	27.427999	28.661400	28.002899	36.778500	31.196800	39.139198	39.507198	30.136400	31.385799	34.767700	16.560699	18.103500	20.241699	33.831001	16.203600	28.273701	7.677400	16.660200	9.113900	20.881901	0.000000	0.000000	0.000000	10.563200	12.104100	0.000000	0.000000	14.918200	0.000000	0.000000
pos_23280	7.464400	889.714172	538.004883	819.440918	1191.624023	1158.373047	1163.937500	1183.665039	1102.188477	1073.458984	1155.566406	419.002197	476.288605	335.209686	319.784698	437.542999	432.161102	416.685791	337.534393	402.851105	764.333984	805.131287	1467.795898	1455.885742	1362.890625	1052.219727	1021.871582	1000.497620	927.163086	908.532227	782.836426	1571.761719	1574.184570	1557.306641	1581.694336	1174.058594	1177.464844	1076.022461	940.606873	972.775879	1161.667969	1174.457031	1055.583008	1113.641602	1159.244141	1422.583008	1415.221680	392.637695	331.359894
pos_12184	5.937100	795.526245	1042.537109	819.774902	1274.978516	1193.173828	1223.703125	1257.672852	1161.376953	1141.471680	1103.631836	1288.265625	1218.629883	1072.206055	1061.402344	1043.998047	1120.357422	1130.090820	1169.844727	1183.467773	1240.384766	1310.122070	1399.429688	1405.567383	1407.760742	1326.787109	1376.710938	1300.654297	1395.795898	1035.290039	1275.757813	1134.271484	1229.264648	1092.110352	1076.042969	1058.760742	1090.606445	1106.753906	1318.837891	1375.893555	1379.796875	1347.130859	1339.949219	1255.374023	1285.460938	1418.056641	1372.711914	879.869629	898.450684
neg_8212	5.532100	820.533447	15217.335938	16928.046875	20033.828125	19810.250000	25459.669922	23654.281250	23998.949219	23642.421875	22248.062500	18407.671875	18111.968750	18576.812500	18908.781250	24215.703125	22626.218750	22453.265625	22554.875000	21927.765625	24403.515625	25528.859375	30329.343750	31970.906250	33245.843750	32976.093750	28426.500000	27743.734375	28076.203125	18573.660156	19076.484375	23233.968750	22356.500000	22364.734375	21523.453125	19556.921875	21259.187500	20736.078125	23308.640625	22049.703125	24280.421875	24371.109375	24761.125000	22855.568359	22844.066406	25136.859375	24740.953125	20233.125000	20350.345703
pos_9769	2.766400	964.532104	16.704800	0.000000	0.000000	22.892599	12.421100	13.806700	68.829300	61.375500	50.215500	264.135315	253.056305	154.989700	147.733505	167.642303	168.125900	117.749397	118.644997	0.000000	140.790207	124.539803	184.822403	182.110596	147.715698	215.476593	230.022095	222.806305	213.099396	75.412498	65.717201	21.265800	29.269199	49.367001	48.547001	94.150101	86.579597	51.464802	0.000000	0.000000	0.000000	3.038000	0.000000	0.000000	2.387900	0.000000	0.000000	0.000000	4.410800
neg_17528	4.694400	124.466873	0.000000	0.000000	0.000000	0.000000	0.000000	0.000000	0.000000	0.000000	0.000000	0.000000	0.000000	0.000000	0.000000	0.000000	0.000000	0.000000	0.000000	0.000000	0.000000	0.000000	48.945702	45.164101	43.262699	34.313801	42.375702	34.622002	31.742701	0.000000	0.000000	0.000000	0.000000	0.000000	0.000000	0.000000	0.000000	0.000000	27.287600	23.061501	0.000000	0.000000	0.000000	0.000000	0.000000	0.000000	0.000000	0.000000	0.000000
pos_15184	5.846400	871.586975	111.170601	68.072998	139.964996	150.623703	119.599197	144.557907	121.452003	136.007797	161.903305	157.113297	160.377594	150.100204	100.701401	119.815903	99.260597	109.428497	104.664398	115.719299	169.596100	207.631104	290.823486	291.823212	307.633301	267.345215	199.297607	207.937897	207.587494	123.033302	134.625107	170.855194	187.845306	130.602097	143.307404	95.928497	114.393700	100.049698	207.843506	222.799698	141.029999	149.675507	147.319305	160.389404	170.542206	202.743896	190.470795	87.030602	78.564003
neg_11354	6.464500	1024.681641	0.000000	0.000000	0.000000	0.000000	0.000000	0.000000	4.285900	0.000000	0.000000	0.000000	13.661700	15.762600	11.026100	0.000000	0.000000	8.168500	8.780600	0.000000	1.340100	12.799600	0.000000	6.345700	0.000000	0.000000	0.000000	0.000000	0.000000	0.000000	0.000000	0.000000	0.000000	0.000000	0.000000	0.000000	5.207500	0.000000	0.000000	0.000000	0.000000	0.000000	0.000000	54.984501	0.000000	0.000000	0.000000	71.222198	59.807400
neg_21728	4.695100	77.181175	63.526501	139.512405	161.332993	180.035706	276.761993	199.423996	317.585297	310.519012	300.196503	160.654099	124.175400	147.939407	249.042694	346.285309	235.287704	318.502411	394.187408	298.942688	327.592499	458.336212	1190.404297	1372.942383	2173.825684	1432.818359	1333.338623	1434.436523	1335.144531	342.433197	326.440186	379.049011	454.686401	353.788696	301.340698	311.339813	328.903107	358.746002	343.327515	236.773499	402.172699	478.743195	472.482208	487.195801	424.711212	601.860413	613.317871	219.055496	193.507706
pos_16110	5.648400	55.042274	421.380005	659.142517	642.743896	953.476013	896.893005	520.557373	1000.453308	1077.144653	827.201782	701.451721	1018.297424	558.978577	590.308777	549.751221	580.128723	787.044922	854.301270	618.956299	1225.474609	1293.231934	1173.348877	1539.544189	1917.017456	1924.941772	1387.725952	1291.846436	1250.917480	617.049194	627.474609	855.906311	851.768982	1074.186035	1190.106323	642.544800	524.152771	639.215515	958.640320	1043.406616	1112.680908	942.405212	910.992126	832.346130	1033.604248	1204.206177	1101.875244	375.853699	357.291687
pos_3852	7.581700	38.194576	297.375793	376.233490	667.762085	1004.499573	621.667114	638.359619	1065.606567	1211.516602	960.475525	1099.609741	1003.635498	1014.237122	1110.874878	830.475708	735.534973	700.700073	628.380920	706.344971	2068.022217	2120.504639	2614.199463	2018.403809	3239.891113	3726.630615	3375.413086	3202.516846	3624.780518	766.798828	737.868286	1049.722168	1330.314453	1247.223267	1030.255371	818.735718	791.654175	815.137085	1212.188477	1046.105713	1810.253418	1905.413208	700.606812	798.629822	1055.816040	1240.185791	1261.576172	435.203796	282.174988
pos_8971	3.440800	838.503967	47.570900	41.061600	0.000000	0.000000	26.949900	12.383900	192.616104	152.625000	197.129898	422.355713	458.910614	214.661697	184.215897	359.387207	349.283905	448.022705	411.136688	391.000488	0.000000	25.285999	76.162804	54.877499	84.597397	82.584503	110.543999	95.370003	94.235298	28.990801	53.732800	27.049500	18.764700	0.000000	12.750200	139.489594	114.285599	127.152397	0.000000	4.302600	0.000000	0.000000	0.000000	0.000000	0.000000	0.000000	0.000000	0.000000	0.000000
pos_15031	4.975900	910.562439	313.146210	307.996613	414.289093	397.202393	359.174286	361.024414	387.912109	433.729706	387.909698	437.724915	473.907990	261.443787	305.307404	317.528107	295.397705	364.342499	309.330292	373.553192	501.586700	543.065918	647.029297	737.298279	776.415527	690.593811	582.097717	550.900879	636.715271	324.357208	338.096191	424.462585	439.846191	409.195313	441.630890	260.744385	329.870789	324.842010	455.586700	416.401611	507.422607	495.757111	397.547394	432.854004	359.437012	525.497986	526.055176	233.535599	245.759598
pos_8808	5.450700	964.606323	325.985596	345.413300	407.510986	409.140411	433.809296	422.635986	394.729004	500.272705	425.738800	363.157715	406.787109	292.711700	332.610413	327.418488	297.011993	366.528595	376.697815	345.356689	409.552002	460.984894	621.177673	555.547424	649.245605	696.624023	684.858398	590.645508	529.556580	326.804199	379.690186	400.668488	420.304199	399.702606	410.426300	293.463409	310.153809	315.050507	461.808594	443.429199	493.821991	459.315704	432.248810	450.987305	413.819611	520.302185	489.859406	277.233887	298.745605
pos_18334	3.156700	806.478149	26.441401	19.466000	0.000000	7.653400	0.000000	0.000000	48.202999	44.659100	54.480301	61.523499	65.449799	66.872101	53.149300	94.876503	106.250000	104.977402	82.581001	76.696701	19.831499	31.971701	54.226101	53.211399	50.149300	46.971199	73.072304	65.174500	63.684399	46.825699	57.626099	0.000000	11.523100	16.347099	8.099900	79.600601	86.583000	72.824997	0.000000	0.000000	0.000000	0.000000	0.000000	0.000000	0.000000	0.000000	0.000000	0.000000	0.000000
neg_172	2.860900	987.343201	20.584900	9.913700	16.224501	25.011900	14.710000	15.533100	46.457100	0.000000	17.650101	67.011703	64.946800	44.410301	53.582199	43.706501	29.226900	48.540901	42.770000	30.082500	74.335297	77.375198	81.694702	39.007000	29.672701	31.984900	18.759899	34.283501	39.922401	0.000000	34.751099	0.000000	52.847000	38.812698	21.415501	31.936199	61.312099	44.162998	0.000000	1.058100	0.000000	0.000000	0.000000	0.000000	0.000000	0.000000	0.000000	0.000000	0.000000
pos_4338	7.161100	766.620972	424.040802	453.991486	958.723572	958.336914	792.254395	881.335876	995.026917	797.724609	924.576172	991.434570	1014.310120	704.571289	770.541992	926.038574	841.728027	818.340820	798.134827	840.250977	1284.785156	1426.539063	1762.859375	1824.900391	2185.429688	2095.248047	1833.626953	1844.620117	1969.396484	915.340271	991.185120	1272.610352	1276.163086	1250.530273	1233.852539	1071.718750	1127.843750	1057.542969	1211.699219	1119.831055	933.801270	833.199219	902.681580	908.758789	1055.022461	1352.252930	1295.474609	577.261230	532.583008
pos_137	6.163500	827.649048	126.679298	103.921402	134.076797	130.572601	124.702904	123.956703	165.417801	166.834595	156.043701	125.358200	174.719193	101.705101	111.687897	107.941399	114.160500	107.650299	131.310104	152.828995	205.991501	250.194107	297.225098	274.569794	301.325409	308.015411	261.655487	246.885498	256.985596	151.709702	137.711807	152.290207	193.901001	175.841293	153.348404	137.576004	116.117996	125.610901	172.994095	169.069107	147.008194	167.033005	124.170700	142.509506	144.511398	173.299896	181.291901	88.529099	109.663101
[truncated: 11,272 more rows]
[truncated: 26 more columns]
