# Supplementary material for: Integrative study of Arabidopsis thaliana metabolomic and transcriptomic data with the interactive MarVis-Graph software
Source: PeerJ. 2014 Mar 13;2:e239. doi: 10.7717/peerj.239 (PMC3961162; doi:10.7717/peerj.239)
Supplement: Data S2 — Metabolic network model compiled from the AraCyc 10 database with the top 10 percent metabolite marker and top 25 percent transcript marker. [file peerj-02-239-s002.zip]

Archive with 1 entries (1 files):
- AraCyc.10-Wound.xml
