# Supplementary material for: Integrative study of Arabidopsis thaliana metabolomic and transcriptomic data with the interactive MarVis-Graph software
Source: PeerJ. 2014 Mar 13;2:e239. doi: 10.7717/peerj.239 (PMC3961162; doi:10.7717/peerj.239)
Supplement: Data S2 — Metabolic network model compiled from the AraCyc 10 database with the top 10 percent metabolite marker and top 25 percent transcript marker. [file peerj-02-239-s002.zip › AraCyc.10-Wound.xml]

<?xml version="1.0" encoding="UTF-8"?>
<graph version="0.2" hasMarkers="true" hasTranscripts="true" name="AraCyc 10.0: Wound.MS.Cut25 Wound.MA.Cut10">
  <Pathway id="1.2.1.25-RXN">
    <url>http://metacyc.org/META/NEW-IMAGE?object=1.2.1.25-RXN</url>
  </Pathway>
  <Pathway id="2KETO-3METHYLVALERATE-RXN">
    <url>http://metacyc.org/META/NEW-IMAGE?object=2KETO-3METHYLVALERATE-RXN</url>
  </Pathway>
  <Pathway id="2KETO-4METHYL-PENTANOATE-DEHYDROG-RXN">
    <url>http://metacyc.org/META/NEW-IMAGE?object=2KETO-4METHYL-PENTANOATE-DEHYDROG-RXN</url>
  </Pathway>
  <Pathway id="2OXOGLUTARATEDEH-RXN">
    <url>http://metacyc.org/META/NEW-IMAGE?object=2OXOGLUTARATEDEH-RXN</url>
  </Pathway>
  <Pathway id="3.1.3.77-RXN">
    <url>http://metacyc.org/META/NEW-IMAGE?object=3.1.3.77-RXN</url>
  </Pathway>
  <Pathway id="ALACAT2-PWY">
    <url>http://metacyc.org/META/NEW-IMAGE?object=ALACAT2-PWY</url>
    <name>alanine degradation II (to D-lactate)</name>
  </Pathway>
  <Pathway id="ALANINE-DEG3-PWY">
    <url>http://metacyc.org/META/NEW-IMAGE?object=ALANINE-DEG3-PWY</url>
    <name>alanine degradation III</name>
    <description>Not much was known about alanine metabolism in plants until fairly recently. It has been shown that alanine is produced in large amounts and becomes one of the most abundant amino acids in plant roots under hypoxic conditions, and that alanine concentration decreases after the plants were returned to normal oxygen conditions. It is hypothesized that during hypoxia, alanine production maybe an effective mechanism used by plants to conserve nitrogen and carbon atoms that otherwise would be lost by anaerobic fermentation. Upon return to normal oxygen conditions, alanine degradation releases the stored nitrogen and carbon pools.   

alanine:oxoglutarate aminotransferase (AOAT) catalyzes a reversible reaction that is involved in both biosynthesis and degradation of alanine. The Arabidopsis genome has a gene family of four AOAT genes. Two of them, AOAT1 and AOAT2 (GGAT1 and GGAT2, respectively) were shown, by in vitro assay using recombinant proteins, have four aminotransferase activities, namely glutamate:glyoxylate aminotransferase, alanine:glyoxylate aminotransferase, glutamate:pyruvate aminotransferase and AOAT. The two recombinant proteins exhibited very similar Km values towards amino acid substrates glutamate and alanine, as well as the oxoacid substrates glyoxylate, pyruvate and 2-oxoglutarate. Among the four enzyme activities, glutamate:glyoxylate aminotransferase and alanine:glyoxylate aminotransferase activities were most drastically reduced in the AOAT1 knock-out plants indicating AOAT1 is primarily involved in photorespiration. In agreement with this, the enzyme is located in peroxisomes. 

AOAT3 (AlaAT2) is predicted located in the mitochondrion. AOAT4 (AlaAT1) is located in the cytosol. Expression of these genes is induced under hypoxic conditions. Comparison of the AOAT4 knock-out mutants with wild type plants for alanine concentration changes over hypoxic stress and the subsequent recovery indicated that AOAT4 is primarily involved in alanine breakdown during recovery from low oxygen stress. Alanine biosynthesis under hypoxia does not require AOAT4 activity.

The in vivo role of AOAT2 and AOAT3 is not clear.</description>
  </Pathway>
  <Pathway id="ALANINE-SYN2-PWY">
    <url>http://metacyc.org/META/NEW-IMAGE?object=ALANINE-SYN2-PWY</url>
    <name>alanine biosynthesis II</name>
    <description>Not much was known about alanine metabolism in plants until fairly recently. It has been shown that alanine is produced in large amounts and becomes one of the most abundant amino acids in plant roots under hypoxic conditions, and that alanine concentration decreases after the plants were returned to normal oxygen conditions. It is hypothesized that during hypoxia, alanine production maybe an effective mechanism used by plants to conserve nitrogen and carbon atoms that otherwise would be lost by anaerobic fermentation. Upon return to normal oxygen conditions, alanine degradation releases the stored nitrogen and carbon pools.   

alanine:oxoglutarate aminotransferase (AOAT) catalyzes a reversible reaction that is involved in both biosynthesis and degradation of alanine. The Arabidopsis genome has a gene family of four AOAT genes. Two of them, AOAT1 and AOAT2 (GGAT1 and GGAT2, respectively) were shown, by in vitro assay using recombinant proteins, have four aminotransferase activities, namely glutamate:glyoxylate aminotransferase, alanine:glyoxylate aminotransferase, glutamate:pyruvate aminotransferase and AOAT. The two recombinant proteins exhibited very similar Km values towards amino acid substrates glutamate and alanine, as well as the oxoacid substrates glyoxylate, pyruvate and 2-oxoglutarate. Among the four enzyme activities, glutamate:glyoxylate aminotransferase and alanine:glyoxylate aminotransferase activities were most drastically reduced in the AOAT1 knock-out plants indicating AOAT1 is primarily involved in photorespiration. In agreement with this, the enzyme is located in peroxisomes. 

AOAT3 (AlaAT2) is predicted located in the mitochondrion. AOAT4 (AlaAT1) is located in the cytosol. Expression of these genes is induced under hypoxic conditions. Comparison of the AOAT4 knock-out mutants with wild type plants for alanine concentration changes over hypoxic stress and the subsequent recovery indicated that AOAT4 is primarily involved in alanine breakdown during recovery from low oxygen stress. Alanine biosynthesis under hypoxia does not require AOAT4 activity.

The in vivo role of AOAT2 and AOAT3 is not clear. And it is not clear which AOAT contributes to alanine biosynthesis.</description>
  </Pathway>
  <Pathway id="ARG-PRO-PWY">
    <url>http://metacyc.org/META/NEW-IMAGE?object=ARG-PRO-PWY</url>
    <name>arginine degradation VI (arginase 2 pathway); proline biosynthesis from arginine</name>
    <description>&lt;b&gt;In AraCyc:&lt;/b&gt; The existence of this pathway in Arabidopsis is supported by literature evidence.  &lt;i&gt;Arabidopsis&lt;/i&gt; enzymes were found for each step of this pathway, suggesting its existence in this organism.  However the pathway as it is presented remains to be confirmed.  The computational assignment of enzymes and genes to the pathway remains to be validated. In the meantime, more information on curated enzymes from other species can be obtained by clicking on the pathway unification link to MetaCyc (see below).</description>
  </Pathway>
  <Pathway id="ARGASEDEG-PWY">
    <url>http://metacyc.org/META/NEW-IMAGE?object=ARGASEDEG-PWY</url>
    <name>arginine degradation I (arginase pathway); arginase degradative pathway; glutamate biosynthesis</name>
    <description>&lt;b&gt;General Background&lt;/b&gt;

Arginase-mediated |FRAME: ARG L-arginine| degradation is widely distributed in the biosphere, and is found
in all primary kingdoms |CITS: [8759304]|.  The first step in this process, catalyzed by the enzyme
arginase, is the hydrolysis of |FRAME:ARG L-arginine| to form |FRAME:L-ORNITHINE L-ornithine| and |FRAME:UREA urea|.

There are many variations of the arginase pathway, since the fate of the products of the arginase
reaction may be different in different organisms. 
Variants of arginase-based |FRAME: ARG L-arginine|-degradation pathways include |FRAME: ARGASEDEG-PWY arginine degradation I (arginase pathway)|,
|FRAME:ARG-PRO-PWY arginine degradation VI (arginase 2 pathway)|, and |FRAME: ARG-GLU-PWY arginine degradation VII (arginase 3 pathway)|.


&lt;b&gt;About This Pathway&lt;/b&gt;

This variant is the "classical" arginase pathway, having the widest distribution.  The pathway
is found in mammals as well as many bacteria. 
In this pathway |FRAME:ARG L-arginine| is converted into |FRAME:GLT L-glutamate| in a series of three steps;
following the initial step, catalyzed by arginase, |FRAME:L-ORNITHINE L-ornithine| is converted to
|FRAME:L-GLUTAMATE_GAMMA-SEMIALDEHYDE L-glutamate &amp;gamma;-semialdehyde| by |FRAME:CPLX-6747 ornithine aminotransferase| (OAT). 
|FRAME:L-GLUTAMATE_GAMMA-SEMIALDEHYDE L-glutamate &amp;gamma;-semialdehyde| undergoes a spontaneous conversion to
|FRAME: L-DELTA1-PYRROLINE_5-CARBOXYLATE (&lt;i&gt;S&lt;/i&gt;)-1-pyrroline-5-carboxylate|, which is then converted in the third step, catalyzed
by |FRAME:CPLX-6746 &amp;Delta;-1-pyrroline-5-carboxylate dehydrogenase|, to |FRAME:GLT L-glutamate|. 
In a subsequent step glutamate dehydrogenase (GDH) removes the amino group from |FRAME:GLT L-glutamate|,
generating |FRAME:2-KETOGLUTARATE 2-oxoglutarate|, which is fed to the |FRAME:TCA TCA cycle|
(see |FRAME: GLUTAMATE-DEG1-PWY glutamate degradation I|). 
Such conversion into |FRAME:GLT L-glutamate| is a common route for the degradation of amino acids, including
|FRAME:GLN L-glutamine|, |FRAME:HIS L-histidine|, and
|FRAME:PRO L-proline| (see the pathways |FRAME: GLUTAMINDEG-PWY glutamine degradation I|, |FRAME: HISDEG-PWY histidine degradation I| and
|FRAME: PROUT-PWY proline degradation|).

In mammals, the enzymes catalyzing the reactions of this pathway are present in the mitochondrial matrix. 
There are two isoforms of mammalian arginases - a mitochondrial form, including the humane |FRAME:CPLX-6622 arginase type 2|,
and a cytosolic form, which includes the human |FRAME:CPLX-6621 arginase type 1|. 
The cytosolic arginases, however, are believed to be involved mostly in the urea cycle (see
|FRAME: PWY-4984 urea cycle|) |CITS: [6408859]|, although this notion has been questioned |CITS: [15050972]|. 
Human arginases were found in many tissues, including kidney and prostate, brain,
skeletal muscle, placenta, lung, mammary gland, macrophage, uterus, testis, and gut |CITS: [9256072]
[15050972]|.

In prokaryotes, this pathway is used for the catabolism of |FRAME: ARG L-arginine| as either a carbon or a
nitrogen source.  Arginases have been detected in and characterized from several species,
including bacilii |CITS: [2029528][7540694]|, agrobacteria |CITS: [3758074][3957872]|,
cyanobacteria |CITS: [Gupta81][100070][10648527]|, &lt;i&gt;Proteus&lt;/i&gt; spp. |CITS: [4579440]|,
|FRAME: TAX-271 &lt;i&gt;Thermus aquaticus&lt;/i&gt;| |CITS: [64178]|, and mycobacteria |CITS: [13192096]|.  However, in most of these
cases the fate of |FRAME:L-ORNITHINE L-ornithine| is not known |CITS: [3534538]|. 
In some cases |FRAME: ARG L-arginine| can can be utilized by the organism as both carbon and nitrogen source,
while in others it is used only as a nitrogen source.  In addition, some organisms possess the enzyme
urease, which converts the urea formed by arginase into |FRAME: CARBON-MONOXIDE carbon monoxide| and
|FRAME: AMMONIA ammonia|, a favorite nitrogen source.

In some strains, such as |FRAME: TAX-1402 &lt;i&gt;Bacillus licheniformis&lt;/i&gt;|, the pathway is subject to strong catabolite repression during growth
on glucose |CITS: [5674049]|.  In some strains, the pathway is also subject to nitrogen catabolite
repression. Such regulation is species specific and is not universal |CITS: [6124533]|.

Although this pathway was not originally believed to act in plants, later studies provided evidence for its existence |CITS: [18419821][18621980]|. For example, in |FRAME: TAX-3349 &lt;i&gt;Pinus sylvestris&lt;/i&gt;| (Scots pine), this pathway appears to be required to provide the glutamate that is needed for glutamine biosynthesis during the early stages of seed germination |CITS: [18621980]|.  However, further work will be required to determine if this is the only pathway that operates in plants, or whether additional pathways such as |FRAME: ARG-PRO-PWY arginine degradation VI (arginase 2 pathway)| can also contribute to arginine degradation |CITS: [18419821][9576796]|.</description>
  </Pathway>
  <Pathway id="ARGSPECAT-PWY">
    <url>http://metacyc.org/META/NEW-IMAGE?object=ARGSPECAT-PWY</url>
    <name>spermine biosynthesis</name>
    <description>&lt;b&gt;General Information:&lt;/b&gt;

The polyamines (the most common of which are |FRAME:PUTRESCINE|, |FRAME:SPERMIDINE| and |FRAME:SPERMINE|) are a group of positively charged organic polycations that are involved in many biological processes, including binding to nucleic acids, stabilizing membranes, and stimulating several enzymes. 
In plants, polyamines have been involved in senescence and morphogenesis |CITS:[11537482]|.  Their specific molecular functions &lt;i&gt;in vivo&lt;/i&gt; are however not yet fully understood. |FRAME:PUTRESCINE| and |FRAME:SPERMIDINE| are found in all life forms, and |FRAME:SPERMINE| is found mostly in eukaryotes.

|FRAME:SPERMINE| is formed by the addition of a propylamine moiety to |FRAME:SPERMIDINE|, catalyzed by an aminopropyltransferase termed spermine synthase.  The propylamine group is transferred from |FRAME: S-ADENOSYLMETHIONINAMINE|, which is produced by the action of the pyruvoyl-containing enzyme adenosylmethionine decarboxylase.  The other product of the aminopropyltransferase reaction is |FRAME:5-METHYLTHIOADENOSINE| (MTA), which is recycled back to |FRAME: MET|.</description>
  </Pathway>
  <Pathway id="ARGSYN-PWY">
    <url>http://metacyc.org/META/NEW-IMAGE?object=ARGSYN-PWY</url>
    <name>arginine biosynthesis I</name>
    <description>In bacteria, fungi and plants, arginine is synthesized from ornithine.
Ornithine can be formed either from the liner pathway (depicted here), or from
the cyclic pathway (|FRAME: ARGSYNBSUB-PWY|). In the linear pathway, acetylornithine
deacetylase (NAOD) is required for releasing ornithine from
acetylornithine. NAOD activity has not been reported in plants. In the
cyclic pathway, acetylornithine:N-acetylglutamate actyltransferase is
required for releasing ornithine from acetylornithine. Arabidopsis
homologs have been identified for catalyzing each of the steps in
arginine biosynthesis. Yet, none has been demonstrated with enzyme
activity experimentally.</description>
  </Pathway>
  <Pathway id="ARGSYNBSUB-PWY">
    <url>http://metacyc.org/META/NEW-IMAGE?object=ARGSYNBSUB-PWY</url>
    <name>arginine biosynthesis II (acetyl cycle)</name>
    <description>In bacteria, fungi and plants, arginine is synthesized from ornithine.
Ornithine can be formed either from the liner pathway (|FRAME: ARGSYN-PWY|), or from
the cyclic pathway (depicted here). In the linear pathway, acetylornithine
deacetylase (NAOD) is required for releasing ornithine from
acetylornithine. NAOD activity has not been reported in plants. In the
cyclic pathway, acetylornithine:N-acetylglutamate actyltransferase is
required for releasing ornithine from acetylornithine. Arabidopsis
homologs have been identified for catalyzing each of the steps in
arginine biosynthesis. Yet, none has been demonstrated with enzyme
activity experimentally.</description>
  </Pathway>
  <Pathway id="ARO-PWY">
    <url>http://metacyc.org/META/NEW-IMAGE?object=ARO-PWY</url>
    <name>chorismate biosynthesis I; aromatic amino acid biosynthesis; shikimate pathway</name>
    <description>&lt;b&gt;General background&lt;/b&gt;: The chorismate biosynthetic pathway (also referred to as prechorismate 
pathway) links the metabolism of carbohydrates to the biosynthesis of the proteinogenic aromatic amino 
acids |FRAME:PWY-3462|, |FRAME:PWY-3461| and |FRAME:TRPSYN-PWY|. This 
pathway also is considered to modulate the carbon flux from 'primary metabolism' to 'secondary (specialized) 
metabolism' because chorismate representing the end product of the pathway gives rise to a number of 
specialized metabolites such as quinones (e.g. |FRAME:PWY-5027|), phenylpropanoids (e.g. |FRAME:PWY-981|) 
and indoles (e.g. |FRAME:PWY-581|) |CITS:[Weaver97]|.

The chorismate biosynthesis is specific for microorganisms and plants and does not occur in animals. 
Although the reactions and reaction sequence in microorganisms and plants are essentially the same the 
organization and regulation is different. In plants the regulation of the pathway seems to take place exclusively 
on the genetic level whereas microorganisms regulate the pathway via feedback inhibition |CITS:[15012217]|. In 
addition the pathway in plants appears to operate mainly, if not exclusively in plastids where the spatial and 
temporal expression of the genes encoding the various isozymes indicates a complex regulation |CITS:[Schmid95]|.

&lt;b&gt;About the pathway&lt;/b&gt;: The conversion of phosphoenolpyruvate and erythrose 4-phosphate to chorismate 
comprises seven reactions catalyzed by six enzymes. The only bifunctional enzyme in the plant pathway is 
3-dehydroquinate dehydratase (DHQase)-shikimate: NADP oxidoreductase (SORase) that catalyzes the formation 
of shikimate from 3-dehydroquinate in two sequential reactions.

Although all enzymes of the pathway have been characterized and genes have been cloned in a variety of 
plants only two steps have experimental support in &lt;i&gt;Arabidopsis thaliana&lt;/i&gt;. The first enzyme in the pathway, 
i.e. 3-deoxy-D-arabino-heptulosonate 7-phosphate synthase has been isolated and characterized in Arabidopsis 
|CITS:[1681544]| |CITS:[12177500]|. The enzyme catalyzes the first committed step in the biosynthesis of 
aromatic amino acids which is the condensation of phosphoenolpyruvate and erythrose 4-phosphate to yield 
3-deoxy-D-arabino-heptulosonate 7-phosphate (DAHP). The following steps catalyzed by 3-dehydroquinate 
synthase (EC 4.2.3.4) and the bifunctional DHQase/SORase (EC 4.2.1.10, EC 1.1.1.25) lead to the formation 
of shikimate and has been characterized in tomato |CITS:[ 8704160]| and tobacco |CITS:[ 8067995]|, respectively. 
Shikimate kinase phosphorylates shikimate to yield shikimate 3-phosphate |CITS:[15891897]| which is the substrate 
for the last but one enzyme in the pathway.

This step is catalyzed by 5-enolpyruvylshikimate 3-phosphate (EPSP) synthase forming EPSP and has been 
partially characterized in Arabidopsis |CITS:[3481024]|. This is the only enzyme that responses to the herbicide 
glyphosphate |CITS:[7396959]| which is a competitive inhibitor to the native substrate phosphoenolpyruvate and 
therefore a potential target for controlling the pathway. The final step in the pathway catalyzed by chorismate 
synthase has been characterized in &lt;i&gt;Corydalis semoervirens&lt;/i&gt; |CITS:[1718979]| and has been proposed to 
have derived from a common ancestor |CITS:[9951731]| for bacteria, plants and fungi.</description>
  </Pathway>
  <Pathway id="ASPARAGINE-BIOSYNTHESIS">
    <url>http://metacyc.org/META/NEW-IMAGE?object=ASPARAGINE-BIOSYNTHESIS</url>
    <name>asparagine biosynthesis I</name>
    <description>In addition to being a building blocks for protein synthesis, asparagine, along with glutamate, glutamine, and
aspartate, are used to transport nitrogen throughout the plant, and they represent 70% total free amino 
acids in Arabidopsis. Nitrogen is first assimilated from the soil into glutamine and glutamate via 
glutamine synthetase and glutamate synthase, and later into aspartate and asparagine via aspartate 
aminotransferase and asparagine synthetase. 

There are six genes in Arabidopsis that encode aspartate aminotransferase, two for the cytosolic 
isoform (ASP2 and ASP4), two (ASP5 and AtAAT) for the chloroplast, one (ASP1) for mitochondrial, 
and one (ASP3) for peroxisomal. ASP2 encodes the major cytosolic isoform. It is responsible for 
synthesizing the bulk of aspartate in the light, which supplies the precursor for asparagine synthesis in 
the dark|CITS: [12068109]|. The chloroplast, mitochondrial and peroxisomal isoforms, along with 
malate dehydrogenase, are predicted to be involved in shuttling reducing powers (NADH) between 
subcellular compartments via the malate-aspartate shuttle|CITS: [16623902]|. 

There are three genes in Arabidopsis encoding asparagine synthetase. ASN1 and ASN2 are the 
predominantly expressed genes, and they are mainly detected in the shoots.
ASN1 is indicated to be involved in asparagine synthesis in the dark, for nitrogen storage and transport. 
ASN2 is predicted to be involved in asparagine synthesis in the light, for protein biosynthesis, or for 
ammonia detoxification under ammonia rich conditions|CITS: [9881155]|.</description>
  </Pathway>
  <Pathway id="ASPARAGINE-DEG1-PWY">
    <url>http://metacyc.org/META/NEW-IMAGE?object=ASPARAGINE-DEG1-PWY</url>
    <name>asparagine degradation I; asparagine degradation 1</name>
    <description>Asparagine is the first amino acid discovered in plants. It is the major nitrogen transport and storage compound. In 
plants, asparagine is further metabolized in two routes, via asparaginase (see |FRAME: ASPARAGINE-DEG1-PWY|) or asparagine 
aminotransferase (see |FRAME: PWY-4002|). Studies in 
pea suggested that the predominant route differs in different tissues. The asparaginase pathway predominates in 
seeds, whereas the aminotransferase pathway predominates in leaves|CITS: [Ireland81]|.

In the asparaginase pathway, as depicted here, asparagine is deaminated to release aspartate and ammonia. The 
liberated ammonia is reassimilated and utilized in synthesis of all nitrogen-containing-compounds of the cell and in 
particular the amino acids. In plants, there is no evidence that the other product aspartate is further metabolized to 
phosphoenolpyruvate as depicted in the MetaCyc human pathway (|FRAME: ASPARAGINE-DEG1-PWY|).</description>
  </Pathway>
  <Pathway id="ASPARTATESYN-PWY">
    <url>http://metacyc.org/META/NEW-IMAGE?object=ASPARTATESYN-PWY</url>
    <name>aspartate biosynthesis; aspartate biosynthesis and degradation</name>
    <description>In addition to be a building block for protein synthesis, aspartate, along with glutamate, glutamine, and 
asparagine are used to transport nitrogen through out the plant, and they represent 70% total free amino 
acids in Arabidopsis. Nitrogen is first assimilated from the soil into glutamine and glutamate via 
glutamine synthetase and glutamate synthase, and later into aspartate and asparagine via aspartate 
aminotransferase and asparagine synthetase. 

There are six genes in Arabidopsis that encode aspartate aminotransferase, two for the cytosolic 
isoform (ASP2 and ASP4), two (ASP5 and AtAAT) for the chloroplast, one (ASP1) for mitochondrial, 
and one (ASP3) for peroxisomal. ASP2 encodes the major cytosolic isoform. It is responsible for 
synthesizing the bulk of aspartate in the light, which supplies the precursor for asparagine 
synthesis in the dark|CITS: [12068109]|. The chloroplast, mitochondrial and peroxisomal isoforms, 
along with malate dehydrogenase, are predicted to be involved in shuttling reducing powers 
(NADH) between subcellular compartments via the malate-aspartate shuttle|CITS: [16623902]|.</description>
  </Pathway>
  <Pathway id="ASPASN-ARA-PWY">
    <url>http://metacyc.org/META/NEW-IMAGE?object=ASPASN-ARA-PWY</url>
    <name>superpathway of aspartate and asparagine biosynthesis; interconversion of aspartate and asparagine</name>
  </Pathway>
  <Pathway id="ASPSYNII-PWY">
    <url>http://metacyc.org/META/NEW-IMAGE?object=ASPSYNII-PWY</url>
    <name>cyanide detoxification II; asparagine biosynthesis II; &amp;beta;-cyanoalanine biosynthesis; cyanide detoxification</name>
    <description>&lt;b&gt;In AraCyc&lt;/b&gt;:  This variant of asparagine biosynthesis (variant I) in plants corresponds to the depicted 
sequence in microorganism and is supported by the literature |CITS: [16786295]| |CITS: [11060302]| |CITS: [10889265]|. 
In case the literature will not support cyanoalanine nitrilase (EC 3.5.5.4) in the near future this step will be removed, 
still providing a variant pathway for asparagine biosynthesis.
The computational assignments of enzymes and genes to the pathway remain to be validated. More 
information on curated enzymes from other species can be obtained by clicking on the unification link for 
this pathway in MetaCyc (see below).</description>
  </Pathway>
  <Pathway id="BRANCHED-CHAIN-AA-SYN-PWY">
    <url>http://metacyc.org/META/NEW-IMAGE?object=BRANCHED-CHAIN-AA-SYN-PWY</url>
    <name>superpathway of leucine, valine, and isoleucine biosynthesis; branched amino acid biosynthesis; branched-chain amino acid biosynthesis</name>
  </Pathway>
  <Pathway id="BSUBPOLYAMSYN-PWY">
    <url>http://metacyc.org/META/NEW-IMAGE?object=BSUBPOLYAMSYN-PWY</url>
    <name>spermidine biosynthesis I; arginine degradation to spermidine; spermidine biosynthesis</name>
    <description>&lt;b&gt;General Information:&lt;/b&gt;

The polyamines (the most common of which are |FRAME:PUTRESCINE|, |FRAME:SPERMIDINE| and |FRAME:SPERMINE|) are a group of positively charged organic polycations that are involved in many biological processes, including binding to nucleic acids, stabilizing membranes, and stimulating several enzymes. 
In plants, polyamines have been involved in senescence and morphogenesis |CITS:[11537482]|.  Their specific molecular functions &lt;i&gt;in vivo&lt;/i&gt; are however not yet fully understood. |FRAME:PUTRESCINE| and |FRAME:SPERMIDINE| are found in all life forms, and |FRAME:SPERMINE| is found mostly in eukaryotes.

|FRAME:SPERMIDINE| is formed by the addition of a propylamine moiety to |FRAME:PUTRESCINE|, catalyzed by an aminopropyltransferase termed spermidine synthase.  The propylamine group is transferred from |FRAME: S-ADENOSYLMETHIONINAMINE|, which is produced by the action of the pyruvoyl-containing enzyme adenosylmethionine decarboxylase.  The other product of the aminopropyltransferase reaction is |FRAME:5-METHYLTHIOADENOSINE| (MTA), which is recycled back to |FRAME: MET|.</description>
  </Pathway>
  <Pathway id="CALVIN-PWY">
    <url>http://metacyc.org/META/NEW-IMAGE?object=CALVIN-PWY</url>
    <name>Calvin-Benson-Bassham cycle; Calvin cycle; Calvin-Benson cycle; carbon fixation; photosynthesisdark reaction; photosynthetic dark reactions; photosynthetic CO&lt;SUB&gt;2&lt;/SUB&gt; fixation; reductive pentose phosphate pathway; Calvin-Benson-Bassham cycle</name>
    <description>&lt;b&gt;General Information:&lt;/b&gt;

Rubisco (ribulose bisphosphate carboxylase/oxygenase) is a bifunctional enzyme that catalyzes both the carboxylation and oxygenation of |FRAME: D-RIBULOSE-15-P2| (RuBP).  The carboxylation process is generally known as CO&lt;SUB&gt;2&lt;/SUB&gt; fixation (this pathway) whereas the oxygenation process is known as photorespiration (|FRAME:PWY-181|).

This pathway is the only pathway in plants that can catalyze the net fixation of CO&lt;SUB&gt;2&lt;/SUB&gt;.  Indeed, globally through the action of the metabolic process, three molecules CO&lt;SUB&gt;2&lt;/SUB&gt; are combined along with one &lt;i&gt;P&lt;sub&gt;i&lt;/sub&gt;&lt;/i&gt; into a three-carbon sugar phosphate (|FRAME:GAP| and |FRAME:DIHYDROXY-ACETONE-PHOSPHATE|, which interconvert and are also known as triose-P) |CITS:[BOWYER97]|.  This cycle occurs in the stroma of the chloroplasts.  It is composed of 13 reactions catalyzed by 11 enzymes.  The pathway has three distinct phases: (i) one of the major steps of the pathway is the &lt;i&gt;carboxylation&lt;/i&gt; of RuBP by Rubisco into two molecules of |FRAME:G3P|; (ii) the &lt;i&gt;reduction&lt;/i&gt; of |FRAME:G3P| into triose-P; and (iii) the &lt;i&gt;regeneration&lt;/i&gt; of the primary acceptor RuBP.  As a result, it takes three turns of the cycle to generate one net molecule of triose-P.

This triose-P can have several fates: it can be used (i) to generate more RuBP (five turns of the cycle will generate an additional RuBP molecule if triose-P is reinvested); (ii) to produce starch in the chloroplast (see |FRAME:PWY-622|); (iii) to produce sucrose (see |FRAME:PWYQT-4428|); or (iv) to be converted into |FRAME:G3P|, thereby generating ATP and reductant [NAD(P)H] (&lt;b&gt;Note:&lt;/b&gt;  the latter two conversions occur in the cytosol and require triose-P to be exported from the chloroplast via the phosphate translocator in exchange from &lt;i&gt;P&lt;sub&gt;i&lt;/sub&gt;&lt;/i&gt; from the cytosol).

The Calvin cycle has many regulatory points of control, some of which are reviewed in |CITS:[Bowyer97]|.  Three factors will be noted here that determine the rate of cycling of the pathway: (i) the rate of utilization of triose-P for the synthesis of carbohydrates and other compounds, (ii) light by way of the electron transport at the level of the redox regulation by the thioredoxin system, the modulation of enzymatic activity by NADPH and ATP, and changes in stromal pH and Mg&lt;sup&gt;2+&lt;/sup&gt;; and (iii) the regulation of Rubisco by CO&lt;sub&gt;2&lt;/sub&gt; (of which the regulation by |FRAME:CPDQT-10| is an element; see |FRAME:PWYQT-4433|).</description>
  </Pathway>
  <Pathway id="CAMALEXIN-SYN">
    <url>http://metacyc.org/META/NEW-IMAGE?object=CAMALEXIN-SYN</url>
    <name>camalexin biosynthesis</name>
    <description>Camalexin is the main phytoalexin in Arabidopsis. It is involved in plant defense and has cancer-preventive property. The accumulation of camalexin in Arabidopsis is induced by a variety of microorganisms including bacteria, fungi and oomycetes. 

Camalexin was previously proposed to be derived from indole-3-carboxaldehyde, independent of tryptophan. Recently, genetic evidence showed that camalexin is directly derived from tryptophan via indole-3-acetaldoxime, a branch point metabolite that also leads to the biosynthesis of secondary metabolites glucosinolates (|FRAME: PWY-601 glucosinolate biosynthesis from tryptophan|) and the plant hormone IAA (|FRAME: PWY-581 IAA biosynthesis I|). Double-mutants of CYP79B2 and CYP79B3 were devoid of camalexin |CITS: [15148388]|. Indole-3-acetaldoxime is consequently converted to indole-3-acetonitrile (IAN) by CYP71A13 |CITS: [17573535]|. 

In vivo feeding experiments suggested that the thiazole ring of camalexin is derived from cysteine |CITS: [9046593]|. The exact steps of the thiazole ring formation remained elusive until recently. In a metabolomics study, the IAN conjugate Cys(IAN) was found to be an intermediate of camalexin biosynthesis. The formation of Cys(IAN) possibly proceeds via intermediates &amp;gamma;GluCYs(IAN)Gly and &amp;gamma;GluCYs(IAN). Accumulation of these three compounds was detected in CYP71B15 mutants in an in vivo feeding experiment |CITS: [19567707]|. CYP71B15 was previously shown to catalyze the last step of camalexin biosynthesis, converting dihydrocamalexin (DHCA) to camalexin. CYP71B15 is a novel plant enzyme in that it is the only known cytochrome P450 in plants results in simultaneous decarboxylation and introduction of a C-C double bond |CITS: [16766671]|. More interestingly, CYP71B15 is recently found a multifunctional enzyme that also catalyzes the NADPH-dependent conversions of Cys(IAN) to DHCA |CITS: [19567706]|. During the conversion of one molecule Cys(IAN) to DHCA,  one molecule of cyanide is released. In planta accumulation of cyanide may shut down the CYP P450 catalyzed camalexin biosynthesis process and thus cyanide is possibly detoxified via the cyanide detoxification pathway (|FRAME: ASPSYNII-PWY cyanide detoxification|). 

The biosynthetic pathway is coordinately induced, strictly localized to the site of pathogen infection |CITS: [17073786]|.</description>
  </Pathway>
  <Pathway id="CAROTENOID-PWY">
    <url>http://metacyc.org/META/NEW-IMAGE?object=CAROTENOID-PWY</url>
    <name>superpathway of carotenoid biosynthesis</name>
    <description>&lt;b&gt;General information:&lt;/b&gt;  

Carotenoids with cyclic ends are integral constituents of plants, algae and cyanobacteria photosynthetic
reaction centers |CITS:[GOODWIN80],[YOUNG93]|.   Animals, including humans, cannot synthesize
carotenoids, although they are an essential source of retinoids and vitamin A.  These isoprenoids
pigments are lipid-soluble and are involved in a variety of functions including: protection against
photooxidative stress through energy-dissipation of excess light absorbed by the antenna pigments;
light-harvest for photosynthesis; the prominent lutein, as well as zeaxanthin, are involved in the reduction
of cataract and macular degeneration; others are exploited as coloring agents in flowers and fruits to
attract pollinators (and in industry as food colorant) and agents of seed dispersal; finally they are
precursors for the plant growth hormone abscisic acid and vitamin A (for a succinct review of the
applications of carotenoids, see |CITS:[15012246]|).

Carotenoids are C&lt;sub&gt;40&lt;/sub&gt; isoprenoids which consist of eight isoprene units and can be divided
in two major groups: carotene and xanthophylls.  Carotenes are linear or cyclized hydrocarbons such as
lycopene, &amp;alpha;-carotene and &amp;beta;-carotene.  Xanthophylls are oxygenated derivatives (epoxy,
keto or hydroxyl groups) of carotenes; for example: lutein, zeaxanthin.  The carotenoid composition
varies from species to species; the concentration and composition of xanthophylls are affected by light
intensity and the accumulation of specific carotenoids in fruit and flower chromoplasts is a highly,
developmentally regulated process |CITS:[12232210],[8485401]|.  Important carotenoids variations are
observed during fruit ripening (for review, see |CITS:[10205893]|).  Higher plant chloroplasts typically
accumulate lutein, &amp;beta;-carotene, violaxanthin and neoxanthin in the thylakoid membrane-bound
photosystems |CITS:[1885603],[RYBERG93]|.  &amp;beta;-Carotene is generally found in the reaction center
where it plays a critical photoprotective role by quenching triplet chlorophyll and singlet oxygen, and can
undergo rapid degradation during photooxidation |CITS:[YOUNG93B]|.
Adjacent to the reaction centers, in the core complex proteins, &amp;beta;-carotene and lutein can be found
|CITS:[1885603],[8444169]|.
Finally, the surrounding antenna complexes contain xanthophylls (lutein, violaxanthin and neoxanthin)
|CITS:[1885603],[8444169]|.  In the chromoplasts of ripening fruits and flower petals, and in the
chloroplasts of senescing leaves, the carotenoids are found in membranes or in oil bodies or other
structures within the stroma.

&lt;b&gt;This pathway:&lt;/b&gt;  

The carotenoid pigments are synthesized in the plastids of plants where it is derived from the pathways
of isoprenoid biosynthesis (for review, see |CITS:[15012246]|).  More specifically, the first committed
step of carotenoid biosynthesis is that of the formation of phytoene from geranylgeranyl diphosphate,
obtained from the |FRAME:PWY-5121|.  This conversion is in fact a two-step reaction catalyzed by the
enzyme phytoene synthase.
Phytoene then undergoes a series of four desaturation reactions leading to the formation of
|FRAME:CPD1F-114| &lt;i&gt;via&lt;/i&gt; |FRAME:CPD-7408|, |FRAME:CPD1F-98|, |FRAME:NEUROSPORENE|.
Although the desaturation steps use all-&lt;i&gt;trans&lt;/i&gt; compounds in bacteria, plants accumulate small
amounts of &lt;i&gt;cis&lt;/i&gt;-carotenes indicative of additional &lt;i&gt;cis&lt;/i&gt;-to-&lt;i&gt;trans&lt;/i&gt; isomerization steps
(see note below).
An important branch-point in the biosynthesis of carotenoids lies in the cyclization of the linear, pink
|FRAME:CPD1F-114| into carotenes with all-&amp;beta;-, all-&amp;epsilon;- or mixed &amp;beta; and &amp;epsilon; rings.
Carotenoids with two &amp;epsilon; rings are, however, rarely observed in plants and algae, and, when
detected, are usually found in trace amounts |CITS:[GOODWIN80]|; lettuce is a rare example of plants
known to accumulate substantial amounts of bicyclic &amp;epsilon; ring carotenoids (see
|FRAME:PWY-5175|).  The cyclization reaction are catalyzed by lycopene &amp;beta;- or &amp;epsilon;-cyclases.
These cyclases all share an amino acid sequence signature that is conserved in those enzymes and
binds dinucleotides such as FAD and NADP |CITS:[8837512]|, but otherwise share little resemblance.
The formation of &amp;alpha;-carotene from lycopene is likely to proceed by the addition of a &amp;beta;-ring to
|FRAME:CPD1F-115|.  The alternative route (addition of an &amp;epsilon;-ring to |FRAME:CPD1F-126|)
appears unlikely as the &amp;epsilon;-cyclase does not seem to be able to add a second &amp;epsilon; ring to
the monocyclic &amp;delta;-carotene |CITS:[8837512]|.

Finally, the carotenes are oxygenated in various ways (hydroxylation, epoxydation, de-epoxidation) to
form xanthophylls which comprise most of the carotenoid pigments in the thylakoid membrane of plants.
 Hydroxylations play an important role in the oxygenation of carotenes and are catalyzed by hydroxylases
acting specifically onto &amp;beta; or &amp;epsilon; rings.

It has been postulated that the regulation of &amp;epsilon;-cyclase, possibly through control of gene
expression, determines xanthophylls composition in leaves and other plant tissues, since its products
(&amp;delta;-carotene) is destined to the &amp;alpha;-carotene branch |CITS:[10205893]|.

In photosynthetic tissues, carotenoids generally occur as their stable &lt;i&gt;trans&lt;/i&gt; configuration.
For neoxanthin, however, it would appear that the 9'-&lt;i&gt;cis&lt;/i&gt; isomer: |FRAME:CPD-7424|, is favored in
photosynthetic tissues, while |FRAME:CPD1F-135| preferentially accumulates in non-photosynthetic
plant tissues or plants grown in the dark or under low light conditions |CITS:[11029576]|.  It has been
postulated that a &amp;Delta;9'-neoxanthin isomerase may exist in spinach |CITS:[10725601]|; moreover,
while both isomers were detected during the characterization of the tomato |FRAME:MONOMER-12165|,
the authors deemed the isomerization unlikely to be due to the activity of the enzyme &lt;i&gt;per se&lt;/i&gt;
|CITS:[11029576]|. 

&lt;b&gt;Important note on &lt;i&gt;cis&lt;/i&gt;-to-&lt;i&gt;trans&lt;/i&gt; isomerization for plants carotenoid biosynthesis:&lt;/b&gt;  

The carotenoid biosynthesis pathway is shown here with all its compounds in their &lt;i&gt;trans&lt;/i&gt;
configuration.  Recent data suggests, however, that carotenoid biosynthesis in plants proceeds
&lt;i&gt;via&lt;/i&gt; the &lt;i&gt;cis&lt;/i&gt;-to-&lt;i&gt;trans&lt;/i&gt; isomerization of various carotenes during the desaturation
process |CITS:[11884678],[11884677],[15557094]|.  A number of plant enzyme with carotenoid
isomerase activity have been described that can catalyze various &lt;i&gt;cis&lt;/i&gt;-to-&lt;i&gt;trans&lt;/i&gt; isomerization
reactions exemplified by: |FRAME:RXN-8042|.</description>
  </Pathway>
  <Pathway id="CHLOROPHYLL-SYN">
    <url>http://metacyc.org/META/NEW-IMAGE?object=CHLOROPHYLL-SYN</url>
    <name>chlorophyllide &lt;i&gt;a&lt;/i&gt; biosynthesis I</name>
  </Pathway>
  <Pathway id="CITRULBIO-PWY">
    <url>http://metacyc.org/META/NEW-IMAGE?object=CITRULBIO-PWY</url>
    <name>citrulline biosynthesis; ornithine and citrulline biosynthesis</name>
    <description>&lt;b&gt;General Information&lt;/b&gt;:

|FRAME:L-CITRULLINE| is a non-standard amino acid that is not normally incorporated into proteins during protein synthesis. The name citrulline was coined in 1930 from &lt;i&gt;Citrullus lanatus&lt;/i&gt; var lanatus, the Latin name of the watermelon, from which it was first isolated.

Citrulline might be an import metabolite involved in the shuttling of nitrogen between the mitochondrion and chloroplast.  The existence of an ornithine-citrulline shuttle has been speculated.  This shuttle would allow the safe transport of the toxic metabolite |FRAME:AMMONIA| in the form of amino acids.  The ornithine-citrulline shuttle also provides a means for the transport of carbon dioxide from mitochondria to plastids |CITS:[16143558]|.

|FRAME:L-ORNITHINE| is an important precursor in the biosynthesis of polyamines.

&lt;b&gt;Note on the pathway's relevance in &lt;i&gt;Arabidopsis&lt;/i&gt;&lt;/b&gt;:

To the best of our knowledge, the pathway presented here has not been confirmed although all the steps of which it is composed have enzymes associated to them (experimentally demonstrated or not).  For this reason, we have kept this pathway in the database until further evidence proves or disprove its existence.

In plants, the conversion of |FRAME:GLT| to |FRAME:L-GLUTAMATE_GAMMA-SEMIALDEHYDE| is catalyzed by a bifunctional enzyme, &amp;delta;1-pyrroline-5-carboxylate synthetase, that has both &amp;gamma;-glutamyl kinase and &amp;gamma;-glutamyl phosphate reductase activities |CITS:[9223347]|.</description>
  </Pathway>
  <Pathway id="CITRULLINE-DEG-PWY">
    <url>http://metacyc.org/META/NEW-IMAGE?object=CITRULLINE-DEG-PWY</url>
    <name>citrulline degradation</name>
    <description>&lt;b&gt;General background&lt;/b&gt;: The citrulline degradation pathway is widely distributed among prokaryotic organisms 
but occurs also in eukaryotic organisms, often associated with the degradation of arginine into citrulline 
(e.g. |FRAME: ARG-PRO-PWY|).

&lt;b&gt;About the pathway&lt;/b&gt;: The enzymes of this pathway, as well as arginine deiminase, have also been found 
in &lt;i&gt;Arabidopsis thaliana&lt;/i&gt;, and it was shown that Arabidopsis chloroplasts can metabolize arginine and 
citrulline all the way to CO&lt;sub&gt;2&lt;/sub&gt;. However, since Arabidopsis rarely encounters exogenous citrulline, it is 
thought that in this organism the pathway may serve as a means for extracting nitrogen from endogenous sources 
|CITS: [8278506]|. 

Organisms that employ this pathway use the enzyme ornithine carbamoyltransferase to convert |FRAME: L-CITRULLINE| 
to |FRAME: L-ORNITHINE| and |FRAME: CARBAMOYL-P|. The latter is then broken into |FRAME: AMMONIA| 
and |FRAME: CARBON-DIOXIDE| in an ATP-forming reaction, catalyzed by the enzyme carbamate kinase. The 
ornithine carbamoyltransferase (OTC) has been identified from a T-DNA-tagged mutant of Arabidopsis and has 
been shown to be encoded by a gene that overlaps with another, unrelated gene (AUL1), one of the rare cases 
of gene convergence observed in Arabidopsis |CITS: [10561504]|. Ornithine carbamoyltransferase has also been 
cloned from other plant sources such as &lt;i&gt;Pisum sativum&lt;/i&gt; |CITS: [8914525]| and &lt;i&gt;Canavalia lineata&lt;/i&gt; 
|CITS: [10987149]| |CITS: [11575720]|.</description>
  </Pathway>
  <Pathway id="COA-PWY">
    <url>http://metacyc.org/META/NEW-IMAGE?object=COA-PWY</url>
    <name>coenzyme A biosynthesis; CoA biosynthesis</name>
    <description>&lt;b&gt;General background&lt;/b&gt;: Coenzyme A (CoA) is a cofactor of ubiquitous occurrence in plants, bacteria 
and animals needed in a large number of enzymatic reactions central to intermediary metabolism, including 
the oxidation of fatty acids, carbohydrates, and amino acids. Coenzyme A is the common acyl carrier in 
prokaryotic and eukaryotic cells required for a multitude of reactions for both biosynthetic and degradative 
pathways amongst others forming derivatives that are key intermediates in energy metabolism |CITS: [16415216]|.

The biosynthesis of CoA is of equal importance with regard to its recognition as a target for antibacterial 
drug discovery and to the association of human neurodegenerative disorder with mutations in pantothenate 
kinase |CITS: [15893380]|.

&lt;b&gt;About the pathway&lt;/b&gt;: The biosynthesis of CoA is carried out from pantothenate in five enzymatic steps. 
All of the enzymes involved have been recently identified in &lt;i&gt;Arabidopsis thaliana&lt;/i&gt; and the metabolic 
sequence confirmed &lt;i&gt;in vitro&lt;/i&gt; by combining the recombinant enzymes |CITS: [12860978]|. 

Pantothenate kinase, the enzyme catalyzing the first step, phosphorylates 4'-phosphopantothenate to 4'-phosphopantothenate 
followed by the addition of cysteine resulting in the formation of (R)-4'-phospho-N-pantothenoylcysteine (PPC). 
PPC is decarboxylated in the next reaction to 4'-phosphopantetheine and then in two successive reactions 
converted to CoA by the enzymatic action of 4'-phosphopantetheine adenylyltransferase and dephospho-CoA kinase 
|CITS: [12860978]| |CITS: [12614618]|. The reactions in the biosynthetic route towards CoA parallel the reaction 
sequence obtained in bacteria but differ regarding the functionality of the involved enzymes. In plants every step 
is catalyzed by single monofunctional enzymes, whereas in bacteria and mammals bifunctional enzymes are 
employed |CITS: [16415216]|.</description>
  </Pathway>
  <Pathway id="COLANSYN-PWY">
    <url>http://metacyc.org/META/NEW-IMAGE?object=COLANSYN-PWY</url>
    <name>colanic acid building blocks biosynthesis</name>
    <description>&lt;B&gt;Note&lt;/B&gt;: The existence of this pathway in Arabidopsis has been computationally predicted. A preliminary review by a curator, based on various criteria |CITS: [curator11a]|, indicates that the pathway might be relevant in Arabidopsis. Nevertheless, experimental evidence to support the existence of this pathway in Arabidopsis has not been found through a literature scan. For more information about the pathway please refer to the corresponding PlantCyc pathway linked from this page.&lt;/B&gt;

&lt;i&gt;Summary from MetaCyc:&lt;/i&gt;

Colanic acid, also known as the M antigen, is an extracellular polysaccharide found in Enterobacteriaceae.
It is a polyanionic heteropolysaccharide containing a repeat unit with D-glucose, L-fucose,
D-galactose, and D-glucuronate sugars that are nonstoichiometrically decorated with O-acetyl and
pyruvate side chains |CITS: [4902806 ][4941627]|.
The sugars need to be activated in the form of nucleotide sugars (|FRAME: UDP-GLUCOSE|,
|FRAME: GUANOSINE_DIPHOSPHATE_FUCOSE|, |FRAME: UDP-GALACTOSE|
and |FRAME: UDP-GLUCURONATE|, respectively) prior to their assembly |CITS: [8759852] [8763957]|.

The |FRAME: CPD0-1099| polysaccharide repeat is assembled on the membrane lipid
|FRAME: CPD-9650| by a series of glycosyl transferases on the cytoplasmic face of the inner
membrane, after which the single repeat is flipped to the periplasmic side and polymerized by the
Wzy-dependent pathway (reviewed in |CITS: [12045108]| and |CITS: [16756484]|).
Subsequently, the polymer is believed to be cleaved from the |FRAME: CPD-9650| anchor, transported
across the periplasm, and excreted into the extracellular space, although this process is not well
understood.

|FRAME: CPD0-1099| biosynthesis has been linked to a cluster of 19 genes, which were named
&lt;i&gt;wca&lt;/i&gt; |CITS:[8759852][8763957]|. This gene cluster is tightly regulated by a complex signal
transduction cascade governed by the rcs (regulator of capsule synthesis) phosphorelay system
|CITS: [3888955][16153174]|.</description>
  </Pathway>
  <Pathway id="COMPLETE-ARO-ARA-PWY">
    <url>http://metacyc.org/META/NEW-IMAGE?object=COMPLETE-ARO-ARA-PWY</url>
    <name>superpathway of phenylalanine, tyrosine and tryptophan biosynthesis; complete aromatic amino acid biosynthesis; aromatic amino acid biosynthesis</name>
  </Pathway>
  <Pathway id="CYANCAT-PWY">
    <url>http://metacyc.org/META/NEW-IMAGE?object=CYANCAT-PWY</url>
    <name>cyanate degradation; cyanate catabolism</name>
    <description>&lt;b&gt;General background&lt;/b&gt;: The catabolic activities involved in the degradation of cyanate in plants 
correspond to the outlined pathway in microorganisms |CITS: [12232176]|. The first enzyme, catalyzing 
the hydratation of cyanate to form the intermediate carbamate and final products ammonia and carbon 
dioxide (former EC 4.3.99.1 has been changed to the present EC 4.2.1.104) has not yet been identified 
in Arabidopsis. The second step catalyzed by carbonic anhydrase (syn. carbonate dehydratase - EC 4.2.1.1) 
comprises the reversible hydration of CO2 to bicarbonate, a reaction underlying many diverse physiological 
processes |CITS: [ 8673298]|.

&lt;b&gt;About the pathway&lt;/b&gt;: Carbonic anhydrases (CA's) in plants are divided into three groups, &amp;alpha;-CA, 
&amp;beta;-CA and &amp;gamma;-CA. Carbon anhydrases are zinc metalloenzymes representing one of the most 
abundant soluble proteins in leaves of higher plants |CITS: [REED81]|. Although identified in the three domains 
of life: archaea, bacteria and plants, underlining their vital metabolic importance, none of the carbonic 
anhydrases have been characterized in plants on a biochemical basis. However, their various functions 
exceeding the mere detoxification of cyanate has been the late focus in research elucidating the catalytic 
function |CITS: [12147257]| and role of CA's in plant metabolism. 

To date eight &amp;alpha;-CAs, six &amp;beta;-CAs |CITS: [17407539]| and three &amp;gamma;-CAs (plus two 
&amp;gamma;-CA like proteins) |CITS: [15604675]| |CITS: [16407270]| have been identified in &lt;i&gt;Arabidopsis thaliana&lt;/i&gt;. 
The familie of &amp;beta;-CA, restricted to plants and other eucaryotes |CITS: [8673298]| has been found to be 
involved in maintaining the supply of CO2 for Rubisco in the chloroplast |CITS: [1463847]| |CITS: [8029363]| 
or as a cytosolic enzyme catalyzing bicarbonate synthesis to feed the PEP carboxylase |CITS: [7520589]|. 
&amp;Beta;-carbonic anhydrases are targeted toward chloroplast (&amp;beta;CA1, &amp;beta;CA5), cytosol (&amp;beta;-CA2, 
&amp;beta;-CA3), plasma membrane (&amp;beta;-CA4) and mitochondria (&amp;beta;-CA6). This targeting and specific 
induced expression of those genes indicates that &amp;beta;-CA's play particular roles in the various compartments, 
tissues and organs of plants |CITS: [17407539]|.

The &amp;gamma;-CA's, including the &amp;gamma;-CA like proteins have been demonstrated to be part of the complex 
of mitochondrial complex I |CITS: [15821992]| forming one out of three subcomplexes, i.e. the spherical extra 
matrix domain |CITS: [16407270]|.</description>
  </Pathway>
  <Pathway id="CYSTSYN-PWY">
    <url>http://metacyc.org/META/NEW-IMAGE?object=CYSTSYN-PWY</url>
    <name>cysteine biosynthesis I</name>
    <description>Cysteine biosynthesis represents the final step of sulfate assimilatory reduction and the sole entry 
point of reduced sulfur into an organic form in plants. Serine provides the amino acid backbone for 
cysteine synthesis which proceeds via the acetyl-activated intermediate O-acetylserine. Cysteine is not 
only a protein constituent, but a substrate for methionine biosynthesis, and a precursor for the synthesis 
of essential molecules such as glutathione, thiamine, biotin and coenzyme A. Both enzymes and the 
whole pathway occur in plastids, cytosol, and mitochondria. There are possible cross-talk and 
compensation of cysteine biosynthesis among the three subcellular locations|CITS: [17293560]|.  

Regulation mechanisms (reviewed in|CITS: [16386330]|):
SAT activity limits the rate of cysteine formation. The cytosolic SAT isoforms are feedback inhibited by 
cysteine. In addition, SAT activity is regulated via the cysteine synthase complex (CSC) which consists 
of a dimmer of homotrimer SAT and a homodimer OAS-TL. By forming the complex, SAT becomes 
active whereas OAS-TL becomes inactive. When sulfide is in limited supply and OAS accumulates, it 
triggers the dissociation of the CSC complex. Thus SAT becomes inactive and consequently the 
consumption of serine and acetyl-CoA stops. 

The Arabidopsis genome contains five SAT genes and nine OAS-TL genes. SAT1, 3 and 5 are the 
predominantly expressed isoforms. The high Km of SAT2 and 4 suggests these two isoforms not likely 
important for cysteine biosynthesis in vivo|CITS: [15579666]|. OAS-TL A1, B and C are the three most 
expressed OAS-TL genes and the activities of the three isoforms have been characterized|CITS: [10940562]|.</description>
  </Pathway>
  <Pathway id="DENOVOPURINE3-PWY">
    <url>http://metacyc.org/META/NEW-IMAGE?object=DENOVOPURINE3-PWY</url>
    <name>purine nucleotide metabolism (phosphotransfer and nucleotide modification); purine   biosynthesis</name>
    <description>&lt;b&gt;General background&lt;/b&gt;: Purine nucleotides represent fundamental compounds central to both primary 
metabolism and many aspects of secondary plant metabolism. They are involved in numerous vital cellular 
processes which are essential for plant growth and development |CITS: [16669783]| |CITS: [12654029]|. 

|FRAME:PWY-841| is of special importance in meristematic cells as it provides the building blocks for DNA 
and RNA in those dividing and elongating tissues |CITS: [8938402]|. Further phosphotransfer and nucleotide 
modification (this pathway) converts the mono- and dinucleotides to triphosphate nucleotides which serve 
as universal energy source in plant metabolism, equilibrate different pools of nucleotides and give rise to 
metabolic pathways such as |FRAME:PYRIDNUCSYN-PWY| |CITS: [14977569]|, |FRAME:RIBOSYN2-PWY| 
|CITS: [10783978]| |CITS: [11153262]| and |FRAME:PWY-3742| |CITS: [11960743]| |CITS: [Basset05]|. In addition, 
purine nucleotides can be degraded in |FRAME:PWY-5044| or recycled in the |FRAME:PWY-5043| to ensure 
their homeostasis for vital metabolic processes.  

&lt;b&gt;About the pathway&lt;/b&gt;: The purine nucleotide metabolism that comprises phosphotransfer and nucleotide 
modification routes appears to be tightly regulated but not well understood |CITS: [11891236]|. The mononucleotides 
such as AMP and GMP are phosphorylated to form the corresponding dinucleotides by adenylate kinase 
|CITS: [15618410]| and guanylate kinase |CITS: [10632732]| which is also actively employed in the guanine 
salvage pathway.

From there a series of reactions leads to the formation of triphosphate nucleotides and/or their deoxynucleosite 
derivatives. Nucleoside diphosphate kinases (NDK's) are discussed as housekeeping enzymes that maintain the 
intracellular levels of (d)NTP's. There are three NDK's found in Arabidopsis thaliana (AtNDPK-1 - 3) from which one 
of them, i.e. ATNDK-2 has been characterized in more detail |CITS: [15465053]|. It could be demonstrated that 
this enzyme is involved in several metabolic events such as the phytochrome mediated growth and developmental 
processes |CITS: [15561724]|, auxin regulated processes |CITS: [15927941]| and cellular redox regulation by 
interacting with activated mitogen-activated protein kinases (MAPKs) |CITS: [12506203]|.

Ribonucleotide reductase (RNR) catalyzes the reduction of ribonucleotides to deoxyribonucleotides providing 
the cells with the DNA precursors. RNR's are heterodimers that consist of 2 large (R1) and 2 small (R2) subunits. 
The large RNR subunit is encoded in Arabidopsis by one gene (At2g21790) |CITS: [10542051]| whereas the 
small RNR subunits are encoded by a small gene family of three members |CITS: [Sauge-Merle97]| |CITS: [16399800]| 
|CITS: [7821432]|.</description>
  </Pathway>
  <Pathway id="DETOX1-PWY">
    <url>http://metacyc.org/META/NEW-IMAGE?object=DETOX1-PWY</url>
    <name>superoxide radicals degradation; removal of superoxide radicals</name>
    <description>&lt;b&gt;General background&lt;/b&gt;: All organisms living in an aerobic environment are exposed to reactive oxygen 
species (ROS) that are formed through metabolic processes and various environmental stresses such as 
drought, air pollutants, UV light and high light intensities, chilling temperatures and external chemicals 
|CITS: [VANBREUSGEM99]| |CITS: [11997379]|. ROS such as superoxide- and hydroxyl radicals as well 
as hydrogen peroxide can cause significant damage to cell organelles accommodating vital metabolic processes 
such as photosynthesis and respiration. 

Plants have developed a defense system to face oxidative stress and scavenge oxidative radicals in form of 
enzymes that can detoxify ROS, such as superoxide dismutase (SOD) and catalase (CAT) (this pathway) 
|CITS: [BEYER87]|. Active oxygen species are produced during the beta-oxidation of fatty acids or as a result 
of photorespiration |CITS: [8819328]|. &lt;i&gt;Arabidopsis thaliana&lt;/i&gt;, a member of the mustard family (oilseed 
plants) stores energy reserves preliminary as lipids that undergo &amp;beta;-oxidation during germination. As a 
result of that metabolic process H&lt;sub&gt;2&lt;/sub&gt;O&lt;sub&gt;2&lt;/sub&gt; is produced which is detoxified by catalase. 
Superoxide radicals are by-products of any electron chain operating in plant cells which are disposed by 
superoxide dismutase. As a result ROS can be found in any compartment of the cell and plants have developed 
small gene families encoding for SOD and CAT that are operating in the various cell compartments |CITS: [9765550]|
|CITS: [9214587]|.

&lt;b&gt;About the pathway&lt;/b&gt;: SOD's represent the first line of defense against ROS converting superoxide 
radicals to hydrogen peroxide and water. SOD's are differentiated with regard to their metal cofactor. There 
are iron-dependent, manganese-dependent and copper/zinc-dependent SOD's found in plants which differ not 
only by their metal cofactor but also by their subcellular location. FeSOD's are located in chloroplasts and are 
regarded as the most ancient SOD group. MnSOD's are found in the mitochondrion and the peroxisome and 
are structurally very similar to FeSOD's. The last group, the Cu-ZnSOD's operates in chloroplasts, the cytosol 
and even extracellular space. They are structurally very different from the other two SOD groups because 
of the different electrical properties of copper in comparison to iron or manganese that caused a major structural 
change of the protein |CITS: [11997379]|.

To date seven SOD's have been identified Arabidopsis, three of them iron-dependent, three having copper as 
metal cofactor and one manganese-dependent SOD |CITS: [1731963]| |CITS: [2263641]| |CITS: [9765550]|. 
It has been demonstrated that a copper-chaperone (AtCCS, At1g12520) is crucial for the activation of all three 
Cu/Zn-dependent SOD's in Arabdiopsis . The SOD holoenzyme usually constitutes either a homodimer or a homotetramer. However, the exact composition of the SOD's in Arabidopsis is currently not known and remains to be verified (here displayed as polypeptides).   

Catalase is second in the defense line against active oxygen converting hydrogen peroxide into water and 
oxygen. Three genes encoding subunits of catalase and at least 6 catalase isoenzymes have been identified 
in Arabidopsis so far |CITS: [12232134]| |CITS: [9214587]| |CITS: [8819328]| |CITS: [8668130]|. Besides their 
implication in detoxifying ROS, catalase is thought to play a role in the signal transduction pathway in plants 
leading to the development of SAR (systemic aquired resistance) |CITS: [7953568]|. The functional protein of 
catalase is a tetramer but the question whether it exists as homo- or heterotetramer of the corresponding 
subunits remains to be investigated.</description>
  </Pathway>
  <Pathway id="DIHYDROOROTATE-DEHYDROGENASE-RXN">
    <url>http://metacyc.org/META/NEW-IMAGE?object=DIHYDROOROTATE-DEHYDROGENASE-RXN</url>
  </Pathway>
  <Pathway id="DLACTDEHYDROGFAD-RXN">
    <url>http://metacyc.org/META/NEW-IMAGE?object=DLACTDEHYDROGFAD-RXN</url>
  </Pathway>
  <Pathway id="ETHYL-PWY">
    <url>http://metacyc.org/META/NEW-IMAGE?object=ETHYL-PWY</url>
    <name>ethylene biosynthesis I (plants); ethene biosynthesis from methionine</name>
    <description>&lt;b&gt;General Information:&lt;/b&gt;

Bacteria, fungi, and plants produce ethylene. In plants, ethylene is an important hormone that regulates plant growth 
and development.  It is well-known as a fruit-ripening hormone and is biologically active in trace amounts. Ethylene 
also plays a general role as a growth inhibitor in promoting leaf and flower senescence and abscission. 

In plants, methionine is the only known precursor of ethylene biosynthesis. Ethylene is synthesized from methionine through intermediates S-adenosyl-methionine (SAM) and 
aminocyclopropane-carboxylate (ACC). Ethylene synthesis can be induced by environmental stress and other plant growth hormones such as auxin. Its production and action can be inhibited by specific ethylene inhibitors such as silver and high concentration of CO&lt;sub&gt;2&lt;/sub&gt;.</description>
  </Pathway>
  <Pathway id="ETOH-ACETYLCOA-ANA-PWY">
    <url>http://metacyc.org/META/NEW-IMAGE?object=ETOH-ACETYLCOA-ANA-PWY</url>
    <name>ethanol degradation I; acetyl-CoA biosynthesis (from alcohol)</name>
    <description>&lt;b&gt;Notes on this pathway in &lt;i&gt;Arabidopsis&lt;/i&gt;,&lt;/b&gt;:

The existence of this pathway remains uncertain.  Organisms can use ethanol as a carbon source. Ethanol is oxidized to acetate through acetaldehyde by alcohol dehydrogenase (ADH) and acetaldehyde dehydrogenase (ALDH) |CITS:[15215500]|. From our literature searches, it is unclear whether acetaldehyde is converted into |FRAME:ACET|, |FRAME:ACETYL-COA|, both or neither, and we have failed to find reports of enzymes able to catalyze those activities in &lt;i&gt;Arabidopsis&lt;/i&gt;, therefore, until additional evidence becomes available, this pathway will remain 'computational'.  Note that both |FRAME:ETOH| and |FRAME:ACETALD| have deleterious effects on &lt;i&gt;Arabidopsis&lt;/i&gt; growth |CITS:[15215500],[15215505]|.</description>
  </Pathway>
  <Pathway id="FASYN-ELONG-PWY">
    <url>http://metacyc.org/META/NEW-IMAGE?object=FASYN-ELONG-PWY</url>
    <name>fatty acid elongation -- saturated</name>
    <description>The existence of this pathway in Arabidopsis is supported by literature
evidence. The computational assignments of enzymes and genes to the pathway remain to be validated.
Condensing enzymes, KAS I and KAS II are responsible for the elongation steps from C4 to C16, and from C16 to C18, respectively.</description>
  </Pathway>
  <Pathway id="FORMATEDEHYDROG-RXN">
    <url>http://metacyc.org/META/NEW-IMAGE?object=FORMATEDEHYDROG-RXN</url>
  </Pathway>
  <Pathway id="GALACTMETAB-PWY">
    <url>http://metacyc.org/META/NEW-IMAGE?object=GALACTMETAB-PWY</url>
    <name>galactose degradation II; Leloir pathway</name>
    <description>&lt;b&gt;In AraCyc:&lt;/b&gt;

The existence of this pathway in Arabidopsis is poorly supported by the current literature and, in &lt;i&gt;Arabidopsis&lt;/i&gt;, |FRAME:PWY-3821| appears to be the predominant pathway for galactose degradation. The main difference between these two pathways lies in the presence of EC 2.7.7.12 which at this time appears to be missing in &lt;i&gt;Arabidopsis&lt;/i&gt;. The computational assignments of enzymes and genes to
the pathway remain to be validated. In the meantime, more information on curated enzymes from other species can be obtained by clicking on the unification link for this pathway in MetaCyc (see below).

&lt;b&gt;General Information:&lt;/b&gt;

The biological interconversion of galactose and glucose takes place only by way of the Leloir pathway
(this pathway) and requires the three enzymes galactokinase, galactose-1-phosphate
uridylyltransferase, and UDP-galactose 4-epimerase.
The only biological importance of these enzymes appears to be to provide for the interconversion of
galactosyl and glucosyl groups.
Galactose mutarotase also participates by producing the galactokinase substrate &amp;alpha;-D-galactose from
its &amp;beta:-anomer |CITS: [8647345]|.
The cycle requires an initial amount of UDP-D-glucose, which is produced by UTP-glucose-1-phosphate
uridylyltransferase (EC 2.7.7.9)  |CITS: [COLISALII]|.</description>
  </Pathway>
  <Pathway id="GCVMULTI-RXN">
    <url>http://metacyc.org/META/NEW-IMAGE?object=GCVMULTI-RXN</url>
  </Pathway>
  <Pathway id="GLNSYN-PWY">
    <url>http://metacyc.org/META/NEW-IMAGE?object=GLNSYN-PWY</url>
    <name>glutamine biosynthesis I; glutamineglutamate pathway</name>
    <description>In addition to be a building block for protein synthesis, glutamine, along with glutamate, asparagine, 
and aspartate are used to transport nitrogen through out the plant, and they represent 70% total free 
amino acids in Arabidopsis. Nitrogen is first assimilated from the soil into glutamine and glutamate via 
glutamine synthetase and glutamate synthase, and later into aspartate and asparagine via aspartate 
aminotransferase and asparagine synthetase. 

Plants have two types of glutamine synthetase isoenzymes: one located in the cytosol (GS1) and the 
other in the chloroplast (GS2). The Arabidopsis GS1 is encoded by a small family of five genes, 
whereas GS2 is encoded by a single gene. GS1 is the major form of glutamine synthetase detected in 
the root. In leaves, both GS1 and GS2 are abundant. 

GS1 is induced by sucrose. GS2 is induced by light (indeed phytochrome) and sucrose. The 
sucrose-inductions of GS1 and GS2 are at both mRNA and enzyme activity levels. 
In contrast, amino acids (aspartate, asparagine, glutamate and glutamine) were shown to have an 
antagonistic effect on the sucrose-induction of GS1 and GS2. Thus, the metabolic regulation of GS1 
and GS2 in plant is controlled by the relative ratio of carbon versus nitrogen|CITS: [10482686]|.</description>
  </Pathway>
  <Pathway id="GLUCONEO-PWY">
    <url>http://metacyc.org/META/NEW-IMAGE?object=GLUCONEO-PWY</url>
    <name>gluconeogenesis I</name>
    <description>Gluconeogenesis is the generation of glucose from non-sugar carbon substrates such as
|FRAME: PYRUVATE|, |FRAME: L-LACTATE|, |FRAME: GLYCEROL|, and glucogenic amino acids (primarily
|FRAME: L-ALPHA-ALANINE| and |FRAME: GLN|). The process is
essentially the reversal of the |FRAME:GLYCOLYSIS| pathway. However, two glycolytic enzymes
catalyze irreversible reactions. In order to enable the pathway to flow in the direction of glucose
production, these reactions are catalyzed by other enzymes (|FRAME:F16B-CPLX| and
|FRAME:PEPSYNTH-CPLX|) in the opposite direction.

The pathway is particularly important in animals, as the production of glucose from other metabolites is
necessary for use as a fuel source by the brain, testes, erythrocytes and kidney medulla, all of which
can use only glucose as the energy source.

Gluconeogenesis in animals is perfomed mostly in the liver. The pathway is carried by cytoplasmic
enzymes to the level of |FRAME: GLC-6-P|. Since free glucose tends to freely diffuse out of the cell,
actual glucose formation is carried out in the lumen of the endoplasmic reticulum by
|FRAME: MONOMER-13536|. Glucose is then shuttled into the cytosol by glucose transporters.

The main souces of carbon for gluconeogenesis in animals is |FRAME: L-LACTATE|, formed in skeletal
muscle cells during anaerobic glycolysis and carried to the liver in the blood stream.
The conversion of glucose into lactate by glycolysis and back to glucose by gluconeogenesis is referred
to as the Cori Cycle |CITS:[5355347][10484349]|.</description>
  </Pathway>
  <Pathway id="GLUGLNSYN-PWY">
    <url>http://metacyc.org/META/NEW-IMAGE?object=GLUGLNSYN-PWY</url>
    <name>glutamate biosynthesis IV; glutamate biosynthesis from glutamine</name>
    <description>Glutamate synthase (glutamine-oxoglutarate aminotransferase, GOGAT) is an important enzyme involved in 
ammonia (nitrogen) assimilation. Arabidopsis, like many other plants, has both NADH-dependent and 
Ferredoxin-dependent GOGAT (Fd-GOGAT). The ferredoxin-dependent GOGAT is the predominant form 
found in Arabidopsis (|FRAME: PWY-4341|).</description>
  </Pathway>
  <Pathway id="GLUT-REDOX-PWY">
    <url>http://metacyc.org/META/NEW-IMAGE?object=GLUT-REDOX-PWY</url>
    <name>glutathione redox reactions II</name>
    <description>&lt;b&gt; General background&lt;/b&gt; Thiols play several major roles in the cell; they help maintain the redox balance, keep a reduced environment,
fight reactive oxygen and nitrogen species, and they are involved in the detoxification of many other toxins and 
stress-inducing factors (see  glutathione-mediated detoxification  ). In most organisms, the major thiol is the tripeptide
glutathione  (&amp;gamma;-Glu-Cys-Gly, known as GSH).

Most of the glutathione pool is kept in its reduced form. For example, in E. coli, the ratio of reduced to oxidized glutathione
is 200:1|CITS: [11544348 ]|. The functionality of GSH largely depends on its being in a reduced form.

&lt;b&gt;About this pathway&lt;/b&gt;

Oxidative damage to proteins often results in the formation of mixed disulfides within the polypetides. A primary defense
against this damage is mediated by the action of GSH-dependent thiol-disulfide oxidoreductases, also called
thioltransferases and best known as glutaredoxins (Grx). These proteins reduce the protein disulfide groups back to
their native form |CITS: [9571241]|. At least one functional glutathione disulfide reductase has been identified in Arabidopsis |CITS: [KUBO93]|. 

The glutaredoxins, which are oxidized during this process, are reduced back to active form with electrons
that are donated by reduced GSH molecules. In this reaction, two molecules of the reduced form GSH are oxidized,
condensing into the single molecule glutathione disulfide . The disulfide is reduced back into two individual GSH
molecules by the action of the enzyme glutathione reductase. 

Another redox cycle involving glutathione, which is found in eukaryotic organisms, is described in |FRAME: PWY-4081|.</description>
  </Pathway>
  <Pathway id="GLUTAMATE-DEG1-PWY">
    <url>http://metacyc.org/META/NEW-IMAGE?object=GLUTAMATE-DEG1-PWY</url>
    <name>glutamate degradation I; glutamate dehydrogenase shunt; GDH shunt</name>
    <description>Plants have evolved to capture available carbon and nitrogen and to maintain the balance of the two to meet 
different needs of cells for carbon and nitrogen compounds. The ammonia assimilation cycle, involving glutamine 
synthetase and glutamate synthase, and the glutamate dehydrogenase shunt (GDH shunt) play important roles 
in the maintenance of carbon and nitrogen balance. The former stores extra nitrogen in the form of glutamate, the 
latter returns carbons in the amino acid back to carbon metabolism. Under severe carbon shortage conditions, 
glutamate is converted to 2-oxoglutarate via the GDH shunt. 2-oxoglutarate then enters the TCA cycle and 
carbon metabolism. Plants lacking the capability of operating the GDH shunt, such as the glutamate dehydrogenase 
null mutants, have inhibited growth, especially under stress when carbon metabolism is in intense demand|CITS: [8643469]|. The 
GDH shunt is also thought to provide a means in maintaining the internal glutamate concentration which was shown 
remarkably constant in Arabidopsis leaves. The only enzyme involved in the GDH shunt, glutamate dehydrogenase, 
is NADH-dependent and is located in the mitochondria.</description>
  </Pathway>
  <Pathway id="GLUTAMATE-SYNTHASE-FERREDOXIN-RXN">
    <url>http://metacyc.org/META/NEW-IMAGE?object=GLUTAMATE-SYNTHASE-FERREDOXIN-RXN</url>
  </Pathway>
  <Pathway id="GLUTAMATESYN-RXN">
    <url>http://metacyc.org/META/NEW-IMAGE?object=GLUTAMATESYN-RXN</url>
  </Pathway>
  <Pathway id="GLUTATHIONESYN-PWY">
    <url>http://metacyc.org/META/NEW-IMAGE?object=GLUTATHIONESYN-PWY</url>
    <name>glutathione biosynthesis</name>
    <description>&lt;b&gt;General background&lt;/b&gt;: The tripeptide thiol glutathione (GSH; L-&amp;gamma;-glutamyl-L-cysteinylglycine) 
is ubiquitous in the vast majority of organisms. It is considered the most abundant low-molecular weight plant 
thiol reaching concentrations up to 2-3 mM in the cytoplasm |CITS: [11489184]|. In plants glutathione is linked 
to many processes, particularly to such involved in protection against a variety of environmental stresses |CITS: [1530873]|. 

Glutathione is an antioxidant that counteracts reactive oxygen species thus reducing oxidative stress |CITS: [NOCTOR98]|. 
It is recognized as a major player in detoxifying xenobiotics |CITS: [16665956]| by forming less reactive or storage 
conjugates catalyzed by GHS S-transferases |CITS: [15012285]|. Glutathione has also been reported to detoxify 
air pollutants such as ozone and sulfur dioxide |CITS: [16668420]|. GHS is discussed as important storage form 
of reduced sulfur regulating inter-organ sulfur allocation and its biosynthesis seems to be coupled with the sulfate 
assimilation pathway (see |FRAME:SULFMETII-PWY|) |CITS: [12481075]|. 

Moreover, glutathione appears to act as signaling compound and its homeostasis is crucial for various pathways 
involved in cellular defense and sulfur metabolism |CITS: [11997376]|. Another main function of glutathione is to 
dispose supra-optimal concentrations of heavy metals such as cadmium that might affect enzyme functions and 
metabolic networks in plants. As a precursor for phytochelatin, the principal metal-binding agent in plants, glutathione 
is considered a vital component for the detoxification of heavy metals |CITS: [GRILL85]| |CITS: [16594069]| 
|CITS: [11402187]|.

&lt;b&gt;About the pathway:&lt;/b&gt; The biosynthesis of glutathione is universally catalyzed in all organisms by two enzymes, 
glutamate-cysteine ligase |CITS: [May94]| |CITS: [15180996]| regarded as the rate-limiting step of the pathway 
|CITS: [1112810]| and glutathione synthetase |CITS: [8612643]| |CITS: [8914526]| |CITS: [15302873]|. Those two 
steps comprise the conversion of L- glutamate, L-cysteine, glycine and 2 ATP to glutathione.

The regulation of the plant enzymes is unlike those reported from other eucaryotes. For the glutamate-cysteine ligase 
a conformational change has been observed as means to modify enzyme activities in response to redox conditions. 
That differs from mammalian enzymes that regulate activity through a regulatory subunit of the enzyme |CITS: [15180996]|.</description>
  </Pathway>
  <Pathway id="GLUTORN-PWY">
    <url>http://metacyc.org/META/NEW-IMAGE?object=GLUTORN-PWY</url>
    <name>ornithine biosynthesis</name>
    <description>The non-protein amino acid ornithine is an important precursor involved in the biosynthesis of several compounds including 
arginine and proline, and polyamines. In plants ornithine is believed to be synthesized from glutamate via acetylated 
intermediates |CITS: [16122935]|. Two alternative routes have been proposed, the liner pathway (depicted here), and the cyclic 
pathway (|FRAME: ARGSYNBSUB-PWY|). In the linear pathway, acetylornithine deacetylase (NAOD) is required for releasing 
ornithine from acetylornithine in the last step. NAOD activity has not been reported in plants however putative acetylornithine 
deacetlyase coding genes exist in plants |CITS: [16122935]|.</description>
  </Pathway>
  <Pathway id="GLUTSYNIII-PWY">
    <url>http://metacyc.org/META/NEW-IMAGE?object=GLUTSYNIII-PWY</url>
    <name>glutamate biosynthesis III</name>
    <description>&lt;B&gt;Note&lt;/B&gt;: The existence of this pathway in Arabidopsis has been computationally predicted. A preliminary review by a curator, based on various criteria |CITS: [curator11a]|, indicates that the pathway might be relevant in Arabidopsis. Nevertheless, experimental evidence to support the existence of this pathway in Arabidopsis has not been found through a literature scan. For more information about the pathway please refer to the corresponding PlantCyc pathway linked from this page.&lt;/B&gt;

&lt;i&gt;Summary from MetaCyc:&lt;/i&gt;

&lt;b&gt;This Pathway in Bacteria:&lt;/b&gt;

|FRAME: TAX-83333| can synthesize glutamate from ammonia in two pathways.
In addition, if complex sources of nitrogen are available, other pathways (see below) become active and
take over glutamate synthesis. 

The pathway shown here synthesizes |FRAME:GLT| directly from |FRAME: AMMONIA|,
|FRAME:2-KETOGLUTARATE|, and |FRAME: NADPH|.  
The other is a cyclic pathway, which consists of two steps and requires ATP, and is described at
|FRAME: AMMASSIM-PWY|).

Unlike the cyclic pathway, the pathway shown here does not require ATP to drive the reaction.
The K&lt;sub&gt;m&lt;/sub&gt; for ammonia of this reaction is much higher than that of the
ATP-driven cyclic pathway.

Expression of the two ammonia-to-glutamate pathways is regulated so that they operate under different
environmental circumstances.  The ATP-independent pathway functions when ammonia is abundant; the
ATP-driven pathway functions when concentrations of ammonia are low. The ATP-independent pathway
offers significant energy savings over the ATP-driven pathway, as the latter uses over 10
percent of the cell's total expenditure of ATP when it is active |CITS: [11807064]|.

If complex sources of nitrogen are available, glutamate can be synthesized from arginine
(|FRAME: AST-PWY|) or proline (|FRAME: PROUT-PWY|) or from &amp;alpha;-ketoglutarate by
transamination of the amino group from arginine or aspartate. 

The complexity of glutamate biosynthesis reflects the quantitatively central role that the amino acid plays
in the metabolism of &lt;I&gt;E. coli&lt;/I&gt;.  It is a major constituent of &lt;I&gt;E. coli's&lt;/I&gt; proteins and because it is
a major nitrogen donor for other biosyntheses, about 80% of the cell's nitrogen flows through glutamate
when &lt;I&gt;E. coli&lt;/I&gt; is growing on a medium containing ammonia as the total source of nitrogen. 

&lt;b&gt;This Pathway in Yeast:&lt;/b&gt;

Like |FRAME: TAX-83333 | yeast cells contain 2 pathways for the synthesis of glutamate. 
One of the pathways, shown here, is mediated by two isoforms of glutamate dehydrogenase, encoded by
|FRAME: YOR375C| and |FRAME: YAL062W| |CITS: [2989290][9287019]| (this pathway), while the second
pathway is driven by the combined activities of glutamine synthetase and glutamate synthase,
encoded by |FRAME: G-9562| and |FRAME: G-9999|, respectively |CITS: [2570348][8923741]|
(see |FRAME: AMMASSIM-PWY|).

Studies of |FRAME: YOR375C| and |FRAME: YAL062W| regulation indicate that the cell uses these
isoforms under different growth conditions |CITS: [11562373]|.  Expression of GDH3 is induced by ethanol
and repressed by glucose, whereas GDH1 expression is high in either carbon source.  Gdh1p uses
&amp;alpha;-ketoglutarate at a higher rate than Gdh3p.
Thus, under fermentative growth conditions, Gdh1p drives glutamate biosynthesis, whereas in
nonfermentable or limiting carbon sources, Gdh3p is the key isoform involved in balancing distribution of
&amp;alpha;-ketoglutarate to glutamate biosynthesis and energy metabolism.</description>
  </Pathway>
  <Pathway id="GLYCLEAV-PWY">
    <url>http://metacyc.org/META/NEW-IMAGE?object=GLYCLEAV-PWY</url>
    <name>glycine cleavage complex; glycine cleavage system; glycine decarboxylase complex; gcv system</name>
    <description>In eukaryotes the mitochondrial glycine cleavage complex (glycine decarboxylase complex) is a loosely-associated
multienzyme complex that catalyzes the oxidative cleavage of glycine to carbon dioxide, ammonia, and a methylene
group, in a multistep reaction (in |CITS: [15791207]|).  The methylene group, carried by |FRAME: METHYLENE-THF|,
enters cellular one-carbon metabolism.  In plants, this complex is known as the |FRAME: GLYCINEDECARBOXYLASE| complex
and functions in photorespiration (see |FRAME: PWY-181|).  Its components from the
mitochondria of &lt;i&gt;Pisum sativum&lt;/i&gt; (pea) leaf have been extensively studied |CITS: [3080433]| and reviewed in
|CITS: [11286922]|.  

The glycine cleavage complex is composed of four different proteins:  P-protein (glycine dehydrogenase),
EC 1.4.4.2; T-protein (aminomethyltransferase) EC 2.1.2.10; L-protein (lipoamide dehydrogenase) EC 1.8.1.4;
and H-protein (H-protein-(lipoyl)lysine), a non-enzyme which contains a lipoyl group that interacts
successively with the three other components of the complex during the enzymatic reactions.  The L-protein (also
known as the E3 component) also participates in the |FRAME: PYRUVDEHYD-PWY|, the |FRAME: PWY-5084|,
and the |FRAME: PWY-5046| multienzyme systems.  

The reactions of the glycine cleavage complex are reversible, and also provide a route for glycine biosynthesis
(see |FRAME: GLYCINE-SYN2-PWY|).

This pathway was computationally predicted from the Arabidopsis genome and subsequently validated by a curator. 
Nonetheless it remains to be fully curated with the Arabidopsis literature information.</description>
  </Pathway>
  <Pathway id="GLYCOLYSIS">
    <url>http://metacyc.org/META/NEW-IMAGE?object=GLYCOLYSIS</url>
    <name>glycolysis I; glycolysis (plastidic); Embden-Meyerhof pathway; glucose degradation; Embden-Meyerhof-Parnas pathway; EMP pathway; glycolysis I</name>
    <description>&lt;b&gt;General Information:&lt;/b&gt;

The glycolysis pathway represented here is also known as the '&lt;i&gt;Embden-Meyerhof-Parnas pathway&lt;/i&gt;'.  First identified in yeast cells and mammalian tissue, it is now also seen as the 'central' metabolic pathway in plants, and can be found, if at least in part, in all organisms.  Glycolysis has evolved as a catabolic anaerobic pathway that fulfills two essential functions: i) it oxidizes hexoses to generate |FRAME:ATP|, reductants and |FRAME:PYRUVATE|, and ii) it is an amphibolic pathway (pathway that involves both catabolism and anabolism) because it can reversibly produce hexoses from various low-molecular weight molecules.  The ultimate purpose of the pathway is to convert carbon in its reduced form in storage carbohydrates (e.g. glycogen, |FRAME:Starch| and simpler carbohydrates such as |FRAME:SUCROSE|, |FRAME:D-Glucose| and |FRAME:D-Galactose|).  In plants, glycolysis is the predominant pathway fueling respiration (see |FRAME:PWY-5690|) because, unlike animal mitochondria, plant mitochondria rarely respire fatty acids. In plants, this pathway occurs in two different subcellular locations: the cytosol and plastids, which are the sites of |FRAME:PWY-621| and |FRAME:PWY-842|, respectively.  Whereas the &lt;i&gt;plastidic&lt;/i&gt; glycolysis pathway (this pathway) is identical to the conventional microbial glycolysis, the &lt;i&gt;cytosolic&lt;/i&gt; pathway (see |FRAME:PWY-1042|) is slightly modified.  These pathways can interact with one another though the action of highly selective transporters present in the inner plastid envelope |CITS:[Emes93]|.  In chloroplasts in the dark, as well as in plastids of non-photosynthetic tissues, the primary function of |FRAME:GLYCOLYSIS| is the degradation of |FRAME:Starch| to generate carbon skeletons, reductants and ATP for anabolic pathways such as that of |FRAME:PWY-4381| via |FRAME:PYRUVDEHYD-PWY|.  In the cytosol, the same products are generated from the degradation of |FRAME:SUCROSE| via |FRAME:PWY-1042|. In developing oil seeds, phosphoenoylpyruvate derived from |FRAME:PWY-1042| is transported from the cytosol to plastids, where it is further converted to pyruvate then acetyl-CoA to fuel fatty acid and oil biosynthesis|CITS: [17892448][17557808]|.  

The pathway starts with |FRAME:GLC-6-P|, which is made available from a variety of sources (in the plant plastids, it results from |FRAME:PWY-842|).  The first committed step of glycolysis is the reversible conversion of |FRAME:GLC-6-P| into |FRAME:FRUCTOSE-6P| by an hexose phosphate isomerase, which changes the pyranose configuration of glucose into the furanose configuration of fructose.  The second step is catalyzed by a phosphofructokinase in the presence of |FRAME:ATP|; this step is irreversible (in the cytosol of plants, see |FRAME:PWY-621|, an alternative enzyme uses |FRAME:PPI| instead of ATP).  The third step is catalyzed by an aldolase which cleaves |FRAME:FRUCTOSE-16-DIPHOSPHATE| into interconvertable (they are keto-enol tautomers) two three-carbon fragments: |FRAME:GAP| and |FRAME:DIHYDROXY-ACETONE-PHOSPHATE|.  The interconversion of these tautomers is facilitated by a triose phosphate isomerase.  The following reaction, which adds one phosphate residue to |FRAME:GAP| to form |FRAME:DPG|, is freely reversible and requires |FRAME:NAD| and |FRAME:Pi|.  The next step releases one molecule of ATP during the conversion of |FRAME:DPG| into |FRAME:G3P| by a Mg&lt;sup&gt;2+&lt;/sup&gt;-dependent glyceraldehyde-3-phosphate kinase.  The next step requires little energy change and leads to the reversible transfer of a phosphate group from the 3- to the 2-hydroxyl group of glycerate, leading to the formation of |FRAME:2-PG|.  The removal of a molecule of water by an enolase in the presence of Mg&lt;sup&gt;2+&lt;/sup&gt; converts |FRAME:2-PG| into |FRAME:PHOSPHO-ENOL-PYRUVATE| (PEP).  The final step of glycolysis involves the ketolization of PEP to |FRAME:PYRUVATE| by a pyruvate kinase, leading to the release of a molecule of ATP.

&lt;b&gt;Note on the sucrose-starch relationship:&lt;/b&gt;  Sucrose and starch biosyntheses are compartmentalized.  Sucrose is synthesized in the cytosol, whereas starch is produced in the plastids.  The two metabolic route intersect however at the level of |FRAME:G3P|, which can be translocated across the chloroplast membrane via a 3PGA/&lt;i&gt;P&lt;sub&gt;i&lt;/sub&gt;&lt;/i&gt; translocator |CITS:[AVIGAD97]|.</description>
  </Pathway>
  <Pathway id="GLYOXDEG-PWY">
    <url>http://metacyc.org/META/NEW-IMAGE?object=GLYOXDEG-PWY</url>
    <name>glycolate and glyoxylate degradation II; glyoxylate degradation</name>
    <description>&lt;b&gt;General background&lt;/b&gt;: Glycolate as an intermediate of the |FRAME:PWY-181| pathway as well as glyoxylate an compound involved in the |FRAME:GLYOXYLATE-BYPASS| are compounds that can branch off from those pathways. Both compounds are recycled as carbon and energy source in the glycolate and glyoxylate degradation (this pathway) which channels the metabolism towards the |FRAME:PWY-5690|, the central component of carbohydrate metabolism.

&lt;b&gt;About the pathway&lt;/b&gt;: The two reactions of this pathway are embedded in other pathways as well (see |FRAME:PWY-181|, |FRAME:GLYOXYLATE-BYPASS|). The first step is catalyzed by glycolate dehydrogenase, the enzyme that oxidizes glycolate and forms glyoxylate. It has not been ruled out that the enzyme might be involved in other catalytic activities &lt;i&gt;in vivo&lt;/i&gt; as well |CITS: [14966218]|. The second step is carried out by malate synthase, one of the key enzymes in the glyoxylate cycle. The enzyme has been identified in Arabidopsis and shown to be partially dispensable for lipid utilization and gluconeogenesis in Arabidopsis seedlings |CITS:[15272001]|. Usually the enzyme participates in storage lipid mobilization in germinating seeds and seedlings of higher plants by catalyzing the condensation of glyoxylate and acetyl coenzyme A to form malate |CITS:[2914930]|.</description>
  </Pathway>
  <Pathway id="GLYOXYLATE-BYPASS">
    <url>http://metacyc.org/META/NEW-IMAGE?object=GLYOXYLATE-BYPASS</url>
    <name>glyoxylate cycle; glyoxylate bypass; glyoxylate shunt</name>
    <description>&lt;b&gt;General Information:&lt;/b&gt;

The glyoxylate cycle is involved primarily in the conversion of lipids into carbohydrates, which occurs in germinating oil seeds (for an overview, see |FRAME:PWY-561|) |CITS:[BROWNLEADER97]|.  This pathway is essentially a modified version of the TCA cycle (see |FRAME:PWY-5690|) that bypasses those steps in the cycle that lead to a loss of CO&lt;sub&gt;2&lt;/sub&gt;.  This pathway uses a two-step bypass (compared to the TCA cycle), which converts |FRAME: THREO-DS-ISO-CITRATE| to form |FRAME:SUC| and |FRAME:MAL| via the formation of |FRAME:GLYOX| |CITS:[BROWNLEADER97]|.  The two enzymes responsible for this bypass are isocitrate lyase (EC 4.1.3.1) and malate synthase (EC 2.3.3.9).</description>
  </Pathway>
  <Pathway id="GLYSYN-ALA-PWY">
    <url>http://metacyc.org/META/NEW-IMAGE?object=GLYSYN-ALA-PWY</url>
    <name>glycine biosynthesis III</name>
    <description>&lt;B&gt;Note&lt;/B&gt;: The existence of this pathway in Arabidopsis has been computationally predicted. A preliminary review by a curator, based on various criteria |CITS: [curator11a]|, indicates that the pathway might be relevant in Arabidopsis. Nevertheless, experimental evidence to support the existence of this pathway in Arabidopsis has not been found through a literature scan. For more information about the pathway please refer to the corresponding PlantCyc pathway linked from this page.&lt;/B&gt;

&lt;i&gt;Summary from MetaCyc:&lt;/i&gt;

&lt;b&gt;General Background&lt;/b&gt;

|FRAME: TAX-559292| can biosynthesize |FRAME: GLY| via three different pathways.

When the cells are grown with glucose as the carbon source, two alternative pathways operate. 
In one pathway |FRAME:ENZRXN-13666|, encoded by |FRAME: G-9836|, produces glycine from
|FRAME:THR| (which is produced from the glycolytic intermediate oxaloacetate) (see
|FRAME: GLYSYN-THR-PWY|). In the other pathway glycine is formed from |FRAME:SER| (a product of
|FRAME: G3P|, another glycolytic intermediate) via two serine hydroxymethyltransferases - a cytosolic
enzyme (SHMT2) and a mitochondrial enzyme (SHMT1)
(see |FRAME: GLYSYN-PWY|).  The two isoforms are reported to work in opposite directions,
depending on the culture conditions |CITS: [9398220]|.

When the cells are grown with a non-fermentable carbon source, such as |FRAME:ETOH| and
|FRAME:ACET|, glycine is produced from |FRAME: GLYOX|, a product of the
|FRAME: GLYOXYLATE-BYPASS|, by the enzyme |FRAME: CPLX-7560| (see
|FRAME: GLYSYN-ALA-PWY|).

&lt;b&gt;About This Pathway&lt;/b&gt;

|FRAME:CPLX-7560| is one of three different enzymes used for glycine synthesis in |FRAME: TAX-559292|. This enzyme is active only during growth on non-fermentable carbon sources, and enables |FRAME: TAX-559292| to grow on ethanol as sole carbon source, by alleviating the need for glycolytic intermediates as the precursors for |FRAME: GLY| |CITS: [14745783]|.

Alanine--glyoxylate transaminase is widely distributed, and has been documented in archaea, bacteria and eukaryota.</description>
  </Pathway>
  <Pathway id="GLYSYN2-PWY">
    <url>http://metacyc.org/META/NEW-IMAGE?object=GLYSYN2-PWY</url>
    <name>glycine biosynthesis</name>
    <description>In plants, glycine can be generated from at least three routes. One involves serine 
hydroxymethyltransferase. Serine hydroxymethyltransferase catalyzes a reversible reaction, the 
interconversion of serine and glycine. The reaction equilibrium slightly favors glycine production. In 
leaves, during photorespiration when the high concentration of glycine is produced, the reaction is 
driven towards serine biosynthesis. In roots and other non-photorespiratory tissues, the enzyme more 
likely contributes to glycine biosynthesis. The Arabidopsis genome has at least five predicted serine 
hydroxymethyltransferase genes. Two of them have mitochondrial targeting signals, and the other three 
don't have any organelle targeting signals and probably cytosolic|CITS: [10806255]|. However, their 
molecular functions and in vivo roles remain to be characterized.

Another route of glycine biosynthesis is via threonine aldolase, which converts threonine to glycine and 
acetaldehyde. There are two genes in Arabidopsis encoding functional threonine aldolase. Knock-out 
mutants of THA1 have a 50-fold buildup of threonine and a 50% decrease of glycine content in seedlings. 
Knock-out mutants of THA2 is lethal. The THA2 mutant can be rescued by overproduction of threonine 
deaminase, another route of threonine degradation, indicating that over-accumulation of threonine rather 
than the decrease of glycine causes the lethal phenotype. It also indicates that glycine production via 
the threonine aldolase route is not essential in Arabidopsis|CITS: [17172352]|.    

Glycine can also be produced from glyoxylate by glyoxylate aminotransferase. There are at least two 
distinct types of glyoxylate aminotransferase activities in plants. One has primarily serine:glyoxylate 
aminotransferase activity, the other exhibits primarily glutamate:glyoxylate aminotransferase activity. In 
Arabidopsis, a single gene, AGT1, encodes the former enzyme, whereas two genes AOAT1 (GGAT1) 
and AOAT2 (GGAT2) are responsible for the later enzyme activity. Mutations of AGT1 or AOAT1 indicate 
that both genes are important for photorespiration in the peroxisome|CITS: [11309139][12631323]|.</description>
  </Pathway>
  <Pathway id="HEME-BIOSYNTHESIS-II">
    <url>http://metacyc.org/META/NEW-IMAGE?object=HEME-BIOSYNTHESIS-II</url>
    <name>heme biosynthesis from uroporphyrinogen-III I; protoheme IX biosynthesis from uroporphyrinogen; heme b biosynthesis from uroporphyrinogen</name>
    <description>&lt;b&gt;General background&lt;/b&gt;: Heme (protoheme, heme &lt;i&gt;b&lt;/i&gt;) is an iron-containing prosthetic group found 
in many essential proteins including cytochromes and heme-containing globins. It is a porphyrin member of 
the cyclic tetrapyrroles. It is biosynthesized as protoheme, but different derivatives of protoheme can be formed 
that differ in modifications to the porphyrin ring, including how it is bound to the protein, such as for instance in 
|FRAME: HEME_O| or |FRAME: HEME_D|. 

The protoheme biosynthetic pathway shown here for plants is generally found in archae and some bacteria 
(including |FRAME: ECOLI|) |CITS: [13680202]| |CITS: [12177321]| |CITS: [16093570]|. In all these organisms 
the tetrapyrrole biosynthesis pathway starts with glutamate (see |FRAME: PWY-5188|). Plants biosynthesize 
heme and compounds derived from heme via glutamate for various biological functions such as photosynthetic 
and respiratory cytochromes (energy transduction), oxidases (catalase, peroxidase) employed for scavenging 
reactive oxygen species (ROS), hemoglobin including leghemoglobin (oxygen homeostasis) and cytochrome P450 
for the production of specialized (secondary) metabolites |CITS: [17416636]|.

There is a &lt;A href="http://biocyc.org/META/NEW-IMAGE?type=PATHWAY&amp;object=HEMESYN2-PWY"&gt;similar pathway&lt;/A&gt;
for the biosynthesis of heme in E.coli and several other species of bacteria. However,
it includes an enzyme, anaerobic coproporphyrinogen III oxidase  (EC 1.3.99.22), that can catalyze the transition from
coproporphyrinogen III  to protoporphyrinogen IX  without the need for molecular oxygen. This enzyme is found in many
bacteria, but does not appear to be present in archaea or eukarya (the only reference for the enzyme in a eukaryote is
in the organism Tetrahymena thermophila, but this finding is based on sequence analysis alone, and has not been
verified biochemically) |CITS: [12114526]|. 

&lt;b&gt;About the pathway&lt;/b&gt;: There are several branchpoints along the way from glutamate to heme that give 
rise to various other essential, structural related compounds of heme. One branch point at |FRAME: UROPORPHYRINOGEN-III| 
leads to biosynthesis of |FRAME: SIROHEME| (see |FRAME: PWY-5194|), a heme-like prosthetic group that is 
found in only two but indispensable plant enzymes, sulfite and nitrite reductases |CITS: [9006913]|. 

A second branch point at |FRAME: PROTOPORPHYRIN_IX| leads to biosynthesis of chlorophyll in plants 
(see |FRAME: CHLOROPHYLL-SYN|) and bacteriochlorophyll in photosynthetic bacteria. Two enzymes at that 
branchpoint, i.e. ferrochelatase |CITS: [17416636]| and Mg-chelatase |CITS: [WALKER97]| decide whether 
protoporphyrin IX is channeled towards Mg-containing chlorophyllides or Fe-containing hemes. The two 
ferrochelatases (FC1 and FC2) found in &lt;i&gt;Arabidopsis thaliana&lt;/i&gt; have been identified and characterized. 
The difference in expression pattern and localization between the two ferrochelatases has been interpreted 
as a division of the corresponding function. FC1 has been shown to be co-expressed with the entry enzyme 
of the |FRAME:PWY-5188|, i.e. glutamyl-tRNA reductase (HEMA2) and is involved under normal conditions 
in heme biosynthesis in non-photosynthetic tissues. However, under oxidative stress, FC1 together with HEMA2 
is induced in photosynthetic tissues and contributes to heme supply for defensive hemoproteins such as 
cytochrome P450's. The other cooperative pair, i.e. FC2 and HEMA1 is involved under normal conditions in 
heme biosynthesis in photosynthetic tissues |CITS: [17416636]|.

Two more enzymes involved in the heme biosynthesis have been characterized in &lt;i&gt;Arabidopsis thaliana&lt;/i&gt; 
so far. Coproporphyrinogen III oxidase, which forms protoporphyrinogen IX by oxidative decarboxylation |CITS: [Santana02]| 
and protoporphyrinogen oxidase generating protoporphyrin IX the aforementioned branchpoint compound of the 
pathway |CITS: [8982084]|.</description>
  </Pathway>
  <Pathway id="HISTSYN-PWY">
    <url>http://metacyc.org/META/NEW-IMAGE?object=HISTSYN-PWY</url>
    <name>histidine biosynthesis</name>
    <description>The pathway in plants is essentially the same as those operating in
microorganisms. There are a few noteworthy differences between the plant
enzymes and the microbial enzymes: 1) the second and the third step are
catalyzed by a bifunctional enzyme in plants; 2) the fifth step, conversion of BBM
III to IGP and AICAR, requires two catalytic functions, including a transfer of an amide from
glutamine followed by a cyclization reaction. In prokaryotes, these two
catalytic activities are encoded by two genes whose proteins form a
complex. In yeast and plants, this conversion is catalyzed by a
bifunctional enzyme; 3) like the yeast enzyme but unlike the E. coli
enzyme, the plant imidazoleglycerolphosphate dehydrogenase is a
monofunctional enzyme lacking the histidinol phosphatase activity. In
all organisms operating the pathway, the enzyme catalyzing the first
step is feedback-inhibited by L-his. In plants, the entire pathway is
located inside the chloroplast. Plant histidine biosynthesis has been recently reviewed in |CITS: [16547652]|.

The overall level of histidine present in Arabidopsis plants seems to be controlled by the activity of the first enzyme in the pathway because overexpression of either |FRAME: AT1G58080| or |FRAME:AT1G09795| increases the total free histidine content measured in the rosette leaves of Arabidopsis plants. Meanwhile, overexpression of seven downstream genes in the pathway fails to increase the histidine levels |CITS: [19486323]|.</description>
  </Pathway>
  <Pathway id="HOMOSER-THRESYN-PWY">
    <url>http://metacyc.org/META/NEW-IMAGE?object=HOMOSER-THRESYN-PWY</url>
    <name>threonine biosynthesis from homoserine</name>
    <description>&lt;b&gt;General Background:&lt;/b&gt;

The amino-acid |FRAME:L-ASPARTATE| is central to the synthesis of several other amino-acids (see |FRAME:PWY-724|), amongst those is |FRAME:THR|.  Although the pathway presented here starts from |FRAME:HOMO-SER|, the branch point in aspartate metabolism leading to threonine is |FRAME:O-PHOSPHO-L-HOMOSERINE|.  The conversion of |FRAME:HOMO-SER| into |FRAME:THR| involves two enzymes: homoserine kinase and threonine synthase.  Both of these steps are catalyzed in the chloroplast |CITS:[LEA97]|.</description>
  </Pathway>
  <Pathway id="HOMOSERSYN-PWY">
    <url>http://metacyc.org/META/NEW-IMAGE?object=HOMOSERSYN-PWY</url>
    <name>homoserine biosynthesis</name>
    <description>&lt;b&gt;General Background:&lt;/b&gt;

The amino-acid |FRAME:L-ASPARTATE| is central to the synthesis of several other amino-acids (see |FRAME:PWY-724|), amongst those are |FRAME:THR| and |FRAME:MET|.  Both of these compounds are synthesized from |FRAME:HOMO-SER| via |FRAME:O-PHOSPHO-L-HOMOSERINE|.  The pathway presented here shows the conversion of |FRAME:L-ASPARTATE| into |FRAME:O-PHOSPHO-L-HOMOSERINE|.  Although this pathway is composed of three catalytic steps, in bacteria and plant, the first (EC 2.7.2.4) and third (EC 1.1.1.3) of these steps are catalyzed by a multifunctional enzyme |CITS:[16216875]|.</description>
  </Pathway>
  <Pathway id="ILE-VAL-PWY">
    <url>http://metacyc.org/META/NEW-IMAGE?object=ILE-VAL-PWY</url>
    <name>superpathway of isoleucine and valine biosynthesis</name>
  </Pathway>
  <Pathway id="ILEUDEG-PWY">
    <url>http://metacyc.org/META/NEW-IMAGE?object=ILEUDEG-PWY</url>
    <name>isoleucine degradation I</name>
    <description>In plants the branched-chain amino acids, leucine, isoleucine and valine, can be broken down. The end 
products of the catabolic pathways, acetyl-CoA, propionyl-CoA and acetoacetate, enter the TCA cycle to 
generate energy. The branched-chain amino acids promote their own degradations, but only during seed 
germination, senescence, or under sugar starvation. It suggests the degradation pathways provide 
alternative carbon sources for the plant during severe conditions. In addition, the branched-chain amino 
acids and their derived alpha-keto acids are cytotoxic. Thus the degradation pathways may be an 
important detoxification mechanism to prevent their build-up.

Degradation of the three branched-chain amino acids shares the same enzymes for the initial steps.  

All the Arabidopsis enzymes for leucine degradation have been detected in mitochondria |CITS: [14764908]|, 
suggesting a mitochondrial location of the pathway. A few later step enzymes for isoleucine and valine 
degradation were not detected in this organelle. Rather, they were found in peroxisomes. It is possible that the 
degradation of isoleucine and valine spans mitochondria and peroxisomes in Arabidopsis |CITS: [14764908]|. 
In some other plants including mung bean and sunflower, isolated peroxisomes can convert labeled 
branched-chain amino acids to propionyl- and acetyl-CoAs. It indicates peroxisomes could be the sole 
location of branched-chain amino acid degradation pathways in certain species |CITS: [16666252], [16667190]|.</description>
  </Pathway>
  <Pathway id="ILEUSYN-PWY">
    <url>http://metacyc.org/META/NEW-IMAGE?object=ILEUSYN-PWY</url>
    <name>isoleucine biosynthesis I (from threonine)</name>
    <description>All three branched-chain amino acids, leucine, isoleucine and valine, are essential amino acids, which human and animals must obtain from their diet. The biosynthesis pathways in plants are largely inferred from microbial pathways. Valine and leucine are both derived from pyruvate. Their biosynthesis shares the same initial steps. On the other hand, isoleucine is derived from threonine. However, the isoleucine biosynthesis pathway is almost parallel to valine biosynthesis, except for its first step which involves a threonine deaminase. These two pathways share four common enzymes, each enzyme has dual substrate specificity.

Many steps in the branched-chain amino acid biosynthesis pathways are commercially significant targets for herbicides. They include threonine deaminase, acetolactate synthase, and ketol-acid reductoisomerase. 

This pathway occurs in plastids.</description>
  </Pathway>
  <Pathway id="ISOCITDEH-RXN">
    <url>http://metacyc.org/META/NEW-IMAGE?object=ISOCITDEH-RXN</url>
  </Pathway>
  <Pathway id="KDO-NAGLIPASYN-PWY">
    <url>http://metacyc.org/META/NEW-IMAGE?object=KDO-NAGLIPASYN-PWY</url>
    <name>superpathway of (KDO)&lt;SUB&gt;2&lt;/SUB&gt;-lipid A biosynthesis</name>
    <description>Lipid A is a major cell envelope component of Gram-negative bacteria. There is no evidence of existence of 
lipid A in plants. In fact, purified lipid A can cause a defense response in plants |CITS: [17621548]|. However many genes
homologous to the &lt;i&gt;E.coli&lt;/i&gt; genes involved in this pathway have been identified in the Arabidopsis 
genome. It suggests that plants may use a similar pathway in synthesizing structurally-similar compounds.

&lt;b&gt;In AraCyc:&lt;/b&gt;  This pathway has been computationally predicted to exist in &lt;i&gt;Arabidopsis thaliana&lt;/i&gt; and has been filtered through a preliminary screen of human curation, during which it was assessed, based on various cues found in the literature (&lt;i&gt;e.g.&lt;/i&gt;: chemical compounds found in &lt;i&gt;Arabidopsis&lt;/i&gt;; mention of pathway/reactions), that the pathway might be relevant in &lt;i&gt;Arabidopsis&lt;/i&gt;. Nevertheless, its existence in &lt;i&gt;Arabidopsis&lt;/i&gt; requires to be experimentally ascertained.  Further curation will ensue to confirm the first pass of validation.</description>
  </Pathway>
  <Pathway id="KDOSYN-PWY">
    <url>http://metacyc.org/META/NEW-IMAGE?object=KDOSYN-PWY</url>
    <name>KDO transfer to lipid IV&lt;sub&gt;A&lt;/sub&gt; I</name>
  </Pathway>
  <Pathway id="LEU-DEG2-PWY">
    <url>http://metacyc.org/META/NEW-IMAGE?object=LEU-DEG2-PWY</url>
    <name>leucine degradation I</name>
    <description>In plants the branched-chain amino acids, leucine, isoleucine and valine, can be broken down. The end 
products of the catabolic pathways, acetyl-CoA, propionyl-CoA and acetoacetate, enter the TCA cycle to 
generate energy. The branched-chain amino acids promote their own degradations, but only during seed 
germination, senescence, or under sugar starvation. It suggests the degradation pathways provide 
alternative carbon sources for the plant during severe conditions. In addition, the branched-chain amino 
acids and their derived alpha-keto acids are cytotoxic. Thus the degradation pathways may be an 
important detoxification mechanism to prevent their build-up.

Degradation of the three branched-chain amino acids shares the same enzymes for the initial steps.  

All the Arabidopsis enzymes for leucine degradation have been detected in mitochondria |CITS: [14764908]|, 
suggesting a mitochondrial location of the pathway. A few later step enzymes for isoleucine and valine 
degradation were not detected in this organelle. Rather, they were found in peroxisomes. It is possible that the 
degradation of isoleucine and valine spans mitochondria and peroxisomes in Arabidopsis |CITS: [14764908]|. 
In some other plants including mung bean and sunflower, isolated peroxisomes can convert labeled 
branched-chain amino acids to propionyl- and acetyl-CoAs. It indicates peroxisomes could be the sole 
location of branched-chain amino acid degradation pathways in certain species |CITS: [16666252], [16667190]|.</description>
  </Pathway>
  <Pathway id="LEUSYN-PWY">
    <url>http://metacyc.org/META/NEW-IMAGE?object=LEUSYN-PWY</url>
    <name>leucine biosynthesis</name>
    <description>All three branched-chain amino acids, leucine, isoleucine and valine, are essential amino acids, which human and animals must obtain from their diet. The biosynthesis pathways in plants are largely inferred from microbial pathways. Valine and leucine are both derived from pyruvate. Their biosynthesis shares the same initial steps. On the other hand, isoleucine is derived from threonine. However, the isoleucine biosynthesis pathway is almost parallel to valine biosynthesis, except for its first step which involves a threonine deaminase. These two pathways share four common enzymes, each enzyme has dual substrate specificity.

Many steps in the branched-chain amino acid biosynthesis pathways are commercially significant targets for herbicides. They include threonine deaminase, acetolactate synthase, and ketol-acid reductoisomerase. 

This pathway occurs in plastids.</description>
  </Pathway>
  <Pathway id="LIPAS-PWY">
    <url>http://metacyc.org/META/NEW-IMAGE?object=LIPAS-PWY</url>
    <name>triacylglycerol degradation; triacylglyceride degradation; triacylglycerol hydrolysis; lipolysis</name>
    <description>Triacylglycerol (TAG) degradation is critical to many plants for which lipids rather than carbohydrates are 
the major seed storage reserves. The breakdown of the seed storage lipid provides carbon skeletons and 
energy that can drive postgerminative plant growth before the plant root system and photosynthetic 
capacity are fully established. 

TAG degradation occurs in the seed oil body where TAG is deposited and stored. The liberated free 
fatty acids are transported to glyoxysomes where they are converted to acetyl-CoAs via the beta 
oxidation pathway (|FRAME: PWY-5136|). The acetyl-CoAs are eventually converted to carbohydrates via glyoxylate 
cycle (|FRAME: PWY-561|). It is generally thought that the hydrolytic attack of TAG primarily occurs at the sn-1 or 
sn-3 positions but not the sn-2 position. Sn-2 monoacylglycerols are naturally racemized to sn-1 
monoacylglycerols to be completely hydrolyzed by monoacylglycerol lipases (pg255 
in|CITS: [plantbiochemistry97]|).

Despite the importance of the pathway for plants, there is still not much known about the plant enzymes 
and genes of the pathway, especially di- and mono-acylglycerol lipases. To date, only an Arabidopsis 
triacylglycerol lipase has been biochemically and genetically proven to play a role in the breakdown of 
seed storage TAG during seed germination.</description>
  </Pathway>
  <Pathway id="LIPASYN-PWY">
    <url>http://metacyc.org/META/NEW-IMAGE?object=LIPASYN-PWY</url>
    <name>phospholipases; phospholipase pathway</name>
    <description>Phospholipases hydrolyze phospholipids, and are ubiquitous in all organisms. In plants, at least four 
types of phospholipases have been reported including phospholipase A1 (PLA1), phospholipase 
A2 (PLA2), phospholipase C (PLC), and phospholipase D (PLD). PLAs are directly implicated in the removal of 
unusual fatty acids from phospholipids for their integration into triacylglycerol. PLAs are also involved in plant signal 
transduction, such as responding to auxin stimulation of growth, pathogen and elicitor (reviewed in|CITS: [15130548]|). 
PLCs hydrolyze phosphotidylinositol 4,5-bisphosphate (PIP2) to inositol 1,4,5-triphosphate and 
diacylglycerol, and are thus important in secondary messenger pathways|CITS: [11377433]|. Broad 
physiological activities have been postulated for PLDs, including plant responses to abscisic acid, 
ethylene, wounding, pathogen elicitation, seed germination, water loss, and nodulation|CITS: [11706190]|.


PLA1 and PLA2 specifically hydrolyze the sn-1 and sn-2 acyl ester bond of phospholipids, respectively.  
In addition to PLA, phospholipase B (PLB) sequentially removes both sn-1 and sn-2 acyl groups of 
phospholipids.</description>
  </Pathway>
  <Pathway id="LYSINE-DEG2-PWY">
    <url>http://metacyc.org/META/NEW-IMAGE?object=LYSINE-DEG2-PWY</url>
    <name>lysine degradation II; lysine degradation I</name>
    <description>The existence of this pathway in Arabidopsis is supported by literature evidence|CITS: [14576281]|. The enzymes 
of the pathway have yet to be curated.</description>
  </Pathway>
  <Pathway id="MALATE-ASPARTATE-SHUTTLE-PWY">
    <url>http://metacyc.org/META/NEW-IMAGE?object=MALATE-ASPARTATE-SHUTTLE-PWY</url>
    <name>aspartate degradation II; malate/aspartate shuttle pathway</name>
    <description>&lt;B&gt;Note&lt;/B&gt;: The existence of this pathway in Arabidopsis has been computationally predicted. A preliminary review by a curator, based on various criteria |CITS: [curator11a]|, indicates that the pathway might be relevant in Arabidopsis. Nevertheless, experimental evidence to support the existence of this pathway in Arabidopsis has not been found through a literature scan. For more information about the pathway please refer to the corresponding PlantCyc pathway linked from this page.&lt;/B&gt;

&lt;i&gt;Summary from MetaCyc:&lt;/i&gt;

In this eukaryotic route of aspartate degradation, aspartate is converted to malate as part of the reversible 
malate-aspartate shuttle.  This pathway spans the mitochondrial and cytoplasmic spaces, transferring reducing 
equivalents across the mitochondrial membrane.  It is one of several shuttle mechanisms used to transfer electrons 
from cytosolic NADH produced by glycolysis into the mitochondrion, because NADH itself cannot cross the inner 
mitochondrial membrane.  Inside the mitochondrion, NADH can be oxidized by the electron transport chain to 
produce ATP.  

In the cytosolic reactions of this shuttle shown here, oxaloacetate produced by transamination of aspartate is 
reduced to malate by electrons from NADH.  Malate is transported into the mitochondrial matrix via the 
malate-&amp;alpha;-ketoglutarate carrier.  There, malate is oxidized by NAD&lt;sup&gt;+&lt;/sup&gt; back to oxaloacetate, 
forming NADH.  Mitochondrial oxaloacetate (which also does not readily cross the inner mitochondrial membrane) 
is transaminated to aspartate, which can be transported back to the cytosol via the glutamate-aspartate carrier.  
In the cytosol, oxaloacetate is regenerated by transamination of aspartate.  Because this shuttle is reversible, 
electrons from NADH are brought into the mitochondrion when the NADH/NAD&lt;sup&gt;+&lt;/sup&gt; ratio is higher in 
the cytosol than in the mitochondrial matrix.  The malate-aspartate shuttle yields approximately 3 molecules of 
ATP per molecule of cytosolic NADH |CITS: [VOET04]|.    

In mammals, this shuttle is found in liver, heart and kidney.  The malate-aspartate shuttle may be present in 
fungi |CITS: [14622413]|.  In plants, however, a malate/oxaloacetate shuttle has been described |CITS: [14671011]|.  

In another route of aspartate degradation in eukaryotes and prokaryotes, aspartate is converted to the 
corresponding keto acid, oxaloacetate (a |FRAME: TCA| intermediate), by the transamination reaction shown here 
(see pathway |FRAME: ASPARTATE-DEG1-PWY|).  This reversible reaction also biosynthesizes 
aspartate (see pathway |FRAME: ASPARTATESYN-PWY|).  In addition, aspartate is a precursor for many other 
compounds including lysine, threonine, methionine and NAD&lt;sup&gt;+&lt;/sup&gt; (see |FRAME: PWY0-781| and 
pathway |FRAME: ASPARTATESYN-PWY|).  In mammals and most land vertebrates, aspartate can also be 
degraded by entering the urea cycle at the point of citrulline, and is ultimately converted to fumarate (see 
pathway |FRAME: PWY-4984|).  In prokaryotes, aspartate can be degraded to fumarate by 
|FRAME: ASPARTASE-CPLX| (see pathway |FRAME: GLUTDEG-PWY|).</description>
  </Pathway>
  <Pathway id="MANNCAT-PWY">
    <url>http://metacyc.org/META/NEW-IMAGE?object=MANNCAT-PWY</url>
    <name>D-mannose degradation; mannose degradation</name>
    <description>D-mannose can serve as a total source of carbon and energy for growth of &lt;i&gt;E. coli&lt;/i&gt;.  Because
mannose is taken up via a phosphotransferase system (PTS), the first intracellular species is
D-mannose-6-phosphate.  |FRAME: MANNPISOM-MONOMER| converts D-mannose-6-phosphate to
D-fructose-6-phosphate, an intermediate of glycolysis, and hence it flows through the pathways of central
metabolism to satisfy the cell's need for precursor metabolites, reducing power, and metabolic energy. 

Utilization of mannose by &lt;i&gt;E. coli&lt;/i&gt; does not require an inducer.

Review: Mayer, C. and W. Boos, Hexose/Pentose and Hexitol/Pentitol Metabolism.
EcoSal Module 3.4.1 |CITS: [ecosal]|</description>
  </Pathway>
  <Pathway id="MANNCAT-PWY-ARA">
    <url>http://metacyc.org/META/NEW-IMAGE?object=MANNCAT-PWY-ARA</url>
    <name>mannose degradation; mannose catabolism</name>
    <description>&lt;b&gt;General Information&lt;/b&gt;:

There is no convincing evidence for the occurence of free mannose in plants other than during the breakdown of reserve mannans of seeds and the storage mannans of certain vegetative organs.  Release of free mannose from storage polymers requires the cooperative activity of &amp;alpha;-glycosidases, &amp;beta;-mannanases and &amp;beta;-mannosidases (for review, see |CITS:[HEROLD77]|).  Nevertheless, |FRAME:MANNOSE| is a common constituent of carbohydrates and glycoproteins in the cell wall.  Following a study of two hexokinases (HKs) in spinach (hexokinases I and II), which were shown to have very low apparent &lt;i&gt;K&lt;sub&gt;m&lt;/sub&gt;&lt;/i&gt; values for mannose and high mannokinase activity, it was postulated that those enzymes might contribute to an apparent lack of free mannose in green leaves |CITS:[Schnarrenberger90]|.  In general, mannose is transported into the cell and phosphorylated by HK with an efficiency comparable to glucose. However, the metabolism of |FRAME:MANNOSE-6P| by either hexose phosphate isomerase (as depicted in this pathway; EC 5.3.1.8) or hexose-6-phosphate dehydrogenase is inefficient (for review, see |CITS:[7827498]|).</description>
  </Pathway>
  <Pathway id="MANNOSYL-CHITO-DOLICHOL-BIOSYNTHESIS">
    <url>http://metacyc.org/META/NEW-IMAGE?object=MANNOSYL-CHITO-DOLICHOL-BIOSYNTHESIS</url>
    <name>dolichyl-diphosphooligosaccharide biosynthesis; mannosyl-chito-dolichol biosynthesis; &lt;i&gt;N&lt;/i&gt;-linked glycosylation</name>
    <description>&lt;b&gt;General Information:&lt;/b&gt;

Eukaryotes synthesize asparagine-linked glycans using the lipid-linked precursor, dolichyl-diphosphooligosaccharide.  Animals, plants, most fungi, &lt;i&gt;Dictyostelium discoideum&lt;/i&gt; (slime mold), and &lt;i&gt;Euglena gracilis&lt;/i&gt; use this tetradecasaccharide (14-sugar) precursor, although other protists glycosylate the precursor differently |CITS: [15665075], [6088086], [DELACANAL]|.  The pathway for N-glycosylation is highly conserved.  There is sequence similarity between some of the eukaryotic glycosyltransferases and bacterial transferases involved in murein and lipopolysaccharide biosynthesis.  In addition, an N-linked protein glycosylation pathway similar to eukaryotes is found in the archaea (reviewed in |CITS: [9878760]|).  The biosynthetic pathway for this lipid-linked precursor begins with the phosphorylation of dolichol, followed by stepwise addition of sugar residues to form the product dolichyl-diphosphooligosaccharide.  This pathway is of particular interest in humans, because defects in the glycosyltransferases involved lead to congenital disorders of glycosylation.  The genetic analysis of this pathway in a model organism, the budding yeast &lt;i&gt;Saccharomyces cerevisiae&lt;/i&gt;, has helped to elucidate the molecular basis of these disorders (reviewed in |CITS: [11306275]|).  Note that in plants, little information is known concerning the biosynthesis of dolichols |CITS:[15336563]|.

Dolichyl phosphate is the essential carrier lipid for glycosyl residues.  Each of the glycosyl residues is added by a specific glycosyltransferase, although not all have been defined |CITS:[10517826]|.  Reactions in this pathway without defined or putative enzymes are indicated as hypothetical.  The substrate specificity of these enzymes results in a highly ordered assembly of glycosyl residues |CITS: [10336995]|.

Very little information regarding this pathway is available for the species &lt;i&gt;Arabidopsis thaliana&lt;/i&gt;.</description>
  </Pathway>
  <Pathway id="METHIONINE-DEG1-PWY">
    <url>http://metacyc.org/META/NEW-IMAGE?object=METHIONINE-DEG1-PWY</url>
    <name>methionine degradation I (to homocysteine)</name>
  </Pathway>
  <Pathway id="NADH-DEHYDROG-A-RXN">
    <url>http://metacyc.org/META/NEW-IMAGE?object=NADH-DEHYDROG-A-RXN</url>
  </Pathway>
  <Pathway id="NAGLIPASYN-PWY">
    <url>http://metacyc.org/META/NEW-IMAGE?object=NAGLIPASYN-PWY</url>
    <name>lipid IV&lt;sub&gt;A&lt;/sub&gt; biosynthesis; lipid-A-precursor biosynthesis</name>
    <description>Lipid A is a major cell envelop component of Gram-negative bacteria. There is no evidence of existence of 
lipid A in plants. However many gene homologous of the pathway have been identified from the Arabidopsis 
genome. It suggests that plants may use a similar pathway in synthesizing structural-similar compounds.</description>
  </Pathway>
  <Pathway id="NONMEVIPP-PWY">
    <url>http://metacyc.org/META/NEW-IMAGE?object=NONMEVIPP-PWY</url>
    <name>methylerythritol phosphate pathway; DOXP pathway; nonmevalonate isopentenyl diphosphate biosynthesis; methylerythritol phosphate degradation; MEP degradation; deoxyxylulose phosphate pathway; DXP pathway; Rohmer pathway; isopentenyl diphosphate biosynthesis -- mevalonate-independent; nonmevalonate isoprenoid pathway; MEP pathway</name>
    <description>&lt;b&gt;General Information:&lt;/b&gt;

Isopentenyl diphosphate, precursor of isoprenoids, can be biosynthesized via the mevalonate-dependent pathway or a 
mevalonate-independent pathway. The mevalonate-independent pathway is present in many bacteria and in the plastids of plants, but 
not in mammals. The last step in the pathway, from 2-C-methyl-D-erythritol-2,4-cyclodiphosphate to isopentenyl diphosphate is not yet 
well characterized. It may contain intermediate steps of reduction and dehydration reactions.</description>
  </Pathway>
  <Pathway id="NONOXIPENT-PWY">
    <url>http://metacyc.org/META/NEW-IMAGE?object=NONOXIPENT-PWY</url>
    <name>pentose phosphate pathway (non-oxidative branch)</name>
    <description>&lt;b&gt;General Information:&lt;/b&gt;

The pentose phosphate pathway is an alternative way of oxidizing glucose.  This oxidation is coupled with NADPH synthesis.  The pathway has two primary reaction sequences: the |FRAME:OXIDATIVEPENT-PWY| and the |FRAME:NONOXIPENT-PWY|.  In the former, |FRAME:GLC-6-P| is oxidized to |FRAME:RIBULOSE-5P|; this step is the source of reducing equivalents for biosynthesis reactions in the shape of |FRAME:NADPH|.  The subsequent non-oxidative portion (the branch represented here) represents a series of transaldolase and transketolase reactions, in which |FRAME:RIBULOSE-5P| is converted into |FRAME:FRUCTOSE-6P| and |FRAME:GAP|.  As a result this pathway is a source of reducing power and is also important for the conversion of hexoses to pentoses |CITS:[Zubay83]|.

This pathway is usually understood to be cytosolic.  However, it was shown in spinach that the complete set of pentose phosphate pathway enzymes could be found in the chloroplasts of leaf cells, whereas only enzymes covering the first two steps of the pathway could be found in the cytosol |CITS:[12228497]|.

Additional information on the pathway and its enzymatic regulation can be found in |CITS:[BROWNLEADER97]|.</description>
  </Pathway>
  <Pathway id="OXIDATIVEPENT-PWY">
    <url>http://metacyc.org/META/NEW-IMAGE?object=OXIDATIVEPENT-PWY</url>
    <name>pentose phosphate pathway (oxidative branch)</name>
    <description>&lt;b&gt;General Information:&lt;/b&gt;

The pentose phosphate pathway is an alternative way of oxidizing glucose.  This oxidation is coupled with NADPH synthesis.  The pathway has two primary reaction sequences: the |FRAME:OXIDATIVEPENT-PWY| and the |FRAME:NONOXIPENT-PWY|.  In the former (the branch represented here), |FRAME:GLC-6-P| is oxidized to |FRAME:RIBULOSE-5P|; this step is the source of reducing equivalents for biosynthesis reactions in the shape of |FRAME:NADPH|.  The subsequent non-oxidative portion represents a series of transaldolase and transketolase reactions, in which |FRAME:RIBULOSE-5P| is converted into |FRAME:FRUCTOSE-6P| and |FRAME:GAP|.  As a result this pathway is a source of reducing power and is also important for the conversion of hexoses to pentoses |CITS:[Zubay83]|.

There is on-going research concerning the subcellular localization of various portions of this pathway. While there is some evidence that the pathway is cytosolic, it was shown in spinach that the complete set of pentose phosphate pathway enzymes could be found in the chloroplasts of leaf cells, whereas only enzymes covering the first two steps of the pathway could be found in the cytosol |CITS:[12228497]|. In addition, an Arabidopsis enzyme that plays an important role in catalyzing the second step of the pathway appears to function in the chloroplast as well |CITS: [19457984]|.</description>
  </Pathway>
  <Pathway id="P344-PWY">
    <url>http://metacyc.org/META/NEW-IMAGE?object=P344-PWY</url>
    <name>acrylonitrile degradation</name>
    <description>Nitriles are extensively used in the chemical industry, and are widely distributed in the environment
in the forms of waste water and agricultural chemicals.  NItriles are typically degraded by three different groups
of enzymes in microbes, nitrilases, nitrile hydratases, and amidases.  
Acrylonitrile is produced as a precursor of acrylic fibers
and plastics, containing a CN moeity which makes it very toxic and generally non-biodegradable.  
Some species of &lt;I&gt;Rhodococcus&lt;/I&gt; are able to degrade acrylonitrile in a one-reaction system,
or a two-reaction system, or in some cases using
both systems.  |CITS: [10347869] [1390687]|

&lt;b&gt;In AraCyc&lt;/b&gt;: The pathway is currently not supported by literature however unique gene(s) have been attached 
to the pathway computationally. The computational assignments of enzymes and genes to the pathway remain to be 
validated. In the meantime, more information on curated enzymes from other species can be obtained by clicking on 
the unification link for this pathway in MetaCyc</description>
  </Pathway>
  <Pathway id="P345-PWY">
    <url>http://metacyc.org/META/NEW-IMAGE?object=P345-PWY</url>
    <name>aldoxime degradation; aldoxime metabolism</name>
    <description>&lt;b&gt;General Information:&lt;/b&gt;

Nitrile compounds occur frequently in the chemical industry are often discharged into the environment in 
industrial waste water and agricultural chemicals.  Aldoximes are intermediates in the biosynthesis of biologically
active compounds such as indoleacetic acid, cyanogenic glucosides, and glucosinolates in plants.  
Nitriles can be formed by the dehydration of aldoximes, 
and the enzymatic dehydration of aldoximes by nitrile-degrading organisms is an interesting alternative method for 
nitrile synthesis.  Various microorganisms from the soil have been identified that can use nitriles as a source of 
carbon and/or nitrogen for growth, including &lt;i&gt;Rhodococcus rhodochrous&lt;/i&gt; J-1 and I-9, &lt;i&gt;Pseudomonas
chlororaphis&lt;/I&gt; B23, and a &lt;i&gt;Fusarium&lt;/i&gt; sp.  |CITS: [10469129]| .  These microorganisms typically convert nitriles
into carboxylic acids using a 
combination of nitrile hydratase and amidase or by nitrilase.   |CITS: [10831401]|  Recently, a strain of 
&lt;I&gt;Rhodococcus&lt;/I&gt; was identified that is capable of utilizing &lt;I&gt;E&lt;/I&gt;-pyridine-3-aldoxime as a nitrogen
source.  |CITS: [10469129][9683644]|  Rhodococcus strain JH3-3 catalyzes the stoichiometic dehydration of 
&lt;i&gt;E&lt;/i&gt;-pyridine-3-aldoxime
to form 3-cyanopyridine via a novel aldoxime dehydration activity.  3-cyanopyridine is then convered to 
nicotinamide by a nitrile hydratase, which is subsequently processed by an amidase to form nicotinic acid.

&lt;b&gt;In AraCyc:&lt;/b&gt;

The pathway is currently not supported by literature however unique gene(s) have been attached 
to the pathway computationally. The computational assignments of enzymes and genes to the pathway remain to be 
validated. In the meantime, more information on curated enzymes from other species can be obtained by clicking on 
the unification link for this pathway in MetaCyc</description>
  </Pathway>
  <Pathway id="P401-PWY">
    <url>http://metacyc.org/META/NEW-IMAGE?object=P401-PWY</url>
    <name>cyanide degradation</name>
    <description>&lt;b&gt;General background&lt;/b&gt;: Cyanide is a byproduct of the biosynthesis of the plant hormone |FRAME:ETHYLENE-CMPD|. The oxidation of the immediate precursor of ethylene, i.e. 1-aminocyclopropane-1-carboxylic acid produces cyanide which is converted to &amp;beta;-cyanoalanine |CITS:[16593463]| which is channeled towards asparagine biosynthesis (see |FRAME:ASPSYNII-PWY|). &amp;beta;-cyanoalanine has also been found to be an effective defense molecule against a variety of predators |CITS:[5784950]|.

&lt;b&gt;About the pathway&lt;/b&gt;: Because of the catalytic activity of &amp;beta;-cyanoalanine synthase cyanide does not accumulate in plants but is metabolized and directed towards the formation of |FRAME:ASN|. The enzyme catalyzing the formation of the non-protein amino acid beta-cyanoalanine from cysteine and cyanide, i.e. &amp;beta;-cyanoalanine synthase has been partially purified and characterized in spinach and &lt;Arabidopsis thaliana&lt;/i&gt; |CITS:[10889265]|.</description>
  </Pathway>
  <Pathway id="PANTO-PWY">
    <url>http://metacyc.org/META/NEW-IMAGE?object=PANTO-PWY</url>
    <name>phosphopantothenate biosynthesis I; vitamin B&lt;sub&gt;5&lt;/sub&gt; biosynthesis</name>
    <description>Pantothenate (vitamin B&lt;sub&gt;5&lt;/sub&gt;) is the universal precursor for the synthesis of the 4'-phosphopantetheine moiety
 of coenzyme A and acyl carrier protein. Only plants and microorganisms can synthesize pantothenate
 &lt;i&gt;de novo&lt;/i&gt;. In contrast to the bacterial biosynthesis of pantothenate (|FRAME:PANTO-PWY|), plant pathways
 for pantothenate formation are incomplete. Feeding studies in &lt;i&gt;Pisum sativum&lt;/i&gt; leaf discs support the existence
 of a similar biosynthesis pathway of pantothenate via pantoate: when fed with [&lt;sup&gt;14&lt;/sup&gt;C]valine, the radiolabel
 was incorporated into &amp;alpha;-oxoisovalerate, oxopantoate and pantoate |CITS:[jones94]|. A number of enzymes involved
 in pantothenate biosynthesis have recently been studied in Arabidopsis through complementation experiments using
 &lt;i&gt;E.coli&lt;/i&gt; pantothenate biosynthetic mutants |CITS: [14675432]|.
 The origin of plant &amp;beta;-alanine is uncertain but appears to be different from that of bacteria which synthesize it from
 L-aspartate. Instead plants seem to produce &amp;beta;-alanine from a variety of other sources, like polyamines, uracil and
 propionate (see |FRAME:PWY-3941|).</description>
  </Pathway>
  <Pathway id="PENTOSE-P-PWY">
    <url>http://metacyc.org/META/NEW-IMAGE?object=PENTOSE-P-PWY</url>
    <name>pentose phosphate pathway; pentose shunt; hexose monophosphate shunt; phosphogluconate pathway; superpathway of oxidative and non-oxidative branches of pentose phosphate pathway</name>
    <description>&lt;b&gt;General Information:&lt;/b&gt;

The pentose phosphate pathway is an alternative way of oxidizing glucose.  This oxidation is coupled with NADPH synthesis.  The pathway has two primary reaction sequences: the |FRAME:OXIDATIVEPENT-PWY| and the |FRAME:NONOXIPENT-PWY|.  In the former, |FRAME:GLC-6-P| is oxidized to |FRAME:RIBULOSE-5P|; this step is the source of reducing equivalents for biosynthesis reactions in the shape of |FRAME:NADPH|.  The subsequent non-oxidative portion represents a series of transaldolase and transketolase reactions, in which |FRAME:RIBULOSE-5P| is converted into |FRAME:FRUCTOSE-6P| and |FRAME:GAP|.  As a result this pathway is a source of reducing power and is also important for the conversion of hexoses to pentoses |CITS:[Zubay83]|.

This pathway is usually understood to be cytosolic.  However, it was shown in spinach that the complete set of pentose phosphate pathway enzymes could be found in the chloroplasts of leaf cells, whereas only enzymes covering the first two steps of the pathway could be found in the cytosol |CITS:[12228497]|.</description>
  </Pathway>
  <Pathway id="PHOSLIPSYN2-PWY">
    <url>http://metacyc.org/META/NEW-IMAGE?object=PHOSLIPSYN2-PWY</url>
    <name>phospholipid biosynthesis II; phosphoglyceride biosynthesis</name>
    <description>Phospholipids are the major structural components of biological membranes. Some phospholipids 
(i.e. phosphatidylinositol) also serve as important lipid-signaling molecules.  In plants, phospholipids 
predominate extra-chloroplast membranes including the plasma membrane, mitochondria membrane, 
endoplasmic reticulum, and microsomal membrane, with phosphatidylcholine and 
phosphatidylethanolamine being the major constituents. On the other hand, glycolipids predominate 
chloroplast envolope and thylakoid membranes. Phosphatidylglycerol is the only phospholipid found in 
chloroplast thylakoids, and is critical for the structural and functional integrity of the thylakoid 
membranes. 

Phospholipids are mostly synthesized in the endoplasmic reticulum membrane. Once synthesized, 
they are transported to other phospholipid containing membranes. However, genetic and biochemical evidence has 
demonstrated that phosphatidylglycerol can be synthesized in the plastids|CITS: [16774646]|. In addition, 
mitochondria also contain enzymes for phospholipid synthesis, thus we cannot rule out the possibility 
that phospholipids can be synthesized there.</description>
  </Pathway>
  <Pathway id="PHOTOALL-PWY">
    <url>http://metacyc.org/META/NEW-IMAGE?object=PHOTOALL-PWY</url>
    <name>oxygenic photosynthesis; C3 photosynthesis</name>
    <description>Photosynthesis uses energy from sunlight to produce carbohydrates, fix CO&lt;sub&gt;2&lt;/sub&gt; and O&lt;sub&gt;2&lt;/sub&gt; into the atmosphere.  Photosynthesis is divided into two subprocesses: the lights ractions and the so-called dark reactions.  The light reactions use light energy to produce NADPH and AP, and release O&lt;sub&gt;2&lt;/sub&gt;.  The Calvin cycle, or dark reactions, uses the NADPH and ATP to fix CO&lt;sub&gt;2&lt;/sub&gt; and produce carbohydrates |CITS:[BOWYER97]|.</description>
  </Pathway>
  <Pathway id="PLASTOQUINOL--PLASTOCYANIN-REDUCTASE-RXN">
    <url>http://metacyc.org/META/NEW-IMAGE?object=PLASTOQUINOL--PLASTOCYANIN-REDUCTASE-RXN</url>
  </Pathway>
  <Pathway id="PLPSAL-PWY">
    <url>http://metacyc.org/META/NEW-IMAGE?object=PLPSAL-PWY</url>
    <name>pyridoxal 5'-phosphate salvage pathway; vitamin B&lt;sub&gt;6&lt;/sub&gt; salvage</name>
    <description>&lt;b&gt;General background&lt;/b&gt;: Vitamin B6 (VB6) exists in various forms such as the vitamers pyridoxal, 
pyridoxine and pyridoxamine from which the corresponding phosphorylated derivatives are formed. The 
active form of vitamin B6, i.e. pyridoxal 5'-phosphate (PLP) is metabolized via two pathways, the &lt;i&gt;de novo&lt;/i&gt; 
biosynthetic pathway and the salvage pathway (this pathway) |CITS: [16157873]| |CITS: [17512961]|. 

VB6 is of essential importance for the survival of any organism as it acts as coenzyme for many enzymes 
(e.g. transaminases, decarboxylases, dehydratases, racemases) involved in the metabolism of amino acids 
|CITS: [2192609]|.  In addition, VB6 has been shown to possess a perceived anti-oxidative property which 
biological significance however remains to be determined |CITS: [10687384]|. Animals do not have the metabolic 
ability to biosynthesize VB6 and have to intake the vitamin in their diet. It has been a subject of research to 
evaluate the evolution of the biosynthesis of vitamin B6 and derivatives in eubacteria, archaebacteria, and 
eukaryotes indicating the dynamic nature of this pathway, retention of enzymes/reactions involved in the 
interconversion of a range of vitamers |CITS: [10024608]| and the resulting differentiation of heterotrophy 
among the various species |CITS: [15483325]|.

&lt;b&gt;About the pathway&lt;/b&gt;: The pyridoxal 5'-phosphate salvage pathway comprises two main reactions 
catalyzed by pyridoxal kinase (PK) and pyridoxine 5'-phosphate oxidase (PPOX). The former enzyme 
catalyzes the transfer of a phosphate group from ATP to the 5-hydroxyl group of the B6 vitamers pyridoxal, 
pyridoxine and pyridoxamine, hence creating either the final pyridoxal 5'-phosphate (PLP) or the phosphorylated 
intermediates of pyridoxine and pyridoxamine. The enzyme has been isolated from and partially characterized 
in &lt;i&gt;Arabidopsis thaliana&lt;/i&gt; being shown a close similarity to the structure of the mammalian counterpart 
enzyme |CITS: [12244454]|. In addition, pyridoxal kinase from Arabidopsis also was shown to contribute to 
the regulation of Na(+) and K(+) homeostasis |CITS: [11910005]| and root hair development in Arabidopsis 
|CITS: [12068103]|.

The 5'-phosphorylated intermediates of pyridoxine and pyridoxamine are substrates for the bifunctional 
pyridoxine (pyridoxamine) 5'-phosphate oxidase (PPOX) catalyzing their oxidative conversion to 
pyridoxal 5'-phosphate (PLP). Two isoforms of this enzyme had been partially purified and characterized 
from wheat expressing different preferences for either pyridoxine 5'- phosphate alone or for both pyridoxine 
and pyridoxamine 5'-phosphate |CITS: [7138019]|. The gene encoding PPOX has also been cloned from 
Arabidopsis, recombinant expressed and partially characterized. In contrary to pyridoxal kinase (PK) 
predicted to be a cytosolic protein |CITS: [12068103]| the gene encoding pyridoxine (pyridoxamine) 5'-phosphate oxidase 
carries a N-terminal plastidial targeting signal |CITS: [17224143]|.</description>
  </Pathway>
  <Pathway id="PROSYN-PWY">
    <url>http://metacyc.org/META/NEW-IMAGE?object=PROSYN-PWY</url>
    <name>proline biosynthesis I</name>
    <description>&lt;B&gt;Note&lt;/B&gt;: The existence of this pathway in Arabidopsis has been computationally predicted. A preliminary review by a curator, based on various criteria |CITS: [curator11a]|, indicates that the pathway might be relevant in Arabidopsis. Nevertheless, experimental evidence to support the existence of this pathway in Arabidopsis has not been found through a literature scan. For more information about the pathway please refer to the corresponding PlantCyc pathway linked from this page.&lt;/B&gt;

&lt;i&gt;Summary from MetaCyc:&lt;/i&gt;

This universal pathway is found in organisms ranging from bacteria to |FRAME: TAX-9606|, although
the input to the pathway, |FRAME:GLT|, is formed by different means in different organisms.
For example, in mammals, L-glutamate is formed in the mitochondrial matrix by an NAD(P)&lt;sup&gt;+&lt;/sup&gt;-dependent
glutamate dehydrogenase (EC 1.4.1.3) and transported to the cytoplasm, where the rest of the reactions occur,
while in bacteria glutamate is formed by a NADP+-dependent enzyme (EC 1.4.1.4).

The first two enzymes, |FRAME: GLUTKIN-CPLX| and |FRAME: GLUTSEMIALDEHYDROG-CPLX|,
form the |FRAME: PROLINEMULTI-CPLX|. Complex formation is necessary for the activity of the first
enzyme, but not for the second. The product of the complex,
|FRAME: L-GLUTAMATE_GAMMA-SEMIALDEHYDE|, rearranges spontaneously to form
|FRAME: L-DELTA1-PYRROLINE_5-CARBOXYLATE|, which is converted to |FRAME:PRO| in a single
step, catalyzed by |FRAME: PYRROLINECARBREDUCT-CPLX|.</description>
  </Pathway>
  <Pathway id="PROUT-PWY">
    <url>http://metacyc.org/META/NEW-IMAGE?object=PROUT-PWY</url>
    <name>proline degradation; proline utilization</name>
  </Pathway>
  <Pathway id="PWY-1001">
    <url>http://metacyc.org/META/NEW-IMAGE?object=PWY-1001</url>
    <name>cellulose biosynthesis</name>
    <description>Cellulose is present universally in the cell walls of plants. It accounts for about 20% (by weight) of the primary cell walls 
and about 50% of the secondary cell walls. The primary structure of cellulose is a linear array of D-glucose joined by 
beta (1,4) glycosyl linkage. The biosynthesis of cellulose is catalyzed by the cellulose synthase enzyme complex which 
is visualized as rosettes located in the plasma membrane. It is proposed that each rosette is composed of six subunits, and 
each rosette subunit in turn is composed of 6 cellulose synthases. Each individual cellulose synthase catalyzes the formation 
of one glucan chain which then associates with neighbor chains of the same rosette to form cellulose microfibrils |CITS: [12514238]|.
 In Arabidopsis, at least six cellulose synthase genes were shown to be required in cellulose synthesis. CesA1, 
CesA3, and CesA6 are involved in cellulose biosynthesis in the primary walls. CesA4, CesA7, and CesA8 are involved 
in cellulose synthesis in the secondary walls. Mutant and mutant complementation analysis indicate that these isoforms 
of cellulose synthase are not functionally redundant. UDP-glucose channeled from sucrose degradation is the substrate
 for cellulose synthesis.

It was hypothesized that cellulose synthesis needs a primer. Recent work in cotton has shown that 
sitosterol-beta-glucose can serve as a primer. UDP-glucose can be used to form sterol cellodextrins from 
sitosterol-beta-glucose, presumably catalyzed by a cellulose synthase  |CITS: [11778054]|. 

In addition to cellulose synthase, endo-1,4-beta-glucanase is also required in cellulose biosynthesis. It is possibly 
involved in trimming off defective glucans from the growing microfibrils, or cleaving off the sitosterol-beta-glucose 
primer from the growing glucan chains |CITS: [11351091]|.</description>
  </Pathway>
  <Pathway id="PWY-101">
    <url>http://metacyc.org/META/NEW-IMAGE?object=PWY-101</url>
    <name>photosynthesis light reactions</name>
    <description>Photosynthesis is composed of two processes, the light reactions and the dark reactions.
The light reactons take place in the two photosystems - photosystem I and photosystem II, where light
energy is harvested and is used to power the transfer of electrons from water, via a series of electron
donors and acceptors, to the final acceptor NADP+, which is reduced to NADPH.
The NADPH generated by the light reactions is used for sugar synthesis in the dark reactions.

The light reactions also generate a proton motive force across the thylakoid membrane, and the proton
gradient is used to synthesize ATP. 

There are two general chemical reactions involved in the light reactions: water oxidation in photosystem II,
and NADP reduction in photosystem I. Both of the photosystems are large multiprotein complexes contained within
the thylakoid membranes of all types of plants, algae and cyanobacteria, and both photosystems
capture the light by means of large antennae systems, consisting of chlorophylls and carotenoids.

|FRAME: CPLX490-3506| (PSII) utilizes solar energy for splitting water molecules, and transfers the
electrons obtained from the water molecule via an electron transfer chain that ends with
|FRAME: PLASTOQUINONE|.

The excitation of the photosystem II reaction center (RC) via light absorption by chlorophylls in the
antenna drives the transfer of a very high potential electron from the cluster of four chlorophylls bound to
the D1- and D2-proteins (known as P680) to a pheophytin acceptor, resulting in a P680* radical.
The radical transfers the electron to a firmly bound |FRAME: PLASTOQUINONE| (PQ) called QA, which transfers it to a second, not firmly bound PQ, called QB.
When QB is fully reduced and protonated to |FRAME: PLASTOQUINOL-1| (PQH2) form, it diffuses from the QB-binding
site into the lipid matrix of the membrane (for more information about the mechanism of photosystem II,
see |FRAME:CPLX490-3506|).

The path between the two photosystems is not direct. The QB plastoquinone first transfers the electrons
to a third complex, the plastoquinol--plastocyanin reductase (better known as the |FRAME:CPLX490-29|,
EC 1.10.99.1), where the electrons are transferred to the protein |FRAME: SYNPCC7942_1088-MONOMER|.
Finally |FRAME: SYNPCC7942_1088-MONOMER| travels to |FRAME: CPLX-84|, and delivers the electrons to one
of its components, P700, which is located on the inside of the thylakoids (the lumen).

|FRAME:CPLX490-3509| (PS I) catalyzes the light driven electron transfer from |FRAME: SYNPCC7942_1088-MONOMER|
to |FRAME: Ferredoxins|, which is on the stromal side of the membrane.
As in photosystem II, photosystem I performs both light capturing and electron transfer.
The light capturing is performed by the large antenna system that consists of 90 antenna chlorophylls
and 22 carotenoids. The electron transport chain consists of six chlorophylls, two phylloquinones
and three |FRAME:CPD-7 "[4Fe-4S] iron-sulfur clusters"|.

The electron transfer chain of PS I starts with P700, a heterodimer of a |FRAME: CHLOROPHYLL-A| and
a |FRAME: CPD-10334| (the C13 epimer of chlorophyll a). As in photosystem II, a high energy electron is removed
from P700 after excitation by light, and that electron is transferred through the system. The role of
the electron delivered from photosystem II by plastocyanin is to re-reduce P700.

From P700 the electron is transferred stepwise to A (a |FRAME: CHLOROPHYLL-A|  molecule),
A0 (another |FRAME: CHLOROPHYLL-A|  molecule), A1 (a
|FRAME: 2-METHYL-3-PHYTYL-14-NAPHTHOQUINONE| molecule) and then through three 4Fe4S
clusters, named FX, FA and FB.
From the terminal 4Fe4S cluster, FB, the electron is transferred to the 2Fe2S cluster of
|FRAME:Ferredoxins|, which leaves photosystem I and transfers the electron to the
|FRAME:SYNPCC7942_0978-MONOMER| (EC 1.18.1.2), where NADP+ is finally reduced to NADPH.
Under conditions of iron limitation, |FRAME: Flavodoxin| may replace the ferredoxin |CITS: [15977059]|.

Cyanobacterial PS I can exist in both trimeric and monomeric forms. The trimeric form has been shown
to be the prominent oligomeric state at low light intensity.
The monomeric unit of PSI from |FRAME:TAX-32046| consists of 12 protein subunits, to which 127
cofactors are non-covalently bound. 

Some components of photosystem I and photosystem II in plants are different from those in
photosynthetic microbes.</description>
  </Pathway>
  <Pathway id="PWY-102">
    <url>http://metacyc.org/META/NEW-IMAGE?object=PWY-102</url>
    <name>gibberellin inactivation I (2&amp;beta;-hydroxylation); gibberellin 2&amp;beta;-hydroxylation</name>
    <description>&lt;b&gt;General information:&lt;/b&gt;  At the time of this review, over 130 fully characterized gibberellins (starting with GA&lt;sub&gt;1&lt;/sub&gt; |CITS:[5638147]|) have been identified in more than a hundred vascular plant species, seven bacteria and seven fungi |CITS:[SPONSEL04],[11986764]|.  Of these gibberellins only a few have biological activity.  Many of the GAs identified early in the history of the discovery of these hormones are the ones which possess the highest biological activity.  These include GA&lt;sub&gt;1&lt;/sub&gt;, GA&lt;sub&gt;3&lt;/sub&gt;, GA&lt;sub&gt;4&lt;/sub&gt;, GA&lt;sub&gt;5&lt;/sub&gt;, GA&lt;sub&gt;6&lt;/sub&gt; and GA&lt;sub&gt;7&lt;/sub&gt;.  GA&lt;sub&gt;1&lt;/sub&gt; is the most active GA for stem elongation in &lt;i&gt;Zea mays&lt;/i&gt; and &lt;i&gt;Pisum sativum&lt;/i&gt;, while GA&lt;sub&gt;4&lt;/sub&gt; is the most active GA in Cucurbitaceae and in &lt;i&gt;Arabidopsis thaliana&lt;/i&gt;.  GA&lt;sub&gt;3&lt;/sub&gt; (gibberellic acid), on the other hand, has been identified in more than 40 plants and is the major GA in the fungus &lt;i&gt;Gibberella fujikuroi&lt;/i&gt;.  GA&lt;sub&gt;3&lt;/sub&gt; is used commercially to promote seed germination, stem elongation and fruit growth.  In &lt;i&gt;Lolium&lt;/i&gt;, GA&lt;sub&gt;5&lt;/sub&gt; and GA&lt;sub&gt;6&lt;/sub&gt; have been shown to enhance flowering, whilst GA&lt;sub&gt;1&lt;/sub&gt; and GA&lt;sub&gt;4&lt;/sub&gt; enhanced stem elongation |CITS:[12475622]|.

Gibberellins are diterpenes which, in higher plants, are synthesized in the plastids from glyceraldehyde-3-phosphate and pyruvate &lt;i&gt;via&lt;/i&gt; the isopentenyl diphosphate (IPP).  They all have either 19 or 20 carbon units grouped into either four or five ring systems (see |FRAME:C20SKELETON| and |FRAME:C19SKELETON|, respectively).  The fifth ring is a lactone ring.  GAs containing a tetracyclic &lt;i&gt;ent&lt;/i&gt;-gibberellane structure (|FRAME:C20SKELETON|) are called C&lt;sub&gt;20&lt;/sub&gt;-GAs, whereas GAs containing a pentacyclic 20-nor-&lt;i&gt;ent&lt;/i&gt;-gibberellane structure (|FRAME:C19SKELETON|) are called C&lt;sub&gt;19&lt;/sub&gt;-GAs.  C&lt;sub&gt;20&lt;/sub&gt;-GAs do not usually have biological activity but can be metabolized to active C&lt;sub&gt;19&lt;/sub&gt;-GAs (note that not all C&lt;sub&gt;19&lt;/sub&gt;-GAs are bioactive).

Gibberellins are believed to be synthesized in young tissues of the shoot and also the developing seed.  It is uncertain whether young root tissues also produce gibberellins.  There is also some evidence that leaves may be the source of some biosynthesis.

Active gibberellins show many physiological effects, each depending on the type of gibberellin present as well as the species of plant.  Some of the physiological processes stimulated by gibberellins are: i) stimulation of stem elongation by stimulating cell division and elongation, ii) stimulation of bolting/flowering in response to long days, iii) interruption of seed dormancy in plants requiring stratification or light to induce germination, iv) stimulation of enzyme production (&amp;alpha;-amylases) in germinating cereal grains for mobilization of seed reserves, v) induction of maleness in dioecious flowers (sex expression), vi) parthenocarpic (seedless) fruit development, and vii) delay of senescence in leaves and citrus fruits.

Certain commercial chemicals which are used to stunt growth do so in part because they block the synthesis of gibberellins.  Some of these chemicals are |FRAME:CPD-6966|, |FRAME:CPD-6967|, |FRAME:CPD-6968|, ancymidol and |FRAME:CPD-6970| (more inhibitors of GA biosynthesis can be found in |CITS:[SPONSEL04]|).  During active growth, the plant will maintain gibberellin homeostasis by metabolizing most gibberellins by rapid hydroxylation to inactive conjugates.  Active |FRAME:GIBBERELLIN| is degraded much slower which helps to explain the symptoms observed in the disease bakanae caused by the rice pathogen &lt;i&gt;Gibberella fujikuroi&lt;/i&gt;.  This pathogen produces large amounts of GA&lt;sub&gt;3&lt;/sub&gt; which it secretes.  Inactive conjugates might be stored or translocated via the phloem and xylem before their release (activation) at the proper time and in the proper tissue.

&lt;b&gt;This pathway and its enzymes:&lt;/b&gt;  The irreversible deactivation of GAs is achieved by 2&amp;beta;-hydroxylation of the active form.  This reaction is performed by dioxygenases known as gibberellin 2-oxidases (GA 2-oxidases) which are essential for effective regulation of GA concentration &lt;i&gt;in planta&lt;/i&gt;.  In some tissues such as the cotyledons and the testae of some developing seeds, 2&amp;beta;-hydroxylation is pushed further to form a ketone, hence giving rise to compounds known as 'GA-catabolites'.  These catabolites appear as dicarboxylic acids with an open lactone ring.  It has however been postulated that this open form might be artefactual and the result of the analytical procedure.  Study of recombinant GA 2-oxidases expressed in &lt;i&gt;E .coli&lt;/i&gt; showed that ketone formation is relatively inefficient and only occurs when the enzymes is present at high concentrations |CITS:[SPONSEL04]|.  Deactivation of gibberellins by 2&amp;beta;-hydroxylation is not observed in &lt;i&gt;Gibberella fujikuroi&lt;/i&gt;.</description>
  </Pathway>
  <Pathway id="PWY-1042">
    <url>http://metacyc.org/META/NEW-IMAGE?object=PWY-1042</url>
    <name>glycolysis IV (plant cytosol); glycolysis 4; glycolysis</name>
    <description>&lt;b&gt;General Information:&lt;/b&gt;

Glycolysis is the 'central' metabolic pathway that can be found, if at least in part, in all organisms.  Glycolysis has evolved as a catabolic anaerobic pathway that fulfills two essential functions: i) it oxidizes hexoses to generate |FRAME:ATP|, reductants and |FRAME:PYRUVATE|, and ii) it is an amphibolic pathway (pathway that involves both catabolism and anabolism) because it can reversibly produce hexoses from various low-molecular weight molecules. In plants, glycolysis is the predominant pathway fueling respiration (see |FRAME:PWY-5690|) because, unlike animal mitochondria, plant mitochondria rarely respire fatty acids.  In plants, this pathway occurs in two different subcellular locations: the cytosol and plastids, which are the sites of |FRAME:PWY-621| and |FRAME:PWY-842|, respectively.  Whereas the &lt;i&gt;plastidic&lt;/i&gt; glycolysis pathway (see |FRAME:GLYCOLYSIS|) is identical to the conventional microbial glycolysis, the &lt;i&gt;cytosolic&lt;/i&gt; pathway (i.e. this pathway) is slightly modified.  These pathways can interact with one another though the action of highly selective transporters present in the inner plastid envelope |CITS:[Emes93]|.  In chloroplasts in the dark, as well as in plastids of nonphotosynthetic tissues, the primary function of |FRAME:GLYCOLYSIS| is the degradation of |FRAME:Starch| to generate carbon skeletons, reductants and ATP for anabolic pathways such as that of |FRAME:PWY-4381| via |FRAME:PYRUVDEHYD-PWY|.   In the cytosol, the same products are generated from the degradation of |FRAME:SUCROSE| via |FRAME:PWY-1042|. In developing oil seeds, phosphoenoylpyruvate derived from |FRAME:PWY-1042| is transported from the cytosol to plastids, where it is further converted to pyruvate then acetyl-CoA to fuel fatty acid and oil biosynthesis|CITS: [17892448][17557808]|.

In the cytosol, there are two alternative reactions to the plasticid pathway: EC 2.7.1.90 and EC 1.2.1.9.  The former represents an alternative to EC 2.7.1.11; this reaction utilizes |FRAME:PPI| rather than ATP to convert |FRAME:FRUCTOSE-6P| to |FRAME:FRUCTOSE-16-DIPHOSPHATE|.  The plant cytosol lacks soluble inorganic alkaline pyrophosphatases (PPiases) and, consequently, contains higher concentrations of |FRAME:PPI| (up to 0.3 mM |CITS:[WEINER87]|).  It has been proposed that the utilization of pyrophosphate rather than that of ATP in glycolysis is favored under nutritional &lt;i&gt;Pi&lt;/i&gt; deprivation or oxygen deficiency |CITS:[DAVIES93],[15012287]|.  The latter reaction, EC 1.2.1.9, provides a bypass between |FRAME:GAP| and |FRAME:G3P|, which allows for their conversion without phosphorylation by a non-phosphorylating glyceraldehyde 3-P dehydrogenase |CITS:[15012287],[16927206]|.  This reaction produces |FRAME:NADPH| but not |FRAME:ATP|.

&lt;b&gt;Note on the sucrose-starch relationship:&lt;/b&gt;  Sucrose and starch biosyntheses are compartmentalized.  Sucrose is synthesized in the cytosol, whereas starch is produced in the plastids.  The two metabolic route intersect however at the level of |FRAME:G3P|, which can be translocated across the chloroplast membrane via a 3PGA/&lt;i&gt;P&lt;sub&gt;i&lt;/sub&gt;&lt;/i&gt; translocator |CITS:[AVIGAD97]|.</description>
  </Pathway>
  <Pathway id="PWY-1061">
    <url>http://metacyc.org/META/NEW-IMAGE?object=PWY-1061</url>
    <name>homogalacturonan biosynthesis; pectin biosynthesis</name>
    <description>Homogalacturonan (HGA) is a linear chain of 1,4-linked a-D-galacturonic acid residues in which some of the carboxyl groups are methyl esterified. HGA accounts for up to 60% of the pectin found in primary cell walls of all plants.

To synthesize HGA, UDP-galacturonate is formed from UDP-glucuronate in the cytosol. UDP- galacturonate is then transported into the Golgi by a proposed UDP- galacturonate:UMP antiporter. The galacturonate residue is transferred onto a growing HGA chain. Some of the newly added galacturonate residues are methyl esterifed at the C-6 carboxyl group. Vesicles containing the newly synthesized HGA are targeted to and fuse with the plasmamembrane thereby releasing the HGA into the exocellular space for subsequent incorporation into the wall.</description>
  </Pathway>
  <Pathway id="PWY-1081">
    <url>http://metacyc.org/META/NEW-IMAGE?object=PWY-1081</url>
    <name>homogalacturonan degradation; pectin degradation</name>
    <description>Homogalacturonan (HGA) is a linear chain of 1,4-linked a-D-galacturonic acid residues in which some of the carboxyl groups are methyl esterified. HGA accounts for up to 60% of the pectin found in primary cell walls of all plants. The pectin network is systematically disassembled during many stages of plant development, especially those that require cell separation including fruit ripening, organ abscission, pod and anther dehiscence, and pollen grain maturation. Two major steps are involved in the homogalacturonan disassembling process that requires a methylesterase and a polygalacturonase. The methylesterase prepares deesterified domains of homogalacturonan that can become suitable for the action of polygalacturonase and other pectinolytic enzymes. The deesterified domains of homogalacturonan can also be cross-linked with calcium, resulting in gel formation which contributes to intercellular adhesion.</description>
  </Pathway>
  <Pathway id="PWY-112">
    <url>http://metacyc.org/META/NEW-IMAGE?object=PWY-112</url>
    <name>lupeol biosynthesis</name>
    <description>&lt;b&gt;General Information:&lt;/b&gt;  Thousands of nonsteroidal triterpenes have been identified and, in spite of their elusive functions, the ubiquity of these compounds among higher plants implies that they are essential.  Lupeol is a pentacyclic triterpene present in plants but not fungi and animals.  Lupeol displays anti-inflammatory properties when administered to rats, yet, unlike other non-steroidal anti-inflammatory drugs, had no antinociceptive, anti-pyretic and ulcerogenic actions  |CITS:[11378285]|.  Lupeol was also reported to be involved in apoptosis |CITS:[14719056]|.

&lt;b&gt;Key Notes on the Enzymes:&lt;/b&gt;  Lupeol is synthesized by oxidosqualene cyclases from oxidosqualene.  These enzymes catalyze the cyclization, rearrangement and deprotonation of oxidosqualene to simultaneously form a variety of triterpene compounds in varying amounts.  The first lupeol synthase identified from &lt;i&gt;Arabidopsis thaliana&lt;/i&gt; was thus shown to catalyze the formation of -not only- lupeol but |FRAME:CPD-6951|, |FRAME:CPD-6948|, |FRAME:GERMANICOL|, |FRAME:CPD-6949| and |FRAME:CPD-6950| |CITS:[10930257]|.</description>
  </Pathway>
  <Pathway id="PWY-1121">
    <url>http://metacyc.org/META/NEW-IMAGE?object=PWY-1121</url>
    <name>suberin biosynthesis</name>
    <description>Suberin is a polymeric plant cell wall constituent mainly found in the epidermal tissues of underground plant parts. Suberin consists of two domains, a polyaromatic and a polyaliphatic domain. The polyaromatics are predominately located within the primary cell wall, and the polyaliphatics are located between the primary cell wall and the plasmalemma. The two domains are supposed to be cross-linked. The exact qualitative and quantitative composition of suberin monomers varies in different species. The major monomers found in the potato tuber polyaliphatics are &amp;omega;-hydroxyacids (mainly |FRAME: 18-HYDROXYOLEATE 18-hydroxyoleate|) and &amp;alpha;,&amp;omega;-diacids (mainly |FRAME: OCTADEC-9-ENE-118-DIOIC-ACID octadecenedioate|). The monomers of the polyaromatics are hydroxycinnamic acids and derivatives. |FRAME: CPD-440 &lt;i&gt;N&lt;/i&gt;-feruloyltyramine| is a major aromatic monomer found in suberized potato tubers. In addition to the aromatics and aliphatics components, glycerol has been reported a major suberin component in potato. The role of glycerol is proposed to interlink aliphatic monomers, and possibly also to link polyaliphatics to polyaromatics, during suberin polymer assembly. The polymerization step of aromatic monomers has been shown to involve a peroxidase reaction.  

Note that the biosynthesis of suberin aliphatic monomers shares the same upstream reactions with |FRAME: PWY-321 cutin biosynthesis|, and the biosynthesis of aromatics shares the same upstream reactions with lignin biosynthesis. Although both suberin and cutin contain aliphatic monomers, suberin differs from cutin by the chain length of aliphatic monomers, which can range from C16 to C32. 

The pathway depicted here represents the biosynthesis of the major suberin monomers, namely |FRAME: 18-HYDROXYOLEATE 18-hydroxyoleate|, |FRAME: OCTADEC-9-ENE-118-DIOIC-ACID octadecenedioate|, and |FRAME: CPD-440 &lt;i&gt;N&lt;/i&gt;-feruloyltyramine|, characterized in potato, as well as very long chain aliphatic monomers found in many plants.</description>
  </Pathway>
  <Pathway id="PWY-116">
    <url>http://metacyc.org/META/NEW-IMAGE?object=PWY-116</url>
    <name>coniferin metabolism</name>
    <description>&lt;b&gt;General background&lt;/b&gt;: Glucosyltransferases as one subclass of glycosyltransferases are involved in the glucosylation 
of a broad variety of secondary plant metabolites, amongst them monolignols involved in the metabolic sequence of lignin 
biosynthesis |CITS: [Ibrahim77]| |CITS: [Foerster99]|. Modifying enzymes such as the multigene family of glucosyltransferases 
contribute to the plasticity of metabolism where corresponding products are either involved in a particular biosynthetic route 
or may act as gateways into different metabolic pathways |CITS: [11042211]| |CITS: [10973093]|.

The presence and significance to lignification of glucosylated cinnamyl alcohols in the cambium of woody plants were emphasized 
several decades ago by Freudenberg |CITS: [Freudenberg63]| |CITS: [5593877]|. Although 
glucosyltransferases in general may cover a broad substrate spectrum it has been demonstrated that certain  glucosyltransferases 
exhibit a rather strict specificity towards their substrates |CITS: [4731963]| |CITS: [11430981]| |CITS: [15907484]|.

Extensive research has revised the view about how the metabolic sequence for lignin formation proceeds in plants. It appears 
that the interconversion of lignin precursors may occur at varied points along the lignification pathway, along a preferred 
metabolic route, but most probably not at the phenylpropanoid acid stage |CITS: [11960740]| |CITS: [14503002]|. Furthermore, 
the ratio of guaiacyl to syringyl units can be modified at the level of CoA esters |CITS: [GRIMMIG99]|, cinnamyl aldehydes 
|CITS: [10430877]|, cinnamyl alcohols |CITS: [14709025]| and monolignol glucosides |CITS: [MATSUI96]|. However, it is 
still a matter of debate whether and to what extent monomeric alcohol and aldehyde glucosides are involved in the &lt;i&gt;in vivo&lt;/i&gt; 
lignin biosynthesis |CITS: [11430981]| |CITS: [15986215]| and more research is needed to address this issue.

The CAGT activity obtained from seasonal harvests of cambium and developing xylem appeared synchronously with resumption 
of cambial cell-division activity and is, as its product coniferin, completely undetectable in dormant tissues |CITS: [Savidge98]| 
|CITS: [Foerster99]|. This link between cambial and enzymatic activity still remains to be demonstrated for the enzymatic 
counterpart of this pathway, the coniferin specific &amp;beta;-glucosidase |CITS: [7765617]|  |CITS: [7724669]| |CITS: [10412914]| 
which liberates the aglycones and makes them available for the final assembly of lignin. The turnover of coniferin in pine 
seedlings has been measured with a half life in the order of 60 to 120 hr, but a quantitative correlation between coniferin 
turnover and lignification could not be established |CITS: [27355]|.

Coniferin accumulation appears to be under hormonal control. The metabolization of exogenous coniferin in dependence 
on hormone supplements has been demonstrated in cell cultures of &lt;i&gt;Pinus strobus&lt;/i&gt; cambium |CITS: [Savidge89]|. A combination 
of auxin-cytokinin in the media quickly abolished exogenous applied coniferin whereas the control experiment 
(auxin and cytokinin alone) had no such effect. It was discussed that a defined ratio of auxin to cytokinin promotes 
coniferin hydrolysis as demonstrated in various plant tissues |CITS: [HOSEL82]| and that the varying ratio of this plant 
hormones throughout the cambial region may be the regulative principle for the observed spatial and temporal phenomenon 
of accumulation or disappearance of coniferin |CITS: [Savidge89]|. Proof for the significance of exogenous and 
endogenous signals on the biosynthesis of phenylpropanoids and their derivatives is also the recently published 
accumulation of coniferin and syringin upon light induction in roots of &lt;i&gt;Arabidopsis thaliana&lt;/i&gt; |CITS: [15144378]|. 
The reported coniferin accumulation is the result of a high-irradiance response (HIR) demonstrating the involvement 
of primary photoreceptors such as phytochrome and cryptochrome.  

&lt;b&gt;About the pathway:&lt;/b&gt; The most prominent monolignol glucoside accumulating in a variety of plants is the 
4-O-&amp;beta;-D-glucopyranoside of &lt;i&gt;trans&lt;/i&gt;-coniferyl alcohol, i.e. coniferin. The enzyme catalyzing the formation of 
coniferin has been purified from different plant sources |CITS: [10853]| and appears to be most active in developing 
xylem of gymnosperms |CITS: [6210530]| |CITS: [11430981]|.

The UDPG:coniferyl alcohol glucosyltransferase (CAGT) also glucosylates sinapyl alcohol with high efficiency in pine 
cambium |CITS: [Savidge98]| |CITS: [Foerster00]| and cell cultures of &lt;i&gt;Forsythia&lt;/i&gt; and &lt;i&gt;Rosa&lt;/i&gt; spec. |CITS: [Ibrahim77]| 
|CITS: [10853]|. In addition, coniferyl and sinapyl aldehydes have been converted with comparable catalytic efficiency 
|CITS: [6210530]| |CITS: [11430981]| |CITS: [10853]| (|FRAME:PWY-83|). 

The coniferin specific &amp;beta;-glucosidase (and isomers thereof) was isolated from the differentiating xylem of pines and 
characterized with regard to biochemical and molecular features |CITS: [7765617]| |CITS: [7724669]| |CITS: [10412914]|.  
The &amp;beta;-glucosidase specifically acts on coniferin and syringin and has been shown to be exclusively localized to the 
differentiating xylem |CITS: [7724669]| supporting a potential role of the enzyme in the lignification process. The &lt;i&gt;in vitro&lt;/i&gt; 
finding that coniferylaldehyde glucoside can be enzymatically derive from coniferin and that the aldehyde glucoside can be 
deglucosylated to yield coniferylaldehyde suggest an alternative pathway for coniferin to enter the monolignol biosynthetic 
route |CITS: [15986215]|.</description>
  </Pathway>
  <Pathway id="PWY-1186">
    <url>http://metacyc.org/META/NEW-IMAGE?object=PWY-1186</url>
    <name>homomethionine biosynthesis; methionine chain elongation pathway</name>
    <description>Homomethionine is a non-protein amino acid. Homomethionine is synthesized from methionine via chain elongation. Transamination of methionine first forms a 2-oxo acid. The 2-oxo acid is then extended by one methyl group by a condensation reaction, an isomerization reaction, and a oxidative decarboxylation reaction. The newly formed 2-oxo acid can be transaminated to homomethionine or undergo further cycles of condensation, isomerization and oxidative decarboxylation to form di, tri, tetra, penta, and hexahomomethionines.  Mono, di, tri, tetra, penta, and hexahomomethionines are precursors for aliphatic glucosinolates biosynthesis in Arabidopsis. 

The cytosolic recycled methionine (|FRAME: PWY-5041 &lt;i&gt;S&lt;/i&gt;-adenosyl-L-methionine cycle II|), not the plastid-located de novo synthesized 
methionine, is believed to be the substrate for methionine chain elongation and glucosinolate biosynthesis |CITS: [17056707]|. 
First, the first enzyme in the chain elongation pathway, methionine-oxo-acid transaminase (AT-BCAT4), is
 cytosolic. Second, the gene expressions of AT-BCAT4 and the two cytosolic methionine synthase, involved 
in the SAM cycle, are strongly co-regulated.</description>
  </Pathway>
  <Pathway id="PWY-1187">
    <url>http://metacyc.org/META/NEW-IMAGE?object=PWY-1187</url>
    <name>glucosinolate biosynthesis from homomethionine</name>
    <description>Glucosinolates are nitrogen and sulfur containing secondary metabolites found mainly in the order Capparales,
which includes crop plants such as oilseed rape, and the model plant Arabidopsis of the Brassicaceae family.
Glucosinolates play an important role in plant defense. They also give the typical sharp taste and odor to many
members of the Brassicaceae family such as mustard.

Glucosinolates are derived from amino acids including methionine, phenylalanine and tyrosine, or tryptophan
and are grouped into aliphatic, aromatic, and indolic glucosinolates, respectively. Most of our knowledge on
glucosinolate metabolism came from studies in Arabidopsis. Arabidopsis accumulates over 30 different glucosinolates,
of which the majority are aliphatic glucosinolates derived from chain elongated methionine (range from homomethionine
to hexahomomethionine). The profile of these glucosinolates varies a lot among
Arabidopsis ecotypes, a result of allelic variation of the genes involved in glucosinolate biosynthesis.

The depicted pathway only illustrates one example of methionine-derived glucosinolates, specifically
homomethione-derived (example here is a C3 glucosinolate; C3 referring to the number of methylene groups
in the side chain). It should be noted that chain-elongated methiones are converted to their corresponding
glucosinolates in a similar fashion.

The conversion of aldoxime to thiohydroximate in glucosinolate biosynthesis involves the incorporation of reduced sulfur. Cysteine was previously suggested to be the sulfur-donor. Recent evidence indicates, however, glutathione is more likely to be the sulfur-donating molecule |CITS: [19483696]|.</description>
  </Pathway>
  <Pathway id="PWY-1269">
    <url>http://metacyc.org/META/NEW-IMAGE?object=PWY-1269</url>
    <name>CMP-KDO biosynthesis I; 3-deoxy-D-&lt;I&gt;manno&lt;/I&gt;-octulosonate biosynthesis; 2-keto 3-deoxy-D-manno-octulosonate biosynthesis</name>
    <description>This pathway is almost identical to |FRAME:PWY-5111|, were it not for the first step (|FRAME:DARAB5PISOM-RXN|) which has not been shown to exist in plants yet.  The existence of a potential arabinose 5-phosphate isomerase has however been postulated, and a gene sharing sequence homology with the &lt;i&gt;E. coli&lt;/i&gt; gene (kdsD) encoding this enzyme has been brought forward |CITS:[15070398]|.</description>
  </Pathway>
  <Pathway id="PWY-1422">
    <url>http://metacyc.org/META/NEW-IMAGE?object=PWY-1422</url>
    <name>vitamin E biosynthesis; tocopherol biosynthesis</name>
    <description>Vitamin E refers to a collection of tocopherols including alpha-, beta-, gamma-, and delta-tocopherols which 
differ only in the number and position of methyl groups on the chromanol ring. Tocopherols are essential dietary 
components for humans and animals and act primarily as antioxidants. As for plants, they are proposed to be 
involved in the protection of chloroplast lipids and chlorophylls against oxidative damages. Alpha-tocopherol has 
been shown with the highest vitamin E activity. Tocopherols are synthesized only by photosynthetic organisms. 
Genes of all the pathway enzymes have been cloned from Arabidopsis.</description>
  </Pathway>
  <Pathway id="PWY-1581">
    <url>http://metacyc.org/META/NEW-IMAGE?object=PWY-1581</url>
    <name>plastoquinol-9 biosynthesis I; plastoquinone biosynthesis; plastoquinone biosynthesis I; plastoquinone-9 biosynthesis I; plastoquinol biosynthesis I</name>
    <description>&lt;b&gt;General Information:&lt;/b&gt;

Plastoquinone is an electron carrier of the photosynthetic electron transport chain.  Plastoquinone exists in the thylakoid membrane of chloroplasts, and acts as an electron carrier between Photosystem II and the cytochrome b&lt;sub&gt;6&lt;/sub&gt;-f complex in the photosynthetic electron transfer reaction.  It is also a cofactor involved in the desaturation of |FRAME:PHYTOENE| in the synthesis of carotenoid, a photosynthetic pigment (see |FRAME: CAROTENOID-PWY|). Most plants possess nine or 10 units of the isoprenoid side chain of plastoquinone and ubiquinone: in &lt;i&gt;Arabidopsis&lt;/i&gt; the number of subunits is nine (|FRAME:PLASTOQUINONE-9|).  The committed step in plastoquinone-9 biosynthesis is condensation of |FRAME:HOMOGENTISATE| (providing the aromatic head) and |FRAME: SOLANESYL-PYROPHOSPHATE| (providing the hydrophobic prenyl tail).  An analogue reaction is found in the |FRAME:PWY-1422| pathway.</description>
  </Pathway>
  <Pathway id="PWY-1782">
    <url>http://metacyc.org/META/NEW-IMAGE?object=PWY-1782</url>
    <name>superpathway of IAA conjugate biosynthesis; superpathway of indole-3-acetic acid conjugate biosynthesis; superpathway of IAA conjugation; IAA conjugation; indole-3-acetic acid conjugate biosynthesis</name>
    <description>There are two types of IAA conjugates: ester and amide conjugates. The ester conjugates are formed with sugars or 
polyols through an oxygen bridge, whereas the amide conjugates are formed with amino acids or polypeptides through 
an amide bond. The content of conjugates varies among different plants. Arabidopsis leaves contain predominantly 
amide conjugates. Among them, IAA-polypeptides are proposed to constitute the bulk fraction of amide conjugates. 
A 35kDa protein covalently linked with IAA was detected using the bean IAP1 protein probe|CITS: [11830675]|. In addition to the amide 
conjugates IAA-glucose has been detected in Arabidopsis leaves. It is thought IAA-glucose is an intermediate in IAA 
metabolism. Unlike what is known in maize, the next coupling reaction has not been identified for IAA-glucose. 
Although considerable studies (esp. radio tracer experiments) have been carried out in the area of IAA amide conjugate biosynthesis in Arabidopsis, 
enzymes and enzymatic reactions are poorly characterized.</description>
  </Pathway>
  <Pathway id="PWY-1801">
    <url>http://metacyc.org/META/NEW-IMAGE?object=PWY-1801</url>
    <name>formaldehyde oxidation II (glutathione-dependent); formaldehyde oxidation II (GSH-dependent); formaldehyde oxidation (GSH-dependent)</name>
    <description>This pathway is required for the detoxification of formaldehyde and occurs in both bacteria and eukaryotes.
Two enzymes involved in this pathway have been characterized in Arabidopsis thaliana:
S-formylglutathione hydrolase |CITS: [HASLAM02][11888210]| and glutathione-dependent
formaldehyde dehydrogenase |CITS: [8944774][17087482]|.</description>
  </Pathway>
  <Pathway id="PWY-181">
    <url>http://metacyc.org/META/NEW-IMAGE?object=PWY-181</url>
    <name>photorespiration; C2 photorespiratory carbon oxidation cycle; PCO cycle</name>
    <description>&lt;b&gt;General Information:&lt;/b&gt;  Rubisco (ribulose bisphosphate carboxylase/oxygenase) is a bifunctional enzyme that catalyzes both the carboxylation and oxygenation of |FRAME: D-RIBULOSE-15-P2| (RuBP).  The carboxylation process is generally known as CO&lt;SUB&gt;2&lt;/SUB&gt; fixation (|FRAME:CALVIN-PWY|) whereas the oxygenation process is known as photorespiration (this pathway).  Oxygenation of RuBP leads to the production of one molecule of |FRAME:G3P| and one of |FRAME:CPD-67|.  The two substrates (O&lt;sub&gt;2&lt;/sub&gt; and CO&lt;sub&gt;2&lt;/sub&gt;) are competitive with regard to rubisco, so that an increase in CO&lt;sub&gt;2&lt;/sub&gt; concentration inhibits oxygenation and vice versa |CITS:[Bowyer97]|.  Another important factor influencing the rate of oxygenation is temperature.  Photorespiration is enhanced by high temperature.  The reasons for this are twofold: (i) as temperatures increase the solubility of CO&lt;sub&gt;2&lt;/sub&gt; diminishes more rapidly than that of O&lt;sub&gt;2&lt;/sub&gt; and (ii) the specificity factor (&amp;Omega;) of Rubisco (which represents a measure of the relative specificity of CO&lt;sub&gt;2&lt;/sub&gt; with O&lt;sub&gt;2&lt;/sub&gt;) decreases with increasing temperatures between 7�C and 35�C.

Under conditions of low CO&lt;SUB&gt;2&lt;/SUB&gt; and high O&lt;SUB&gt;2&lt;/SUB&gt; concentrations, RuBP is oxidized to 3-phosphoglycerate and 2-phosphoglycolate. The latter cannot be used in the |FRAME:CALVIN-PWY| and, instead, is salvaged in the photorespiration pathway.

This salvage pathway involves three types of organelles: chloroplasts, peroxisomes and mitochondria. The main features of this pathway include: (i) the conversion of two-carbon molecule, 2-phosphoglycolate, into glycine; (ii) the decarboxylation of two glycines, which generates serine, CO&lt;SUB&gt;2&lt;/SUB&gt; and NH&lt;SUB&gt;3&lt;/SUB&gt;; and (iii) the conversion of the three-carbon serine into 3-phosphoglycerate, which re-enters the CO&lt;sub&gt;2&lt;/SUB&gt; fixation |FRAME:CALVIN-PWY|.

The first step of the pathway involves the dephosphorylation of |FRAME:CPD-67|, which not only recycles Pi within the chloroplast but also prevents accumulation of 2-phosphoglycolate, a potent inhibitor of triose-P isomerase (EC 5.3.1.1).  In its dephosphorylated form |FRAME:GLYCOLLATE| is exported to the cytoplasm where it is oxidized in the peroxisomes to |FRAME:GLYOX|.  The |FRAME:HYDROGEN-PEROXIDE| generated during this step is detoxified by catalases (see |FRAME:DETOX1-PWY|; |CITS: [15012254]|) in the peroxisome.  Glyoxylate is then converted into |FRAME:GLY| by two different enzymes: serine:glyoxylate aminotransferase (EC 2.6.1.45) and glutamate:glyoxylate aminotransferase (EC 2.6.1.4).  The actual desired outcome is the conversion of glyoxylate into |FRAME:OH-PYR|, which is the other products of serine:glyoxylate aminotransferase (|FRAME:SERINE-GLYOXYLATE-AMINOTRANSFERASE-RXN|).  Glycine is in fact converted into serine in the mitochondrion by glycine decarboxylase where it is extremely abundant.  Glycine decarboxylase has four different subunit (P, H, T and L), which catalyze the transfer of a methylene group from glycine to |FRAME:THF| with the concomitant release of NH&lt;SUB&gt;3&lt;/SUB&gt; and CO&lt;SUB&gt;2&lt;/SUB&gt;, and production of NADH.  [&lt;b&gt;Note:&lt;/b&gt; NH&lt;SUB&gt;3&lt;/SUB&gt;, which is an extremely valuable resource, is efficiently refixed by glutamine synthetase (EC 6.3.1.2) in the chloroplast.  Moreover, the release of CO&lt;sub&gt;2&lt;/sub&gt; during the formation of serine decreases the overall efficiency of photosynthesis.]  The methylene group is then transferred to another glycine molecule to form serine by a serine hydroxylmetyltransferase (EC 2.1.2.1).  Back in the peroxisome, serine is used to convert glyoxylate into |FRAME:OH-PYR| via serine:glyoxylate aminotransferase (EC 2.6.1.45) as mentioned above.  The last of the peroxisome steps consists in the reduction of hydroxypyruvate into |FRAME:GLYCERATE| by an NADH-dependent hydroxypyruvate reductase.  Glycerate is then redirected to the chloroplast where it is phosphorylated to |FRAME:G3P| and reenters the Calvin cycle.

The outcome of photorespiration is loss of CO&lt;SUB&gt;2&lt;/SUB&gt; and energy in photosynthetic cells.  The biological function of photorespiration is not clear. One possibility is that photorespiration is necessary under conditions of high light intensity and low CO&lt;SUB&gt;2&lt;/SUB&gt; concentration (i.e. when stomata is closed under water stress) to dissipate excess ATP and reducing power from the photosynthesis light reactions, thus to prevent damage to the photosynthetic apparatus.</description>
  </Pathway>
  <Pathway id="PWY-1822">
    <url>http://metacyc.org/META/NEW-IMAGE?object=PWY-1822</url>
    <name>IAA biosynthesis II; IAA biosynthesis from conjugates; IAA deconjugation; indole-3-acetic acid biosynthesis from conjugates</name>
    <description>In addition to de novo synthesis, IAA could be released from its conjugates.  In Arabidopsis, the naturally occurring 
IAA amide conjugates, IAA-leu and IAA-ala have been reported hydrolyzed to release free IAA.</description>
  </Pathway>
  <Pathway id="PWY-1881">
    <url>http://metacyc.org/META/NEW-IMAGE?object=PWY-1881</url>
    <name>formate oxidation to CO&lt;sub&gt;2&lt;/sub&gt;</name>
    <description>&lt;B&gt;Note&lt;/B&gt;: The existence of this pathway in Arabidopsis has been computationally predicted. A preliminary review by a curator, based on various criteria |CITS: [curator11a]|, indicates that the pathway might be relevant in Arabidopsis. Nevertheless, experimental evidence to support the existence of this pathway in Arabidopsis has not been found through a literature scan. For more information about the pathway please refer to the corresponding PlantCyc pathway linked from this page.&lt;/B&gt;

&lt;i&gt;Summary from MetaCyc:&lt;/i&gt;

The conversion of formate to CO&lt;sub&gt;2&lt;/sub&gt; is the terminal enzymatic step in the metabolic conversion
of C1 compounds to CO&lt;sub&gt;2&lt;/sub&gt;. Formate dehydrogenase (FDH) activity has been detected in most
methylotrophs, and several FDHs have been purified.
Many organisms contain multiple FDHs. For example, |FRAME: TAX-272630| possesses three different FDHs.
None of these is essential for growth on methanol, since formate can also be used for biosynthesis in this organism,
through the reversible tetrahydrofolate pathway (see |FRAME: PWY-1722|).
However, a triple mutant, lacking any FDH activity, is not able to grow on formate, confirming that formate oxidation
to CO&lt;sub&gt;2&lt;/sub&gt; is the necessary energy-generating step during growth on formate |CITS: [14679220]|.

* an |FRAME: CPLX-1241| also exists (EC 1.2.1.43). It is not found in methylotrophs, and usually catalyzes the
reaction in the opposite direction, forming formate from CO&lt;sub&gt;2&lt;/sub&gt;.</description>
  </Pathway>
  <Pathway id="PWY-2">
    <url>http://metacyc.org/META/NEW-IMAGE?object=PWY-2</url>
    <name>putrescine degradation IV</name>
    <description>&lt;b&gt;General Backround&lt;/b&gt;

Polyamines (the most common of which are |FRAME:PUTRESCINE|, |FRAME:SPERMIDINE| and
|FRAME:SPERMINE|), a group of positively charged small molecules present in virtually in all living
organisms, have been implicated in many biological processes, including binding to nucleic acids,
stabilizing membranes, and stimulating several enzymes |CITS: [3157043][4873311][1409623][2185470]|.
Although polyamines are clearly necessary for optimal cell growth, a surplus of polyamines can
cause inhibition of growth and protein synthesis |CITS: [8223591]|, and thus a balance is desired
between the production and breakdown of polyamines


&lt;b&gt;About This Pathway&lt;/b&gt;

The unique feature of this pathway is the enzyme catalyzing the first step, a H2O2-generating copper-containing amine oxidase that acts upon putrescine.</description>
  </Pathway>
  <Pathway id="PWY-2021">
    <url>http://metacyc.org/META/NEW-IMAGE?object=PWY-2021</url>
    <name>IAA degradation IV; indole-3-acetic acid degradation IV; IAA catabolism IV; IAA turnover IV</name>
  </Pathway>
  <Pathway id="PWY-2161">
    <url>http://metacyc.org/META/NEW-IMAGE?object=PWY-2161</url>
    <name>folate polyglutamylation</name>
    <description>&lt;b&gt;General background&lt;/b&gt;: Folates act as carriers of one-carbon units in bacterial, mammalian and plant tissues and have been found central to the biosynthesis of various elemental compounds, including glycine, methionine, formylmethionine, thymidylate, pantothenate and purine nucleotides |CITS: [11337394]|.

Polyglutamylation of folates up to seven glutamates appears to be crucial since the turnover rate of those compounds is markedly increased |CITS: [9190084]| |CITS: [SCOTT00]| |CITS: [KIRK94]| and meets the high demands for folates as observed in plants |CITS: [11960743]|. 
The turnover of polyglutamylated folates is realized in various pathways (see |FRAME: PWY-2161B-PMN|) ensuring the recycling and interconversion of those at high costs produced metabolites . 
The broad variety of folates biosynthesized in |FRAME:PWY-3742| or  |FRAME:PWY-3841| form the substrates for the polyglutamylation (this pathway) and the pathway transforming the various folate species (see |FRAME:PWY-2201|).

&lt;b&gt;About the pathway&lt;/b&gt;: Polyglutamylation probably takes place after the reduction step of dihydrofoalate to tetrahydrofolate inclusive the subsequent conversion of related derivatives. The addition of glutamate residues to folate occurs via &amp;gamma;-carboxy-links that represent a specific bond which cannot be cleaved by peptidases or proteases specific for &amp;alpha;-carboxyl-linked peptide bonds and require the catalytic specificity of |FRAME:CPLXQT-30|.

The serine hydroxymethyltransferase converts 5,10-methylene-THF to tetrahydrofolate |CITS: [OGREN84]|  and possesses also a second catalytic activity converting 5,10-methenyl-tetrahydrofolate to 5-formyl-tetrahydrofolate in the presence of glycine |CITS: [2201683]| |CITS: [1536856]|. In the next reaction(s) folylpolyglutamate synthase catalyzes the stepwise formation of polyglutamates from various folates |CITS: [11752472]| which range from terahydrofolate polyglutamates over N&lt;sup&gt;10&lt;/sup&gt;formyl-tetrahydrofolates to 5,10-methylene-tetrahydrofolates. 

The intermediary step of the reversible formation of N&lt;sup&gt;10&lt;/sup&gt;formyl-tetrahydrofolate from tetrahydrofolate is carried out by formate-tetrahydrofolate ligase (syn. 10-formyl-THF synthetase) which has been demonstrated to possess a monofunctional activity in plants in contrast to the trifunctional complex in other eucaryotes |CITS: [1644815]| |CITS: [12668769]| |CITS:[Kirk94]|.</description>
  </Pathway>
  <Pathway id="PWY-2161B">
    <url>http://metacyc.org/META/NEW-IMAGE?object=PWY-2161B</url>
    <name>glutamate removal from folates</name>
    <description>&lt;B&gt;Note&lt;/B&gt;: The existence of this pathway in Arabidopsis has been computationally predicted. A preliminary review by a curator, based on various criteria |CITS: [curator11a]|, indicates that the pathway might be relevant in Arabidopsis. Nevertheless, experimental evidence to support the existence of this pathway in Arabidopsis has not been found through a literature scan. For more information about the pathway please refer to the corresponding PlantCyc pathway linked from this page.&lt;/B&gt;

&lt;i&gt;Summary from MetaCyc:&lt;/i&gt;

&lt;b&gt;General Background&lt;/b&gt;

Folates are required in a variety of reactions (known as one-carbon metabolism) in both bacterial and mammalian tissues, where they act as carriers of one-carbon units in various oxidation states. These one-carbon units are utilized in the biosynthesis of various cellular components, including glycine, methionine, formylmethionine, thymidylate, pantothenate and purine nucleotides. 

During folate biosynthesis the enzyme |FRAME:DIHYDROFOLATESYNTH-ENZRXN| adds a |FRAME:GLT| residue to |FRAME: 7-8-DIHYDROPTEROATE|, resulting in |FRAME: DIHYDROFOLATE|, also known as H&lt;sub&gt;2&lt;/sub&gt;PteGlu&lt;sub&gt;1&lt;/sub&gt;. This molecule in turn is reduced by |FRAME: DIHYDROFOLATEREDUCT-MONOMER| to |FRAME: THF| (H&lt;sub&gt;4&lt;/sub&gt;PteGlu&lt;sub&gt;1&lt;/sub&gt;, or THF) (see |FRAME: FOLSYN-PWY|). THF can then be converted to several other folate molecules |CITS: [11501996]| (see |FRAME: PWY-2201|).

However, most folate molecules are further modified in cells by successive additions of |FRAME:GLT| residues, forming folate polyglutamates (or folylpoly-&amp;gamma;-glutamates) (see |FRAME: PWY-2161|). Most of the glutamate residues are added by &amp;gamma;-carboxy-linked polyglutamylation via an amide linkage to the &amp;gamma;-carboxylate group of the folate or folate derivative. Since these isopeptide bonds are different from the more common &amp;alpha;-carboxyl-linked amide bonds, they are not hydrolyzed by most peptidases or proteases. 

&lt;b&gt;About This Pathway&lt;/b&gt;

As vertebrates are not able to synthesize folate &lt;i&gt;in vivo&lt;/i&gt;, they are absolutely dependent on nutritional sources, making folate a vitamin. Food folates exist mainly as the polyglutamylated forms |FRAME: 5-METHYL-THF| (5-methyl-H&lt;sub&gt;4&lt;/sub&gt;PteGlu&lt;sub&gt;n&lt;/sub&gt;) and |FRAME: 10-FORMYL-THF| (formyl-H&lt;sub&gt;4&lt;/sub&gt;PteGlu&lt;sub&gt;n&lt;/sub&gt;) |CITS: [405403]|.

In animals, during the absorption of food folates, which are usually polyglutamylated, the folate derivatives are hydrolyzed to a mono-glutamate level prior to transport by the enzyme |FRAME: HS06361-MONOMER|. The monoglutamylated forms are then metabolized within the enterocyte into 5-methyl-H&lt;sub&gt;4&lt;/sub&gt;PteGlu&lt;sub&gt;1&lt;/sub&gt;. This monoglutamyl folate coenzyme is the plasma form of the vitamin |CITS: [13906633][2736319]|, and is transported to peripheral tissues where it is demethylated by the vitamin B12-dependent |FRAME:ENZRXN-5465| to monoglutamyl tetrahydrofolate (H&lt;sub&gt;4&lt;/sub&gt;PteGlu&lt;sub&gt;1&lt;/sub&gt;).

&amp;gamma;-Glutamyl hydrolases were characterized from multiple sources, and exhibit either endo- or exopeptidase activity, depending on the organism and tissue of origin |CITS: [6547136]|. In mammals they are often lysosomal with an acidic pH optimum |CITS: [2174100]|.  The enzyme is often sulfhydryl and zinc dependent |CITS: [2867095][2341911]|, may be heavily glycosylated |CITS: [1150668][8343522]|, and has molecular mass between 50 and 150 kDa.</description>
  </Pathway>
  <Pathway id="PWY-2161B-PMN">
    <url>http://metacyc.org/META/NEW-IMAGE?object=PWY-2161B-PMN</url>
    <name>folate polyglutamylation II</name>
    <description>&lt;b&gt;General background&lt;/b&gt;: Folates represent key compounds involved in one-carbon metabolism including the biosynthesis of methionine, purines, thymidylate and panthotenate |CITS: [11337394]|. In general, tetrahydrofolates have a &amp;gamma;-linked polyglutamyl tail with up to seven residues linked to the first glutamate which are subject to ongoing synthesis and turnover |CITS:[11960743]|. The polyglutamyl tail has been discussed as critical pre-condition for enzyme activity; whereas in contrast to that most carriers prefer monoglutamates |CITS:[11310973]|

&lt;b&gt;About the pathway&lt;/b&gt;: There are two enzymes involved in this pathway, the folylpolyglutamate synthase that catalyzes the conversion of folates to polyglutamates and the &amp;gamma;-glutamyl hydrolase (also referred to as pteroyl-&amp;gamma;-glutamyl hydrolase that catalyzes the opposite reaction. 
Both folypolylglutamate synthase and &amp;gamma;-glutamyl hydrolase exist in Arabidopsis as small gene families. 

Three cDNA's encoded for folylpolyglutamate synthetase activity (FPGS) but did not exhibit any dihydrofolate synthetase activity (DHFS). The FPGS in generating the polyglutamylated isoforms prevent the transport of unconjugated tetrahydrofolates and process their cell-compartment-dependent biosynthesis |CITS: [11752472]|. The &amp;gamma;-glutamyl hydrolase has been shown to exist in Arabidopsis in a small family of genes that are tandemly arranged on chromosome 1. Two out of those three genes encoding for the hydrolase have been recombinant expressed and partially characterized in &lt;i&gt;E. coli&lt;/i&gt;. They differ in terms of their cleavage pattern indicating that they may complement each other in hydrolyzing the polyglutamyl tail &lt;i&gt;in vivo&lt;/i&gt; |CITS:[15961386]|. 
It is also interesting to notice the finding that folate deglutamylation may occur extracellularly in plants although the physiological meaning remains to be determined |CITS:[8912628]|.</description>
  </Pathway>
  <Pathway id="PWY-2181">
    <url>http://metacyc.org/META/NEW-IMAGE?object=PWY-2181</url>
    <name>free phenylpropanoid acid biosynthesis</name>
    <description>The pathway depicted here is believed of less significance &lt;i&gt;in planta&lt;/i&gt;. The formation of hydroxycinnamic 
acids, at least ferulic acid and sinapic acid has been demonstrated not to occur via the free phenylpropanoid 
acids (this pathway) but via the metabolic sequence described in the ferulate amd sinapate biosynthesis 
(|FRAME:PWY-5168|). However, the existence of this pathway cannot entirely ruled out since mutants defective 
in the key enzyme presumably generating ferulic acid and sinapic acid |CITS: [14729911]| still possess small 
amounts of corresponding hydroxycinnamic acid esters. 

The free phenylpropanoid acid biosynthesis pathway generates simple hydroxycinnamic acids, containing the characteristic C6C3 phenylpropane 
skeleton, as found in cinnamic acids (cinnamic acid, caffeic acid, sinapic acid) and their descendants in the lignin 
biosynthetic route, coumaryl alcohol, coniferyl alcohol, and sinapyl alcohol. Moreover, the phenylpropanoid pathway is 
the origin of more complex secondary compounds such as flavonoids, isoflavonoids and stilbenes, formed by condensation 
with phenylpropanoids and malonyl coenzyme A |CITS: [Dixon02]|.

More compound classes derived from phenylpropanoids include sinapate esters, condendsed tannins, anthocyanins,
coumarins, and benzoic acids. Some phenylpropanoids such as lignins, hydroxycinnamic acids and flavonoids are 
ubiquitous distributed in higher plants whereas other classes, like the isoflavonoids and stilbenes have a more restricted 
distribution within the plant kingdom. 

The functions of phenylpropanoid vary as much as their structural composition. Phenylpropanoids serve as pigments,
phytoalexins, phytoanticipins, UV protectants and signal molecules between plant and microbes, they can polymerize 
and fulfill functions of cell wall stability, provide structures for evapotranspiration (lignin) and protect plants against loss 
of water (cutin, suberin) |CITS: [Hahlbrock89]|.

It has been argued for a long time that the enzymes of the phenylpropanoid pathway are organized in one or more enzyme 
complexes. Phenylpropanoid metabolism is largly unique to plants, and although quite complex one of the best-studied 
pathways in plants. There is now evidence for the coordinated expression of genes and enzymes, channeling intermediates
into a controlled metabolic flux which triggers the subsequent pathways in a concerted manner |CITS: [15725058]|.

Dixon's group  |CITS: [15472080]| could demonstrate the existence of a multi-enzyme complex for the coordinated 
action of phenylalanine ammonia lyase (PAL) and cinnamte-4-hydroxylase (C4H) controlling the flux of intermediates in 
the phenylpropanoid biosynthesis.</description>
  </Pathway>
  <Pathway id="PWY-2261">
    <url>http://metacyc.org/META/NEW-IMAGE?object=PWY-2261</url>
    <name>ascorbate glutathione cycle; removal of H&lt;sub&gt;2&lt;/sub&gt;O&lt;sub&gt;2&lt;/sub&gt;; hydrogen peroxide detoxification</name>
    <description>&lt;b&gt;General Information:&lt;/b&gt;

Many metabolic processes, including respiration, photosynthetic electron transport and oxidation of glycolate in 
photorespiration, generate active oxygen species such as singleton oxygen and hydrogen peroxide. The toxic 
singleton oxygen and hydrogen peroxide can damage membrane lipids and certain enzymes and thus interrupt the 
cell function. The ascorbate-glutathione cycle scavenges hydrogen peroxide. In this cycle, ascorbate and 
glutathione are not consumed. They transfer reducing power from NADPH and reduce hydrogen peroxide to H2O. 
Hydrogen peroxide is reduced to H2O by ascorbate peroxidase using ascorbate, which generates 
monodehydroascorbate. Monodehydroascorbate is a radical. It can be reduced to ascorbate by 
monodehydroascorbate reductase. If not reduced rapidly, monodehydroascorbate is disproportionated into 
ascorbate and dehydroascorbate. Dehydroascorbate is reduced to ascorbate by dehydroascorbate reductase 
using reduced glutathione as the reducing agent. Oxidized glutathione is in-turn reduced by glutathione reductase 
using NADPH. 


The ascorbate-glutathione cycle presents in at least four different subcellular locations including the cytosol, 
chloroplast, mitochondrion and peroxisome. Studies of the Arabidopsis enzymes of the pathway show that the 
same set of enzymes, including ascorbate peroxidase, monodehydroascorbate reductase and glutathione 
reductase, are dual targeted to chloroplast and mitochondrion|CITS: [12954611]|.</description>
  </Pathway>
  <Pathway id="PWY-2301">
    <url>http://metacyc.org/META/NEW-IMAGE?object=PWY-2301</url>
    <name>&lt;i&gt;myo&lt;/i&gt;-inositol biosynthesis</name>
    <description>The biosynthesis of inositol is an evolutionarily conserved pathway important throughout the
biological kingdom |CITS: [14550537]|. 

Inositol is an essential polyol in eukaryotes, where its phospholipid derivative phosphatidylinositol (PI) is an
important constituent of phospholipid membranes. PI is also cleaved by phospholipase C to generate inositol
phosphate (IP) and diacyglycerol, both of which are central cell signalling molecules.

&lt;i&gt;myo&lt;/i&gt;-Inositol is the  physiologically most common stereoisomer among the eight possible 
geometric isomers of inositol, and is abundantly distributed throughout the hierarchy of the biological system.</description>
  </Pathway>
  <Pathway id="PWY-2501">
    <url>http://metacyc.org/META/NEW-IMAGE?object=PWY-2501</url>
    <name>fatty acid &amp;alpha;-oxidation; fatty acid &amp;alpha;-oxidation</name>
    <description>Although beta-oxidation is the major route for fatty acid degradation, fatty acids can also be subject to alpha- and 
omega-oxidation. In alpha-oxidation, a fatty acid is oxidized at the alpha-position (C-2) to give rise to a 
2-hydroperoxy fatty acid. 2-hydroperoxy fatty acids are chemically unstable and are quickly converted to 
chain-shortened (by one carbon) fatty aldehydes through decarboxylation, or to 2-hydroxy fatty acids. The 
chain-shortened fatty aldehydes are further oxidized to free fatty acids which can enter the next round of 
alpha-oxidation.
The conversion of the intermediate 2(R)-hydroperoxy fatty acids to 2(R)-hydroxy fatty acids may be spontaneous 
or catalyzed by a peroxidase|CITS: [12432929]|. The 70 kDa subunit of pea alpha-dioxygenase was shown possess such a peroxidase 
activity|CITS: [10938370]|. Similarly, the conversion of the chain-shortened aldehydes to corresponding fatty acids may be spontaneous or 
catalyzed by a NAD+ oxidoreductase. The 50 kDa subunit of pea alpha-dioxygenase was shown to have an aldehyde 
dehydrogenase activity with NAD+. Both polysaturated and unsaturated fatty acids are effective substrates in the pathway. Among the 
tested ones are laurate, palmitate, stearate, oleate, linoleate, linolenate, and arachidonate.


In animal and human, alpha-oxidation is important to degrade beta-methyl branched fatty acids 
which cannot be degraded through beta-oxidation. The physiological role of fatty acid alpha-oxidation in plants is 
not clear despite of its expected role in chlorophyll / phytol degradation. It has been suggested that the pathway may be 
related to seed germination (in the case of pea where alpha-dioxygenase is induced only during seed 
germination|CITS: [10938370]|) and plant response to wounding and plant-pathogen interactions (in the case 
of tobacco and Arabidopsis where alpha-dioxygenase is induced upon pathogen 
attack|CITS: [14522973]||CITS: [12060227]|).</description>
  </Pathway>
  <Pathway id="PWY-2541">
    <url>http://metacyc.org/META/NEW-IMAGE?object=PWY-2541</url>
    <name>plant sterol biosynthesis</name>
  </Pathway>
  <Pathway id="PWY-2582">
    <url>http://metacyc.org/META/NEW-IMAGE?object=PWY-2582</url>
    <name>brassinosteroid biosynthesis II; brassinosteroid biosynthesisC-22 oxidation branch</name>
    <description>Brassinosteroids are steroidal hormones that regulate the growth and development of plants. Brassinosteroids are C&lt;sub&gt;27&lt;/sub&gt;, C&lt;sub&gt;28&lt;/sub&gt; and C&lt;sub&gt;29&lt;/sub&gt; steroids depending on their C-24 alkyl substituents. More than 50 free, naturally occurring brassinosteroids have been identified in plants, of which brassinolide (BL) is the most biologically active C&lt;sub&gt;28&lt;/sub&gt;, and together with its C&lt;sub&gt;28&lt;/sub&gt; congeners, is distributed widely in the plant kingdom |CITS:[15012241]|. The biosynthesis pathway of brassinolide was initially elucidated using cultured &lt;i&gt;Catharanthus roseus&lt;/i&gt; cells. Extensive metabolic studies suggested parallel-branched brassinolide pathways, namely the early and late C-6 oxidation pathways |CITS:[14502988]|. It has been proposed that the late C-6 oxidation pathway plays a predominant role in the light, whereas the early C-6 oxidation pathway is dominant in the dark (see |FRAME:PWY-699 brassinosteroid biosynthesis I|) |CITS: [10982435]|. Recent studies suggest that there is a crosstalk between these parallel pathways, implying that they are not totally autonomous. The operation of an early C-22 oxidation branch of the brassinosteroid biosynthetic pathway has also been demonstrated |CITS:[12376657]|.

The existence of this alternative biosynthesis branch has been postulated from the study of the &lt;i&gt;Arabidopsis thaliana&lt;/i&gt; &lt;i&gt;sax1&lt;/i&gt; and &lt;i&gt;det2&lt;/i&gt; mutants. This novel bypass pathway is composed of C22-hydroxylated compounds. The &lt;i&gt;sax1&lt;/i&gt; phenotype could be rescued by application of synthetic 22&amp;alpha;-hydroxy-campest-4-en-3-one and 22&amp;alpha;-hydroxy-5&amp;alpha;-campestan-3-one. These compounds have since been detected &lt;i&gt;in planta&lt;/i&gt; |CITS:[12376657], [11489171]|. This C22&amp;alpha;-hydroxy pathway seems to be active in the dark as, under those conditions, its compounds can also phenotypically restore &lt;i&gt;dwf4&lt;/i&gt; and &lt;i&gt;det2&lt;/i&gt; |CITS: [10377996]|.

The Arabidopsis DWF4 which encodes a CYP90B1 monooxygenase was subsequently cloned. In vitro kinetic analysis showed that the Km value for campesterol was 9 times lower than that for campestanol, and that the catalytic efficiency (Kcat/Km) for campesterol was 325 times higher than that for campestanol |CITS: [16460510]|. In Arabidopsis seedlings, the concentration of campesterol was found to be 58 times higher than that of campestanol. Taken together it suggests that campesterol is the major substrate of CYP90B1 and that the C-22 hydroxylation branch is the main route of brassinosteroid biosynthesis in plants (at least in Arabidopsis) |CITS: [16460510]|.

Additional shortcuts by C-23 hydroxylation have also been detected recently |CITS: [17138693]|.</description>
  </Pathway>
  <Pathway id="PWY-2602">
    <url>http://metacyc.org/META/NEW-IMAGE?object=PWY-2602</url>
    <name>brassinosteroid biosynthesis III; campesterol degradation; campest-4-en-3-one biosynthesis</name>
    <description>The conversion of campesterol to campest-4-en-3-one is thought to be a two-step process in &lt;i&gt;Arabidopsis&lt;/i&gt; 
occuring via the formation of campest-4-en-3&amp;beta;-ol |CITS: [10398719]|. Enzymes that catalyze the conversion 
from 3&amp;beta;-hydroxy-&amp;Delta;&lt;sup&gt;5-6&lt;/sup&gt;-steroid to 3-oxo-&amp;Delta;&lt;sup&gt;4-5&lt;/sup&gt; isomerase have been 
reported in bacteria and mammals. In bacteria the conversion requires two separate enzymes |CITS: [13276386]| 
whereas in mammals both enzymatic activities seems to reside in one single protein |CITS: [2243100]|. Although the 
two-step conversion is generally thought to occur through a primary oxidation step followed by the rearrangement 
of the double bond, the opposite succession of event has not been dismissed.</description>
  </Pathway>
  <Pathway id="PWY-2681">
    <url>http://metacyc.org/META/NEW-IMAGE?object=PWY-2681</url>
    <name>&lt;i&gt;trans&lt;/i&gt;-zeatin biosynthesis; &lt;i&gt;trans&lt;/i&gt;-cytokinin biosynthesis; AMP-dependent cytokinin biosynthesis</name>
    <description>&lt;b&gt;General Background&lt;/b&gt;

Cytokinins play important physiological roles in plants, from promotion of cell division, to release of lateral buds from apical dominance or delay of senescence. Although their biological activity, signal transduction and metabolism have long been studied, much remains to be uncovered of their genetics and biosynthesis |CITS: [11337393]|.

The natural cytokinins are adenine derivatives and can be classified by the configuration of their &lt;i&gt;N&lt;sup&gt;6&lt;/sup&gt;&lt;/i&gt;-side chain as either isoprenoid or aromatic cytokinins. The most prevalent cytokinins by far are those with an unsaturated isoprenoid side chain, and in particular those with a &lt;i&gt;trans&lt;/i&gt;-hydroxylated &lt;i&gt;N&lt;sup&gt;6&lt;/sup&gt;&lt;/i&gt;-side chain, such as |FRAME: CPD-4210 &lt;i&gt;trans&lt;/i&gt;-zeatin| and its derivatives.

In terms of biological activity, it would seem that, at least in the plant |FRAME: TAX-3702 &lt;i&gt;Arabidopsis thaliana&lt;/i&gt;|, two cytokinin species: |FRAME: CPD-4210 &lt;i&gt;trans&lt;/i&gt;-zeatin| (&lt;i&gt;t&lt;/i&gt;Z) and |FRAME: CPD-4209 &lt;i&gt;N&lt;sup&gt;6&lt;/sup&gt;&lt;/i&gt;-dimethylallyladenine| (iP), are considered to be active forms. By contrast, |FRAME: CPD-4441 &lt;i&gt;cis&lt;/i&gt;-zeatin| (&lt;i&gt;c&lt;/i&gt;Z) exhibits only low or no activity in this plant. It has been suggested that |FRAME: CPD-4441 &lt;i&gt;cis&lt;/i&gt;-zeatin| might contribute to the synthesis of |FRAME: CPD-4210 &lt;i&gt;trans&lt;/i&gt;-zeatin| through interconversion by a zeatin &lt;i&gt;cis-trans&lt;/i&gt;-isomerase |CITS:[12231873]|. The biosynthesis of |FRAME: CPD-4441 &lt;i&gt;cis&lt;/i&gt;-zeatin| is described in |FRAME: PWY-2781 &lt;i&gt;cis&lt;/i&gt;-zeatin biosynthesis|.

Multiple routes have been proposed for the biosynthesis of |FRAME: CPD-4210 &lt;i&gt;trans&lt;/i&gt;-zeatin|. One pathway is described here. A second, tRNA pathway has been proposed based on the discovery that some tRNA molecules contain an |FRAME: CPD-4207 isopentenyl adenosine| (iPA) residue at the site adjacent to the anticodon |CITS:[402938]|. The modification is catalyzed by an enzyme that has been identified in various organisms including &lt;i&gt;Escherichia coli&lt;/i&gt; |CITS: [4346747]|, &lt;i&gt;Saccharomyces cerevisiae&lt;/i&gt; |CITS: [4311031]|, &lt;i&gt;Lactobacillus acidophilus&lt;/i&gt; |CITS: [809333]|, &lt;i&gt;Homo sapiens&lt;/i&gt; |CITS: [11111046]| and &lt;i&gt;Zea mays&lt;/i&gt; |CITS: [342386]|. 

&lt;b&gt;About This Pathway&lt;/b&gt;

The pathway thought to produce the majority of &lt;i&gt;de novo&lt;/i&gt; cytokinins utilizes |FRAME: CPD-4211 dimethylallyl diphosphate| and AMP, ADP or ATP as substrates, and proceeds via the intermediate |FRAME: CPD-4205 &lt;i&gt;N&lt;/i&gt;&lt;sup&gt;6&lt;/sup&gt;-(&amp;Delta;&lt;sup&gt;2&lt;/sup&gt;-isopentenyl)-adenosine 5'-monophosphate|.
The isopentenyl group of |FRAME: CPD-4211 dimethylallyl diphosphate| is transferred to the N&lt;sup&gt;6&lt;/sup&gt; of AMP, ADP or ATP, resulting in the production of |FRAME: CPD-4205 &lt;i&gt;N&lt;/i&gt;&lt;sup&gt;6&lt;/sup&gt;-(&amp;Delta;&lt;sup&gt;2&lt;/sup&gt;-isopentenyl)-adenosine 5'-monophosphate|, |FRAME: CPD-4203 &lt;i&gt;N&lt;/i&gt;&lt;sup&gt;6&lt;/sup&gt;-(&amp;Delta;&lt;sup&gt;2&lt;/sup&gt;-isopentenyl)-adenosine 5'-diphosphate| and |FRAME: CPD-4201 &lt;i&gt;N&lt;/i&gt;&lt;sup&gt;6&lt;/sup&gt;-(&amp;Delta;&lt;sup&gt;2&lt;/sup&gt;-isopentenyl)-adenosine 5'-triphosphate|, respectively. These reactions are catalyzed by a single enzyme, |FRAME: AT1G68460-MONOMER adenylate isopentenyltransferase|. In |FRAME: TAX-3702 &lt;i&gt;Arabidopsis thaliana&lt;/i&gt;| seven IPT genes have been identified |CITS:[11313355][11479373][12734720]|.

It has been shown that an enzyme encoded by the |FRAME: G-12015 LOG| gene removes the phosphoribosyl group from |FRAME: CPD-4205 &lt;i&gt;N&lt;/i&gt;&lt;sup&gt;6&lt;/sup&gt;-(&amp;Delta;&lt;sup&gt;2&lt;/sup&gt;-isopentenyl)-adenosine 5'-monophosphate|, producing |FRAME: CPD-4209 &lt;i&gt;N&lt;sup&gt;6&lt;/sup&gt;&lt;/i&gt;-dimethylallyladenine|, which can be converted to the active |FRAME: CPD-4210 &lt;i&gt;trans&lt;/i&gt;-zeatin| by a single hydroxylation reaction |CITS: [17287810]|.

In addition, another hydroxylase in known to act on |FRAME: CPD-4205 &lt;i&gt;N&lt;/i&gt;&lt;sup&gt;6&lt;/sup&gt;-(&amp;Delta;&lt;sup&gt;2&lt;/sup&gt;-isopentenyl)-adenosine 5'-monophosphate|, |FRAME: CPD-4203 &lt;i&gt;N&lt;/i&gt;&lt;sup&gt;6&lt;/sup&gt;-(&amp;Delta;&lt;sup&gt;2&lt;/sup&gt;-isopentenyl)-adenosine 5'-diphosphate| and |FRAME: CPD-4201 &lt;i&gt;N&lt;/i&gt;&lt;sup&gt;6&lt;/sup&gt;-(&amp;Delta;&lt;sup&gt;2&lt;/sup&gt;-isopentenyl)-adenosine 5'-triphosphate|, converting them to &lt;i&gt;trans&lt;/i&gt;-zeatin ribosides |CITS:[15280363]|. Following the removal of the phosphate groups from the di- and tri-phosphate forms, the product, |FRAME: CPD-4206 &lt;i&gt;trans&lt;/i&gt;-zeatin riboside monophosphate|, is converted to the active form by the |FRAME: G-12015 LOG|-encoded phosphoribohydrolase |CITS: [17287810]|.

Two possible sources exist for the prenyl group: the |FRAME: PWY-922 "mevalonate pathway"| (MVA) and the |FRAME: NONMEVIPP-PWY methylerythritol phosphate pathway| (MEP). In |FRAME: TAX-3702 &lt;i&gt;Arabidopsis thaliana&lt;/i&gt;|, the plastidic MEP pathway is at the origin of the |FRAME: CPD-4210 &lt;i&gt;trans&lt;/i&gt;-zeatin| species, whereas the |FRAME: CPD-4441 &lt;i&gt;cis&lt;/i&gt;-zeatin| derivatives use the cytosolic MVA pathway |CITS: [14726522]|.</description>
  </Pathway>
  <Pathway id="PWY-2724">
    <url>http://metacyc.org/META/NEW-IMAGE?object=PWY-2724</url>
    <name>fatty acid &amp;omega;-oxidation; alkane oxidation</name>
    <description>Industrial important yeasts, such as Candida cloacae and Candida tropicalis, are capable of utilizing alkanes 
and long chain fatty acids as sole carbon sources for growth. Alkanes and long chain fatty acids are firstly 
metabolized through omega-oxidation. The methyl group at the end of the molecule (the omega carbon) is 
firstly oxidized to a hydroxyl group, then to an oxo group, and finally to a carboxyl group. The long chain 
dicarboxylates derived from omega-oxidation then enter the beta-oxidation pathway for further degradation. 

In Candida cloacae and Candida tropicalis, the oxidation of the omega-hydroxy group of the intermediate 
omega-alcohol, or omega-hydroxy fatty acid, is catalyzed by an alcohol oxidase. This differs from what is 
known of omega oxidation in other species including animals and certain alkane-, or fatty acid-, utilizing bacteria. 
In those organisms, the conversion is catalyzed by an alcohol dehydrogenase. 

The finding of the potential Arabidopsis homologous of the yeast alcohol oxidase suggests that plants may also 
operate such an omega oxidation pathway. Confirmation of the hypothesis awaits the functional characterization 
of the homologous and the identification of other enzymes involved in the pathway. The role of the pathway in plants is 
probably in wax biosynthesis, rather than in fatty acid degradation.</description>
  </Pathway>
  <Pathway id="PWY-2781">
    <url>http://metacyc.org/META/NEW-IMAGE?object=PWY-2781</url>
    <name>&lt;i&gt;cis&lt;/i&gt;-zeatin biosynthesis; &lt;i&gt;cis&lt;/i&gt;-cytokinins biosynthesis; tRNA-dependent cytokinin biosynthesis</name>
    <description>&lt;b&gt;General Information:&lt;/b&gt; cytokinins have profound physiological roles in plants, &lt;i&gt;e.g.&lt;/i&gt; promotion of cell division, release of lateral buds from apical dominance, and delay of senescence. The biological activity of cytokinins have long been studied. However, the uncertainty persists as to how different classes of cytokinins play different roles in plant development. The main form of cytokinin in plant cytoplasmic prenylated-tRNAs is &lt;i&gt;cis&lt;/i&gt;-zeatin |CITS:[TALLER94]|. Although &lt;i&gt;cis&lt;/i&gt;-zeatins can sometimes be found in plants in the tRNA-free form |CITS:[12228609]|, and even be the predominant form of cytokinins in the species &lt;i&gt;Cicer arietinum&lt;/i&gt; |CITS:[9701607]|, the physiological relevance of &lt;i&gt;cis&lt;/i&gt;-hydroxylated cytokinins remains unclear. Indeed, in plants, it has been shown that &lt;i&gt;cis&lt;/i&gt;-cytokinins have only low activity. The most biologically-relevant cytokinins have a &lt;i&gt;trans&lt;/i&gt;-hydroxylated &lt;i&gt;N&lt;sup&gt;6&lt;/sup&gt;&lt;/i&gt; side-chain. With the uncovered existence of a zeatin &lt;i&gt;cis-trans&lt;/i&gt; isomerase |CITS:[12231873]| came the postulate that &lt;i&gt;cis&lt;/i&gt;-type cytokinins could contribute to the synthesis of &lt;i&gt;trans&lt;/i&gt;-type cytokinins. This possibility is however thought to be improbable |CITS:[14726522]|. In &lt;i&gt;Arabidopsis thaliana&lt;/i&gt; the &lt;i&gt;trans&lt;/i&gt;-type cytokinins are synthesized in plastids from DMAPP precursors originating from the plastidic methylerythritol (MEP) pathway (see |FRAME:PWY-2681|), conversely the &lt;i&gt;cis&lt;/i&gt;-type cytokinins are synthesized through prenylation of tRNA molecules in the cytosol using DMAPP precursors originating from the cytosolic mevalonate (MVA) pathway.

&lt;b&gt;Key Notes on the Enzymes:&lt;/b&gt; so far only one enzyme has been characterized for the tRNA-dependent cytokinin biosynthesis in &lt;i&gt;Arabidopsis&lt;/i&gt;. The tRNA isopentenyltransferase activity of the enzyme encoded by &lt;i&gt;IPT2&lt;/i&gt; was demonstrated by heterologous expression of the gene in yeast |CITS:[11999372]|. To date no enzyme able to catalyze the stereo-specific hydroxylation of the isoprene side chain has been found and it is not known whether this hydroxylation step occurs after pentenylation of the tRNA adenine using DMAPP as a substrate or whether an hydroxylated analogue of DMAPP could give &lt;i&gt;cis&lt;/i&gt;-zeatin-tRNA directly |CITS:[11999372]|.</description>
  </Pathway>
  <Pathway id="PWY-282">
    <url>http://metacyc.org/META/NEW-IMAGE?object=PWY-282</url>
    <name>cuticular wax biosynthesis</name>
    <description>Above-ground epidermal surfaces of vascular plants are covered by a lipophilic layer known as the cuticle. Plant cuticles are composed of cutin (|FRAME: PWY-321|) and cuticular wax. 
The major components of cuticular wax are very long chain fatty acids (chain length is greater than 18 carbon) and very long chain fatty acid derived aldehydes, alkanes, secondary alcohols, ketones, primary alcohols, and wax esters. The composition of cuticular wax varies among species and even within species in different tissues and at different developmental stages.</description>
  </Pathway>
  <Pathway id="PWY-2821">
    <url>http://metacyc.org/META/NEW-IMAGE?object=PWY-2821</url>
    <name>glucosinolate biosynthesis from phenylalanine</name>
    <description>Glucosinolates are nitrogen and sulfur containing secondary metabolites found mainly in the order Capparales, 
which includes crop plants such as oilseed rape, and the model plant Arabidopsis of the Brassicaceae family. 
Glucosinolates play an important role in plant defense. They also give the typical sharp taste and odor to many 
members of the Brassicaceae family such as mustard. 

Glucosinolates are derived from amino acids including methionine, phenylalanine and tyrosine, and tryptophan, 
and are grouped into aliphatic, aromatic, and indolic glucosinolates, respectively. Most of our knowledge on 
glucosinolate metabolism came from studies in Arabidopsis. Arabidopsis accumulates over 30 different 
glucosinolates, of which the majority are aliphatic glucosinolates derived from chain elongated methionine 
(range from homomethionine to hexahomomethionine). The profile of these glucosinolates varies a lot among 
Arabidopsis ecotypes, a result of allelic variation of the genes involved in glucosinolate biosynthesis. 

The conversion of aldoxime to thiohydroximate in glucosinolate biosynthesis involves the incorporation of reduced sulfur. Cysteine was previously suggested to be the sulfur-donor. Recent evidence indicates, however, glutathione is more likely to be the sulfur-donating molecule |CITS: [19483696]|.</description>
  </Pathway>
  <Pathway id="PWY-2841">
    <url>http://metacyc.org/META/NEW-IMAGE?object=PWY-2841</url>
    <name>cytokinins degradation; Cytokinins oxidation</name>
    <description>Cytokinins are irreversibly degraded by cytokinin oxidases which catalyse cleavage of the &lt;i&gt;N&lt;sup&gt;6&lt;/sup&gt;&lt;/i&gt;-isopentenyl-side chain
resulting in formation of adenine-type compounds. Cytokinins isopentenyladenine, zeatins and their ribosides are cleaved
in a single enzymatic step by oxidative side chain cleavage. This activity has been recorded in many plants and is thought
to plant a key role in controlling cytokinin levels in plants.</description>
  </Pathway>
  <Pathway id="PWY-2881">
    <url>http://metacyc.org/META/NEW-IMAGE?object=PWY-2881</url>
    <name>cytokinins 7-&lt;i&gt;N&lt;/i&gt;-glucoside biosynthesis; cytokinins conjugates biosynthesis</name>
    <description>Several types of cytokinins conjugation exist which render cytokinins inactive. When plants are subjected to high levels of cytokinin application, the major conjugate that forms is the 7-&lt;i&gt;N&lt;/i&gt;-glucoside |CITS: [15342621]|. In contrast to the &lt;i&gt;O&lt;/i&gt;-glucosides, the 7-&lt;i&gt;N&lt;/i&gt;- and 9-&lt;i&gt;N&lt;/i&gt;-glucosides are resistant to glucosidases |CITS: [8235622]|, and this feature, together with their accimilation in the plant, has led to the suggestion that N-glucosylation is involved in detoxification |CITS: [15342621]|.</description>
  </Pathway>
  <Pathway id="PWY-2901">
    <url>http://metacyc.org/META/NEW-IMAGE?object=PWY-2901</url>
    <name>cytokinins 9-&lt;i&gt;N&lt;/i&gt;-glucoside biosynthesis</name>
    <description>Several types of cytokinins conjugation exist which render cytokinins inactive. When plants are subjected to high levels of cytokinin application, high levels of &lt;i&gt;N&lt;/i&gt;-glucosides are detected. In contrast to the &lt;i&gt;O&lt;/i&gt;-glucosides, the 7-&lt;i&gt;N&lt;/i&gt;- and 9-&lt;i&gt;N&lt;/i&gt;-glucosides are resistant to glucosidases, and this feature, together with their accimilation in the plant, has led to the suggestion that N-glucosylation is involved in detoxification |CITS: [15342621]|.</description>
  </Pathway>
  <Pathway id="PWY-2902">
    <url>http://metacyc.org/META/NEW-IMAGE?object=PWY-2902</url>
    <name>cytokinins-&lt;i&gt;O&lt;/i&gt;-glucoside biosynthesis</name>
    <description>Several types of cytokinins conjugation exist which render cytokinins inactive. &lt;i&gt;O&lt;/i&gt;-glucosylation is reversible, and the &lt;i&gt;O&lt;/i&gt;-glucosides are resistant to cleavage of the &lt;i&gt;N&lt;sup&gt;6&lt;/sup&gt;&lt;/i&gt;-side chain by cytokinin oxidases |CITS: [12721786]|. Because these conjugates can be converted back into active cytokinins by &amp;beta;-glucosidases |CITS: [8235622]|, it has been suggested that they represent inactive, stable storage forms of the hormone.</description>
  </Pathway>
  <Pathway id="PWY-3001">
    <url>http://metacyc.org/META/NEW-IMAGE?object=PWY-3001</url>
    <name>isoleucine biosynthesis I; superpathway of isoleucine biosynthesis; isoleucine biosynthesis I</name>
    <description>&lt;b&gt;In AraCyc:&lt;/b&gt;  This pathway has been computationally predicted to exist in &lt;i&gt;Arabidopsis thaliana&lt;/i&gt; and has been filtered through a preliminary screen of human curation, during which it was assessed, based on various cues found in the literature (&lt;i&gt;e.g.&lt;/i&gt;: chemical compounds found in &lt;i&gt;Arabidopsis&lt;/i&gt;; mention of pathway/reactions), that the pathway might be relevant in &lt;i&gt;Arabidopsis&lt;/i&gt;. Nevertheless, its existence in &lt;i&gt;Arabidopsis&lt;/i&gt; requires to be experimentally ascertained.  Further curation will ensue to confirm the first pass of validation.</description>
  </Pathway>
  <Pathway id="PWY-3041">
    <url>http://metacyc.org/META/NEW-IMAGE?object=PWY-3041</url>
    <name>monoterpene biosynthesis; limonene biosynthesis; myrcene biosynthesis; (&lt;i&gt;E&lt;/i&gt;)-&amp;beta;-ocimene biosynthesis</name>
    <description>&lt;b&gt;General Information :&lt;/b&gt; Terpenes comprise a very large class of secondary metabolites that serves a variety of different functions in basic and specialized metabolism. The majority of these compounds are likely to operate as direct defense agents because they often exhibit toxic and deterrent effects against plant pathogens and herbivores. However, since all monoterpenes, many sesquiterpenes and a few diterpenes have high vapor pressure at ambient temperature and volatize easily, these compounds could also act at a distance from the plant, seving as attractants or deterrents for pollinators and herbivores, or as signals released after damage by herbivores to attract their predators and parasitoids. In fact, volatile monterpenes and sesquiterpenes have frequently been shown to be emitted from flowers and other aerial parts of the plant, and their release is often developmentally regulated or induced by damage |CITS: [12724546],[15310830],[14756770]|. Curiously,volatile monoterpenes and sesquiterpenes have also been reported to be synthesized and accumulated in roots and rhizomes of various plant species |CITS: [12214699]|. As a consequence of their antimicrobial and antiherbivore activity, these substances may serve as direct defenses of below-ground tissue when they accumulate. &lt;b&gt;Structural Information :&lt;/b&gt; Monoterpenes contain a 10-carbon backbone and are all synthesized from the common precursor geranyl diphosphate by the action of various monoterpene synthases. One characteristic feature of most terpene synthases (TPSs; monoterpenes, diterpenes, sesquiterpenes) is the formation of multiple products from a single substrate |CITS: [9442047]|. Comparative sequence analyses have shown that, within the same plant genome, TPSs making different products may be more similar to each other than TPSs making the same product in different species.</description>
  </Pathway>
  <Pathway id="PWY-3101">
    <url>http://metacyc.org/META/NEW-IMAGE?object=PWY-3101</url>
    <name>flavonol biosynthesis</name>
    <description>3 major flavonoids have been described from leaves of greenhouse grown Arabidopsis (ecotype Ws): 
(1) kaempferol-3-O-gentiobioside-7-rhamnoside, (2) kampferol 3-O-&amp;beta;-D-glucopyranoside-7-O-&amp;alpha;-L-rhamnopyranoside 
and (3) kaempferol 3-O-&amp;alpha;-L-rhamnopyranoside-7-O-&amp;alpha;-L-rhmnopyranoside. The exact sequence of reactions 
is not known; here, one of the possibilities is given  |CITS: [10514319]|.

In seeds, quercetin is the primary flavonol and kaempferol is the main flavonol in whole flowers, discussed in |CITS: [9112784]|.</description>
  </Pathway>
  <Pathway id="PWY-321">
    <url>http://metacyc.org/META/NEW-IMAGE?object=PWY-321</url>
    <name>cutin biosynthesis; cutin monomer biosynthesis</name>
    <description>Above-ground epidermal surfaces of vascular plants are covered by a lipophilic layer known as the 
cuticle. The cuticle functions as a barrier to control the movement of gas, water and solute, as well as 
plant pathogens. Plant cuticles are composed of cutin and cuticular wax. Cutin is a polymer 
comprised of cutin monomers that are attached to each other by an ester linkage. Cutin monomers 
include C16 and C18 fatty acids and their derivatives, and glycerol. Among the fatty acid derivatives, 
&amp;omega;-hydroxy-, polyhydroxy-, and epoxy-fatty acids are typical cutin monomers. 
&amp;alpha;,&amp;omega;-dicarboxylic acids are signatures of suberin (see |FRAME: PWY-1121|), and are generally found 
in trace level in cutin. However, they count for more than 50% of cutin monomers in Arabidopsis.

Among the enzymes characterized for the pathway, the Arabidopsis CYP86A8 and CYP94C1 both 
catalyze &amp;omega:-hydroxylation of fatty acids. However they displayed distinct substrate specificities. 
While, CYP86A8 was capable hydroxylate palmitate and stearate, but not expoxy fatty acids|CITS: [11493698]|, 
CYP94C1 more effectively metabolized the latter|CITS: [17868380]|. A CYP P450 activity detected in soybean 
also had preference towards fatty acid epoxides|CITS: [BLEE93]|.</description>
  </Pathway>
  <Pathway id="PWY-3221">
    <url>http://metacyc.org/META/NEW-IMAGE?object=PWY-3221</url>
    <name>dTDP-L-rhamnose biosynthesis II</name>
    <description>&lt;b&gt;General Information:&lt;/b&gt; L-Rhamnose is a component of the plant cell wall pectic polysaccharides rhamnogalacturonan I and rhamnogalacturonan II and is also present in diverse secondary metabolites incliding anthocyanins, flavonoids and triterpenoids.
Rhamnosyl transferases have been shown to utilize UDP-&amp;beta;-L-rhamnose as the donor substrate |CITS: [1939145 ], [15020741]|, although in mung bean (&lt;i&gt;Vigna radiata&lt;/i&gt;), both dTDP-&amp;beta;-L-Rhamnose and UDP-&amp;beta;-L-rhamnose were reported to act as sugar donors for the rhamnosylation of flavonoids |CITS: [13864832 ]|.
In general UDP-D-glucose is used in plants rather than dTDP-D-glucose as a precursor in the &lt;i&gt;de novo&lt;/i&gt; synthesis of L-rhamnose.
&lt;b&gt;Pathway Characteristics:&lt;/b&gt; Compared to the bacterial biosynthesis pathway of dTDP-L-rhamnose from dTDP-D-glucose which involves three enzymes (dehydratase, epimerase and reductase, see |FRAME:DTDPRHAMSYN-PWY| in MetaCyc), its plant homologue only has two steps, the latter two enzymatic activities (epimerase and reductase) being performed by one unique enzyme, NRS/ER |CITS: [15020741]|. To date the existence of a dTDP-D-glucose-4,6-dehydratase has not been experimentally proven in plants.</description>
  </Pathway>
  <Pathway id="PWY-3261">
    <url>http://metacyc.org/META/NEW-IMAGE?object=PWY-3261</url>
    <name>UDP-L-rhamnose biosynthesis</name>
    <description>&lt;b&gt;General Information:&lt;/b&gt;

L-Rhamnose is a component of the plant cell wall pectic polysaccharides rhamnogalacturonan I and rhamnogalacturonan II and is also present in diverse secondary metabolites incliding anthocyanins, flavonoids and triterpenoids.
Rhamnosyl transferases have been shown to utilize UDP-&amp;beta;-L-rhamnose as the donor substrate |CITS: [1939145 ], [15020741]|, although in mung bean (&lt;i&gt;Vigna radiata&lt;/i&gt;), both dTDP-&amp;beta;-L-Rhamnose and UDP-&amp;beta;-L-rhamnose were reported to act as sugar donors for the rhamnosylation of flavonoids |CITS: [13864832 ]|.
In general UDP-D-glucose is used in plants rather than dTDP-D-glucose as a precursor in the &lt;i&gt;de novo&lt;/i&gt; synthesis of L-rhamnose.

&lt;b&gt;Pathway Characteristics:&lt;/b&gt;

Although the biosynthesis of UDP-L-rhamnose from UDP-D-glucose in &lt;i&gt;Arabidopsis&lt;/i&gt; is thought to occur in one step through trifunctional enzymes (see reaction |FRAME:RXN-5482|) |CITS:[11554483]|, a second route has been postulated which presumes two enzymatic steps: first the conversion of UDP-D-glucose into UDP-4-keto-6-deoxy-L-mannose via an unidentified UDP-D-glucose-4,6-dehydratase followed by a final conversion to UDP-L-rhamnose via NRS/ER, an enzyme which has been shown to be able to catalyse &lt;i&gt;in vitro&lt;/i&gt; the conversion of UDP-4-keto-6-deoxy-L-mannose into UDP-L-rhamnose |CITS: [15020741]|.  To date RHM1 (a paralog of MUM4 which has been postulated to have the trifunctional activity mention hereabove) has been shown to possess a dehydratase domain that can catalyze the conversion of UDP-D-glucose into the reaction intermediate |FRAME:CPD-663|; the enzyme could not however be fully expressed in &lt;i&gt;E. coli&lt;/i&gt; |CITS:[16766693]|.</description>
  </Pathway>
  <Pathway id="PWY-3282">
    <url>http://metacyc.org/META/NEW-IMAGE?object=PWY-3282</url>
    <name>superpathway of ammonia assimilation (plants); GS/GOGAT pathway; glutamate synthase cycle; GS/GOGAT cycle</name>
    <description>In plants the primary ammonia assimilation is via nitrogen fixation and nitrate assimilation.  In addition to these 
primary routes, ammonia is also liberated from photorespiration, protein and amino acid metabolism, and the break 
down of nitrogen transport compounds. The rate of ammonia generation during photorespiration is about 10 times 
the rate of nitrate assimilation. The vast amount of ammonia released from photorespiration is immediately 
re-assimilated via the ammonia assimilation cycle where ammonia is stored in the form of glutamate at the 
expense of ATP. This is achieved by the two concerted reactions catalyzed by glutamine synthetase and glutamate 
synthase.</description>
  </Pathway>
  <Pathway id="PWY-3301">
    <url>http://metacyc.org/META/NEW-IMAGE?object=PWY-3301</url>
    <name>sinapate ester biosynthesis</name>
    <description>&lt;b&gt;General information:&lt;/b&gt; Sinapoylesters (sinapoylmalate, sinapoylcholine) have been found predominantly in the 
Brassicaceae family, where those esters are among the major soluble phenylpropanoid metabolites to be accumulated 
|CITS: [8972602]|. While the function of sinapoylcholine as such is not yet elucidated, sinapoylmalate has been found 
to act as an UV-B protectant in vegetative plant tissues |CITS: [11080303]|.

It has been established that each of the sinapoyl esters are produced and utilized at different times in the course of 
the plant's development.  During the germination of the seeds the formation of sinapoylglucose and sinapoylcholine 
prevails, which is reflected by the fact that most crucifer seeds are especially rich of sinapoylcholine (sinapine) 
|CITS: [8382030]|.  The sinapine esterase hydrolyzes sinapine producing sinapate and choline which has been proposed 
to be needed for the biosynthesis of phosphatidylcholine (|FRAME:PWY-3561|) in the growing seedlings |CITS: [Strack81]|. 
In this development stage the seedlings use the released sinapate to produce sinapoylmalate via the intermediate 
sinapoylglucose |CITS: [8972602]| to increase UV-B tolerance. Sinapoylmalate is not produced under light limiting 
conditions, implicating that a light factor may be required for the final assembly of the compound |CITS: [9880351]|. 
This finding fits in the role and timed appearance of sinapoylmalate. Indeed , dark-grown seedlings contain considerably 
less sinapoylmalate and accumulate another sinapate ester, 1,2-disinapoylglucose instead. This has been discussed as 
a 'disproportionation' reaction to channel 1-sinapoylglucose towards diverse metabolic products in response to 
developmental circumstances |CITS: [Strack84]|.

It has been shown that the biosynthesis and deposition of sinapate esters takes place in the vacuole, whereas the 
energy rich compound sinapoylglucose is probably formed in the cytosol |CITS: [Strack85]|. Sinapoylmalate has also 
been found to be accumulated in the adaxial surface of the leaves, suggesting the possibility of a transportation step 
between biosynthesis and accumulation of sinapate esters |CITS: [9880351]|.

&lt;b&gt;Special information:&lt;/b&gt; The sinapate ester pathway is governed by five enzymes, which appear to be transcriptional 
regulated in response to seed and seedling development. It has been proposed that the transcriptional control of the 
glucosyltransferase and sinapoyltransferases link sinapate to the sinapate ester pathway in a coordinated manner 
|CITS: [15053762]|. However, how the sinapate ester pathway is actually regulated is still a matter of debate. Based on 
results with a mutant line of &lt;i&gt;Arabidopsis thaliana&lt;/i&gt; with enhanced expression of the gene encoding cinnamate 4-hydroxylase 
(C4H) coinciding with a increased production of sinapate esters, the C4H was proposed to be the rate-limiting step of this pathway 
|CITS: [11080161]|. This enzyme catalyzes the first step in the phenylpropanoid acid biosynthetic sequence leading to 
sinapic acid, the direct precursor for the sinapate esters. This sequence is also involved in the biosynthesis of syringyl 
lignin, where the ferulate-5-hydroxylase (F5H) catalyzing the final step to sinapate, is considered as a rate-limiting step 
|CITS: [0009618461]|. Consequently, this enzyme was proposed to be regulatory for the sinapate ester biosynthesis as 
well. However, Ruegger and coworkers |CITS: [9880351]| could demonstrate that, while F5H is regulatory involved in 
the making of syringyl lignin its role in sinapate ester biosynthesis is different. The results of this work point out either a 
more upstream transcriptional regulation excluding the phenylpropanoid acid pathway or a regulation which may be 
posttranscriptional in nature.  

Sinapoylesters are considered as antinutritive compounds |CITS: [Naczk98]|, contributing to bitter taste, forming complexes 
with proteins during oil refining, and overall diminishing the value of seeds for human purposes. Special attention within this 
area is given to the prime model plant &lt;i&gt;Arabidopsis thaliana&lt;/i&gt;, where the pathway has already been investigated 
on the molecular level |CITS: [15053762]|.</description>
  </Pathway>
  <Pathway id="PWY-3341">
    <url>http://metacyc.org/META/NEW-IMAGE?object=PWY-3341</url>
    <name>proline biosynthesis III</name>
    <description>&lt;b&gt;General Background:&lt;/b&gt;

In addition to be a major constituent of proteins, |FRAME:PRO| also acts as an osmotic protectant in bacteria, plants and 
animals that are under osmotic stress.  In &lt;i&gt;Arabidopsis&lt;/i&gt;, proline can account for up to 20% of the free amino acid pool 
after salt stress |CITS: [8022935]|.

There are two alternative routes in proline biosynthesis in higher plants: the |FRAME:L-ORNITHINE| and the |FRAME:GLT| pathways. It is also known that, as in plants, both ornithine and glutamate are precursors of proline biosynthesis in microorganisms and mammals.  The plant glutamate pathway differs from that in bacteria and human.  In bacteria and human, the conversion of glutamate to glutamate-5-semialdehyde (GSA) is catalyzed by two enzymes via two consecutive reactions, whereas, in higher plants the conversion is catalyzed by a bi-functional enzyme in a single reaction |CITS: [1384052]|.  Many research activities have been devoted to understand the relative contributions of the two alternative pathways to the increased proline accumulations under stress.

Measurement of free proline content and gene expression and enzyme activity levels from salt-stress treated plants |CITS: [9576796]| showed that in young &lt;i&gt;Arabidopsis&lt;/i&gt; plants, both the ornithine and the glutamate pathways contribute to the increase of proline 
level during osmotic stress, whereas, in adult plants, only the glutamate pathway plays an important role in proline accumulation.  The decreased ornithine aminotransferase (OAT) and increased pyrroline-5-carboxylate synthetase (P5CS) transcripts level in salt-stressed moth bean plants suggested that the glutamate pathway is the major contributor in proline accumulation upon osmotic stress |CITS: [8103048]|.  The same study also found that the glutamate pathway is upregulated under nitrogen limitation, whereas, the ornithine 
pathway is prominent under high nitrogen input. Studies of transcripts level of P5CS and &amp;delta;-OAT and their correlations with the free proline content in Medicago, however, suggested that both the ornithine and the glutamate pathways contribute to the osmotic stress-induced proline accumulation |CITS: [15032841]|.

Abscisic acid (ABA) and salt stress stimulate proline biosynthesis in plants |CITS: [12602867]|. On the other hand, 
phospholipase D (PLD) was shown a negative regulator of proline biosynthesis in &lt;i&gt;Arabidopsis thaliana&lt;/i&gt; |CITS: [14742440]|.

The first reaction catalyzed by P5CS is the rate-limiting step.  P5CS is primarily regulated at the transcriptional 
level|CITS: [9351242]|.</description>
  </Pathway>
  <Pathway id="PWY-3385">
    <url>http://metacyc.org/META/NEW-IMAGE?object=PWY-3385</url>
    <name>choline biosynthesis I</name>
    <description>&lt;b&gt;General information&lt;/b&gt;: Choline is a fundamental metabolite in plants because of its contribution to the synthesis 
of the membrane phospholipid phosphatidylcholine, which accounts for 40 to 60% of lipids in non-plastid plant membranes 
|CITS: [12215503]|. Choline is also a precursor for the formation of glycine betaine (|FRAME:PWY1F-353|) in certain plants 
such as spinach, where this osmoprotectant is accumulated and confers also tolerance to salinity, drought, and other
environmental stresses. In addition choline has been recognized as an essential nutrient for humans |CITS: [11481443]|.

The choline biosynthetic pathway enables plants to decouple choline synthesis from lipid metabolism (Kennedy pathway - 
|FRAME: TRIGLSYN-PWY|) and provides them with the metabolic flexibility to adapt to environmental conditions where 
large and variable amounts of choline are beneficial for survival |CITS: [11461929]|.

&lt;b&gt;Pathway information&lt;/b&gt;: The first step in choline biosynthesis is the direct decarboxylation of serine to ethanolamine 
|CITS: [11461929]|, which is catalyzed by a serine decarboxylase unique to plants |CITS: [14634155]|. Ethanolamine is
widely recognized as the entrance compound to choline biosynthesis. 

The synthesis of choline from ethanolamine may take place at three parallel pathways, where three consecutive N-methylation 
steps are carried out either on free bases, phospho-bases, or phosphatidyl-bases |CITS: [11481443]|. Although choline 
biosynthesis accommodates different pathways in plants, most of them share the enzymatic step forming phosphoethanolamine 
|CITS: [DATKO88A]| |CITS: [DATKO88B]|.  The N-methylation, catalyzed by the phosphoethanolamine N-methyltransferase 
(PEAMT), is considered to be the committing step exerting a major control over flux throughout the pathway. It has been 
demonstrated that the PEAMT of spinach catalyzes all three N-methylations necessary to yield phosphocholine. The 
confirmed intermediates of this pathway have been determined as monomethyl- and dimethylphosphoethanolamine 
|CITS: [10799484]|. However, Weretilnyk and coworkers |CITS: [12228655]| argued that the N-methylation of those 
three steps may be exercised by two different enzymes as they found a different behavior of the enzyme(s) in response 
to different light settings. 

The pathway displayed (methylation pathway) represents the main biosynthetic route as found in the chenopods family. 
The N-methylation may also occur species-specific on the free-base level |CITS: [PRUDHOMME92A]|or the phosphatidyl-base 
level as shown for soybean |CITS: [DATKO88A]|, castor bean |CITS: [TANG97]| and barley |CITS: [HITZ81]|. Consequently, it 
has been assumed that the reactions embedded in the nucleotide and methylation pathways may be two characteristics
of one overall phosphoaminoalcohol pathway for the formation of phosphatidylcholine |CITS: [KINNEY93]| in plants.

The further metabolic fate of phosphocholine is also species-specific. Phosphocholine can either be directly dephosphorylated 
to release choline as observed in spinach |CITS: [12232019]| or incorporated into phosphatidylcholine with the subsequent 
release of choline, as in tobacco |CITS: [10806254]|. It has also been suggested that the hydrolization of sinapine yielding 
sinapic acid and cholin (|FRAME:PWY-3301|) may contribute to the content of free choline in plants |CITS: [Strack81]|.

The biosynthesis of choline appears to be regulated by a feedback response of phosphocholine inhibiting its own 
synthesis by decreasing N-methyltransferase (PEAMT) activities involved in the pathway |CITS: [10799484]|. Pre-growth 
of carrot and soybean suspension cells as well as &lt;i&gt;Lemna paucicostata&lt;/i&gt; in choline enriched culture medium 
caused a significant decrease of methylated derivatives of phosphoethanolamine |CITS: [MUDD89A]| |CITS: [MUDD89B]|. 
In contrast, the activity of PEAMT was considerably increased when plants were exposed to salt stress |CITS: [10799484]|
|CITS: [12232019]|, which is consistent with the high demand for choline as osmoprotectant precursor in such plants.</description>
  </Pathway>
  <Pathway id="PWY-3461">
    <url>http://metacyc.org/META/NEW-IMAGE?object=PWY-3461</url>
    <name>tyrosine biosynthesis II; pretyrosine pathway</name>
    <description>The three aromatic amino acids, tryptophan, tyrosine, and phenylalanine, derived from the common precursor 
chorismate, are not only constituents of proteins but also precursors of many secondary metabolites found in plants. 
There are two possible routes to synthesize tyrosine from the intermediate prephenate: via 
arogenate by the activity of prephenate aminotransferase or via p-hydroxyphenylpyruvate by the activity of 
prephenate dehydrogenase. The p-hydroxyphenylpyruvate route has been confirmed in many microorganisms including E.coli 
and yeast. However, compiling evidence suggests that many plants employ the arogenate route. The alternative 
p-hydroxyphenylpyruvate route cannot be completely ruled out for plants based on the facts: 
1) early studies detected prephenate dehydrogenase activity in mung bean shoots|CITS: [4379953]|, 2) the Arabidopsis arogenate dehydrogenase TyrAAT2 presents a weak prephenate dehydrogenase 
activity|CITS: [12354106]|, even though the high Km for prephenate and low specific activity of prephenate 
dehydrogenase reaction indicates the reaction is unlikely physiologically significant. The two alternative routes 
have been reported co-exist in many other microorganisms.

Arogenate is the branch-point and the immediate precursor for the synthesis of both tyrosine and phenylalanine. 
Arogenate dehydrogenase is the key enzyme channeling arogenate towards tyrosine synthesis. Its activity is 
strongly feedback inhibited by tyrosine. The Arabidopsis arogenate dehydrogenase is strictly NADP-dependent, 
whereas the maize enzyme is strictly NAD-dependent|CITS: [12354106][Byng1981]|.</description>
  </Pathway>
  <Pathway id="PWY-3462">
    <url>http://metacyc.org/META/NEW-IMAGE?object=PWY-3462</url>
    <name>phenylalanine biosynthesis II</name>
    <description>The three aromatic amino acids, tryptophan, tyrosine, and phenylalanine, derived from the common 
precursor chorismate, are not only constituents of proteins but also precursors of many secondary 
metabolites found in plants. There are two possible routes to synthesize phenylalanine from the 
intermediate prephenate: via arogenate by the activity of prephenate aminotransferase (shown here) or 
via phenylpyruvate by the activity of prephenate dehydratase. The 
phenylpyruvate route has been confirmed in many microorganisms including E.coli and yeast. 
However, compiling evidence suggests that many plants employ the arogenate route. There is so far 
very little evidence for the phenylpyruvate route in plants. Prephenate dehydratase is generally not 
detected in plants. 

There are six genes in the Arabidopsis genome previously predicted as prephenate dehydratase based 
on sequence similarity. Warpeha et al.|CITS: [16415218]| demonstrated that PD1, encoded by one of the six genes, has 
prephenate dehydratase activity in vitro. However arogenate was not tested as an alternative 
substrate in that study. Thus it was not clear whether or not prephenate is the preferred substrate. 
Subsequently, Cho et al.|CITS: [17726025]| expressed all six genes in E. coli and analyzed enzyme activities 
of the recombinant proteins. It was shown that three of them lack any detectable activity towards 
prephenate, and the other three had significantly higher activity with arogenate than prephenate. 
Consequently the six genes were re-annotated as arogenate dehydratase. The study provided further 
evidence that phenylalanine biosynthesis in Arabidopsis proceeds via arogenate, not pheylpyruvate.

Arogenate is the branch-point and the immediate precursor for the synthesis of both tyrosine and 
phenylalanine. Arogenate dehydratase is the key enzyme channeling arogenate towards phenylalanine 
synthesis. Studies in other plants showed that its activity is strongly feedback inhibited by 
phenylalanine.</description>
  </Pathway>
  <Pathway id="PWY-3481">
    <url>http://metacyc.org/META/NEW-IMAGE?object=PWY-3481</url>
    <name>superpathway of phenylalanine and tyrosine biosynthesis</name>
  </Pathway>
  <Pathway id="PWY-3542">
    <url>http://metacyc.org/META/NEW-IMAGE?object=PWY-3542</url>
    <name>choline biosynthesis II</name>
    <description>&lt;b&gt;General information&lt;/b&gt;: Choline is a fundamental metabolite in plants because of its contribution to the synthesis 
of the membrane phospholipid phosphatidylcholine, which accounts for 40 to 60% of lipids in non-plastid plant membranes 
|CITS: [12215503]|. Choline is also a precursor for the formation of glycine betaine (|FRAME:PWY1F-353|) in certain 
plants such as spinach, where this osmoprotectant is accumulated and confers also tolerance to salinity, drought, and 
other environmental stresses. In addition choline has been recognized as an essential nutrient for humans |CITS: [11481443]|.

The choline biosynthetic pathway enables plants to decouple choline synthesis from lipid metabolism (Kennedy pathway - 
|FRAME: TRIGLSYN-PWY|) and provides them with the metabolic flexibility to adapt to environmental conditions where 
large and variable amounts of choline are beneficial for survival |CITS: [11461929]|.

&lt;b&gt;Pathway information&lt;/b&gt;: The first step in choline biosynthesis is the direct decarboxylation of serine to ethanolamine 
|CITS: [11461929]|, which is catalyzed by a serine decarboxylase unique to plants |CITS: [14634155]|. Ethanolamine is
widely recognized as the entrance compound to choline biosynthesis. 

The synthesis of choline from ethanolamine may take place at three parallel pathways, where three consecutive 
N-methylation steps are carried out either on free bases, phospho-bases, or phosphatidyl-bases |CITS: [11481443]|.

The N-methylation of free base intermediates has been demonstrated in crude extracts of castor bean (&lt;i&gt;Ricinus 
communis&lt;/i&gt;) endosperm tissue. In this nutritive tissue the first methylation step appears to favor ethanolamine 
|CITS: [PRUDHOMME92B]| over phosphoethanolamine, which was thought to be the key substrate for further metabolic 
steps in the plant's choline/phosphocholine biosynthesis |CITS: [Datko88a]| |CITS: [Datko88b]|. The resulting 
monomethylethanolamine  (MMEta) is than converted partially to dimethylethanolamine (DMEta) or phosphorylated 
to phosphomonomethylethanolamine (PMMEta). The DMEta is again partitioned between methylation to choline (Cho) 
and phosphorylation to phosphodimethylethanolamine (PDMEta). Taken together, it has been demonstrated that 
N-methylation in castor bean takes part on two different levels of intermediates, the free base laevel to produce choline
(Cho) and the phospho-base level to generate phosphocholine (P-Cho) |CITS: [PRUDHOMME92A]|.

The metabolic fate of the end products of those two pathways is different. Free choline accumulates in a major 
sequestered pool, and is more or less inaccessible for phosphatidylcholin biosynthesis. In contrast, phosphocholin is
decidedly involved in this pathway supported by a high in vitro activity of the nucleotide (CDP) pathway |CITS: [KINNEY87]| 
|CITS: [Tang97]| as found in castor bean endosperm. Although the rate and direction of choline recycling still remains 
to be investigated, the extractable enzyme activities acting on different intermediate levels indicated a well developed 
capability of this plant to work efficiently with small, highly regulated pools.</description>
  </Pathway>
  <Pathway id="PWY-3561">
    <url>http://metacyc.org/META/NEW-IMAGE?object=PWY-3561</url>
    <name>choline biosynthesis III</name>
    <description>&lt;b&gt;General information&lt;/b&gt;: Choline is a fundamental metabolite in plants because of its contribution to the synthesis 
of the membrane phospholipid phosphatidylcholine, which accounts for 40 to 60% of lipids in non-plastid plant membranes 
|CITS: [12215503]|. Choline is also a precursor for the formation of glycine betaine (|FRAME:PWY1F-353|) in certain 
plants such as spinach, where this osmoprotectant is accumulated and confers also tolerance to salinity, drought, and 
other environmental stresses. In addition choline has been recognized as an essential nutrient for humans |CITS: [11481443]|.

The choline biosynthetic pathway enables plants to decouple choline synthesis from lipid metabolism (Kennedy pathway - 
|FRAME:TRIGLSYN-PWY|) and provides them with the metabolic flexibility to adapt to environmental conditions where
large and variable amounts of choline are beneficial for survival |CITS: [11461929]|.

&lt;b&gt;Pathway information&lt;/b&gt;: The first step in choline biosynthesis is the direct decarboxylation of serine to ethanolamine 
|CITS: [11461929]|, which is catalyzed by a serine decarboxylase unique to plants |CITS: [14634155]|. Ethanolamine is
widely recognized as the entrance compound to choline biosynthesis. 

The pathway variant displayed (nucleotide pathway) represents the biosynthetic route as found in diverse plant families. 
The synthesis of choline from ethanolamine may take place at three parallel pathways, where three consecutive 
N-methylation steps are carried out either on free-bases |CITS: [PRUDHOMME92A]|, phospho-bases |CITS: [10799484]|, 
phosphatidyl-bases |CITS: [11481443]| or a mixture of the latter |CITS: [Datko88a]| |CITS: [Datko88b]| |CITS: [Hitz81]|. 

The synthesis of intermediates on both the phospho-base and phosphatidyl-base level includes the nucleotide pathway 
via CDP-phosphoaminoalcohol and the methylation pathway. However, it has been pointed out that the synthesis of 
phosphatidylethanolamine and phosphatidylcholine is characterized by a high degree of interaction and furcation on 
the various levels of arising intermediates. Consequently, it has been assumed that the reactions embedded in the nucleotide
and methylation pathways may be two characteristics of one overall phosphoaminoalcohol pathway for the formation of 
phosphatidylcholine in plants |CITS: [Kinney93]|.

The release of choline from the different pathway levels is also species-specific. Phosphocholine can either be directly 
dephosphorylated to release choline as observed in spinach |CITS: [12232019]| or incorporated into phosphatidylcholine 
with the subsequent release of choline, as in tobacco |CITS: [10806254]|. The latter reaction has been shown to be 
specifically catalyzed by phospholipase D (|FRAME:LIPASYN-PWY|) in castor bean |CITS: [8051126]|. Although a 
well-defined physiological role of phospholipase D (PLD) still await further research, progress has been made to assign 
some members of the heterogeneous  family of PLD's to distinct cellular functions |CITS: [Wang99]|. The remaining 
enzymes involved in this pathway, phosphoaminoalcohol cytidylyltransferase and CDP-aminoalcohol phosphotransferase, 
cover a broader spectrum of substrates. This may be beneficial to process the heterogeneous mixture of possible 
substrates but it also indicates that the pathway flux is probably controlled more upstream |CITS: [Kinney93]|.</description>
  </Pathway>
  <Pathway id="PWY-361">
    <url>http://metacyc.org/META/NEW-IMAGE?object=PWY-361</url>
    <name>phenylpropanoid biosynthesis; monolignol biosynthesis; monolignols biosynthesis; lignin biosynthesis</name>
    <description>Lignin is a three dimensional polymer of phenylpropanoid alcohols (monolignols). Lignin is always associated with cell wall cellulose and hemicellulose, 
and provides mechanical rigidity to plant-supporting and plant-conducting tissues. There are three monolignols, p-coumaryl alcohol, coniferyl alcohol, and sinapyl alcohol. 
The relative amounts of these monolignols found in lignin show plant specificity. Gymnosperm lignins contain mainly coniferyl alcohol, angiosperm lignins contain both 
coniferyl alcohol and sinapyl alcohol, whereas all three types of monolignols are found within lignins of grasses. The transport of monolignols to the cell wall and their lignification 
to lignin is poorly understood.  These events possibly involve glucosylation. Lignification is possibly catalyzed by peroxidase.
In the past decade, the lignin biosynthesis pathway has been redrawn several times based on new genetic and biochemical evidences. The pathway depicted here only illustrates 
the major routes to lignin monomers.</description>
  </Pathway>
  <Pathway id="PWY-3742">
    <url>http://metacyc.org/META/NEW-IMAGE?object=PWY-3742</url>
    <name>tetrahydrofolate biosynthesis II</name>
    <description>&lt;b&gt;General information&lt;/b&gt;: Tetrahydrofolate (vitamin B9) and its derivatives, commonly termed folates, are vital cofactors 
for enzymes mediating one-carbon-transfer reactions |CITS: [9190084]| |CITS: [10785666]|. Folates are involved in a 
wide range of key metabolic functions including the biosynthesis of methionine, purines, thymidylate and panthotenate. 
In plants folates are also involved in photorespiration, amino acid metabolism and chloroplastic protein biosynthesis 
|CITS: [11960743]| |CITS: [12644692]|. The fluxes through C1 pathways mediated by folates are especially high for 
methylated compounds such as the secondary metabolites lignin, alkaloids and betaines and for primary metabolites 
such as choline, pectine and chlorophyll |CITS: [11337394]|.

Although the biosynthetic steps in microbial folate biosynthesis essentially mirror the plant variant several differences
are noteworthy. In contrast to the bacteria pathway (|FRAME:FOLSYN-PWY|) which predominantly takes place in the
cytosol, the plant variant of tetrahydrofolate biosynthesis is split between three subcellular compartments |CITS: [11960743]|. 
Several plant enzymes involved in the tetrahydrofolate biosynthesis differ from their microbial counterparts with regard
to functionality, regulation and composition |CITS: [9190084]| |CITS: [14745019]| |CITS: [15500462]|. Plants prefer the 
polyglutamylated forms of folates (compare |FRAME:PWY-2161|, |FRAME: PWY-2161B-PMN|) since the turnover rate of those 
compounds is markedly increased |CITS: [9190084]| |CITS: [SCOTT00]| |CITS: [KIRK94]|and meets the high demands for 
folates as observed in plants |CITS: [11960743]|. In addition the conjugated forms of folate facilitate the retention 
of the vitamin within the cell and its subcellular compartments |CITS: [1916088]|.

Bacteria, fungi, and plants synthesize folates &lt;i&gt;de novo&lt;/i&gt;, but humans are unable to synthesize folate and need a 
dietary supply. Lack of folate is the most serious vitamin deficiency decease for humans and results in reduced DNA 
synthesis and cell division rate. Folates are, to a varying degree, all unstable, due to the oxidative cleavage into pteridine 
and pPABA glutamate maoities which is additionally promoted by light. The high demand for folate in fundamental metabolic 
processes and their chemical susceptibility to oxygen and light may be part of the difficulties to prevent folate deficiency 
even in highly developed countries and has aroused intensive research to genetically engineer the folate biosynthetic 
pathway |CITS:[SCOTT00]|. 

&lt;b&gt;Special information&lt;/b&gt;:  Folates are tripartite molecules and are made up of pterin, p-aminobenzoate (pABA) and 
glutamate moieties. In plants the pterin moiety is formed from GTP in the cytosol, which couples to pABA (synthesized 
in plastids) in mitochondria followed by subsequent glutamylation and reduction steps which may take place in cytosol,
mitochondria and plastids |CITS: [11960743]| |CITS: [11752472]|. The one-carbon units are either attached to the 
N-5 of the pterin moiety, to the N-10 of the pAPA moiety or are brigded in between those two (e.g. 5,10-methenyl 
or methylene-THF) |CITS: [BASSET05]|.

Increased efforts in research to unravel the plant folate biosynthesis have recently resulted in the cloning of the missing 
plant enzymes - aminodeoxychorismate synthase (ADCS) |CITS: [14745019]|, aminodeoxychorismate lyase (ADC lyase) 
|CITS: [15500462]| and dihydroneopterin aldolase (DHN aldolase) |CITS: [15107504]| |CITS: [15165863]|completing the 
enzymatic steps in folate biosynthesis.

In the pABA branch a reaction unique to plants has been identified, which reversibly converts pABA to its glucose 
ester by a cytosolic glucosyltransferase. It has been shown that most of the pAPA in plants exists as glucose ester.
Although the physiological function of this reaction remains to be elucidated the glucose ester was proposed to be 
involved in storage and transportation processes of pAPA |CITS: [12668665]|.

The complete set of folate enzymes is only present in mitochondria. However, the recent discovery that folylpolyglutamate 
synthases are present in cytosol, mitochondria and plastids with each of them encoded by a different gene in &lt;i&gt;Arabidopsis 
thaliana&lt;/i&gt; |CITS: [11752472]| points to the fact that at least parts of the pathway can be carried out independently in 
those compartments. Interestingly, the enzyme hydrolyzing the polyglutamylated folates (&amp;gamma;-glutamyl hydrolase) 
has been found to be an extracellular enzyme in plants |CITS: [8912628]|. Consequently, the transport and exact conversion 
of folates and their derivatives within the different cell compartments and their regulation pattern remains to be clarified 
before successfully attempting the endeavor to genetically engineer this pathway.</description>
  </Pathway>
  <Pathway id="PWY-3781">
    <url>http://metacyc.org/META/NEW-IMAGE?object=PWY-3781</url>
    <name>aerobic respiration (cytochrome c); aerobic respiration -- electron donor II</name>
    <description>NADH and FADH&lt;sub&gt;2&lt;/sub&gt; are formed in the glycolytic and TCA cycles. Each of these energy-rich molecules has a pair of electrons with high transfer potential. The free energy liberated during transfer of those electrons can be used for synthesizing ATP. This electron transfer is performed by a series of four large electron carriers complexes also known as complex I-IV (electron transport chain or respiratory chain), present in the inner mitochondrial membrane. These complexes facilitate the passage of electrons from lower to higher redox potentials. Of those complexes, complex I and II are involved in the oxidation of NADH and FADH&lt;sub&gt;2&lt;/sub&gt;. The flow of electrons resulting from this oxidation causes protons to be pumped from the matrix side to the intermembrane space. This flow generates a proton-motive force composed of a pH gradient and a membrane potential. Those protons flow back into the matrix through various routes. Particularly, protons flow back through the ATP-synthesizing complex embedded in the mitochondrial membrane leading to the synthesis of ATP. Aerobic respiration combines the transport of electrons resulting from the oxidation of NADH and FADH&lt;sub&gt;2&lt;/sub&gt;, paralleled with the creation of a proton gradient and accompanying membrane potential, leading to the synthesis of ATP |CITS: [DEY97]|.</description>
  </Pathway>
  <Pathway id="PWY-3801">
    <url>http://metacyc.org/META/NEW-IMAGE?object=PWY-3801</url>
    <name>sucrose degradation VI (anaerobic); sucrose degradation to ethanol and lactate (anaerobic)</name>
    <description>Oxygen deprivation is a primary stress in plants subjected to flooding. Under low oxygen tensions, plants modify several aspects of their metabolism, in particular by shifting from respiratory to fermentative energy production |CITS:[RICARD94],[VARTAPETIAN97]|. Increased activity of the ethanol fermentation pathway from pyruvate allows reoxidation of NADH produced in glycolysis, thus enabling the plant to generate ATP independent of oxidative phosphorylation |CITS:[11787018]|. Anaerobic treatment of maize seedling was shown to drastically alter the profile of total protein synthesis. In an anaerobic environment 20 proteins, which account for more than 70% of the total translation, are selectively synthesized |CITS:[7418006]|. Most of the anaerobic proteins identified were found to be enzymes of glycolysis or sugar-phosphate metabolism: sucrose synthase, aldolase, pyruvate decarboxylase, enolase, glucose-6-phosphate isomerase, glyceraldehyde-3-phosphate dehydrogenase, alcohol dehydrogenase |CITS:[12509333]|. Under anaerobic conditions, sucrose is mobilized from several other pathways to enter glycolysis via its conversion to glucose and fructose. Whereas in an aerobic environment the end-product of glycolysis: pyruvate, is metabolized into acetyl-CoA and carbon dioxide, under anaerobic conditions, pyruvate is metabolized to form either lactate or ethanol. Evidence suggests that the reduction of pyruvate to lactate by lactate dehydrogenase is a minor pathway. Indeed, the lowering of pH concomitant to lactate accumulation is likely to switch off lactate production whilst activating pyruvate decarboxylase involved in the conversion of pyruvate to acetaldehyde, in turn metabolized to ethanol by alcohol dehydrogenase |CITS:[DEY97]|.</description>
  </Pathway>
  <Pathway id="PWY-381">
    <url>http://metacyc.org/META/NEW-IMAGE?object=PWY-381</url>
    <name>nitrate reduction II (assimilatory); nitrate assimilation</name>
    <description>In plants, nitrate is an important source of nitrogen. Nitrate assimilation begins with the uptake of nitrate from the soil by the root. Root epidermal and cortical cells 
are the first to actively transport nitrate into their cytosols. Nitrate then crosses the endodermis of the root and is released into the xylem. After long distance transport up 
the xylem, nitrate is again actively transported into the cells of the leaf. Once in the cell, nitrate can be stored in the vacuole (due to toxicity) or reduced to nitrite by the enzyme 
nitrate reductase (NR). Nitrite is transported into the chloroplast, where it is reduced to ammonia by nitrite reductase (NiR). The final step of the pathway is the incorporation 
of ammonia into glutamine by glutamine synthetase.</description>
  </Pathway>
  <Pathway id="PWY-3821">
    <url>http://metacyc.org/META/NEW-IMAGE?object=PWY-3821</url>
    <name>galactose degradation III; UDP-D-galatose biosynthesis (from D-galactose)</name>
    <description>&lt;b&gt;General Information:&lt;/b&gt;

Even at low concentrations, free galactose and its derivatives are toxic to plants |CITS:[ORDIN57]|. This has been shown to be due to the inhibition of incorporation of glucose into cellulose, which in turns results in an inhibition of elongation of growth. However the molecular basis galactose toxicity is unclear. Feeding inhibitory concentrations of external galactose to intact roots is linked to an increase in galactose-1-phosphate but a decrease of UDP-galactose. It was shown that galactose-1-phosphate can act as a competitive inhibitor of UTP:glucose-1-phosphate uridyl transferase thereby inhibiting the formation of UDP-glucose, a precursor of cellulose biosynthesis (note that it was subsequently argued that the concentration of galactose-1-phosphate used in the experiment is unlikely to be physiological |CITS:[9225860]|. Other studies using galactose-resistant cell lines offered UDP-galactose as the main toxic metabolite (resistant lines were characterized by increased levels of UDP-galactose-4-epimerase) |CITS:[MARETZKI78]|. Irrespective of the exact mode of toxicity, plants must exercise a tight control over the levels of free galactose and its phosphorylated derivatives. Although galactose degradation is often understood to occur via the transfer of the UDP moiety of UDP-glucose to galactose-1-phosphate to form UDP-galactose (Leloir pathway, see |FRAME:GALACTMETAB-PWY|), the degradation of galactose has also been shown in plants to occur via the conversion of galactose-1-phosphate to UDP-galactose by an uridyltransferase using UTP as uridine diphosphate source. The uridylation of galactose-1-phosphate is followed by the epimerization of UDP-galactose into UDP-glucose which is thought to play a central role as 'branch point' metabolite (formation of glucose-1-phosphate for energy needs, synthesis of transportable sucrose, or cell-wall synthesis in developing seedlings).</description>
  </Pathway>
  <Pathway id="PWY-3841">
    <url>http://metacyc.org/META/NEW-IMAGE?object=PWY-3841</url>
    <name>folate transformations II</name>
    <description>&lt;b&gt;General information&lt;/b&gt;: Tetrahydrofolate (vitamin B9) and its derivatives, commonly termed folates, are 
vital cofactors for enzymes mediating one-carbon-transfer reactions |CITS: [9190084]| |CITS: [10785666]|. 
Folates are involved in a wide range of key metabolic functions including the biosynthesis of methionine, purines,
thymidylate and panthotenate. In plants folates are also involved in photorespiration, amino acid metabolism and 
chloroplastic protein biosynthesis |CITS: [11960743]| |CITS: [12644692]|. The fluxes through C1 pathways mediated 
by folates are especially high for methylated compounds such as the secondary metabolites lignin, alkaloids and
betaines and for primary metabolites such as choline, pectine and chlorophyll |CITS: [11337394]|.

Although the biosynthetic steps in microbial folate biosynthesis essentially mirror the plant variant several differences 
are noteworthy. In contrast to the bacteria pathway (|FRAME:FOLSYN-PWY|) which predominantly takes place
in the cytosol, the plant variant of tetrahydrofolate and formyl-tetrahydrofolate biosynthesis is split between three 
subcellular compartments |CITS: [11960743]|. Several plant enzymes involved in the tetrahydrofolate biosynthesis 
differ from their microbial counterparts with regard to functionality, regulation and composition |CITS: [9190084]| 
|CITS: [14745019]| |CITS: [15500462]|. Plants prefer the polyglutamylated forms of folates (compare |FRAME:PWY-2161|, 
|FRAME: PWY-2161B-PMN|) since the turnover rate of those compounds is markedly increased |CITS: [9190084]| 
|CITS: [Scott00]| and meets the high demands for folates as observed in plants |CITS: [11960743]|. In addition 
the conjugated forms of folate facilitate the retention of the vitamin within the cell and its subcellular compartments 
|CITS: [1916088]|.

&lt;b&gt;Special information&lt;/b&gt;:  Folates are tripartite molecules and are made up of pterin, p-aminobenzoate (pPABA) 
and glutamate moieties. In plants the pterin moiety is formed from GTP in the cytosol, which couples to pPABA 
(synthesized in plastids) in mitochondria followed by subsequent glutamylation and reduction steps which may 
take place in cytosol, mitochondria and plastids |CITS: [11960743]|  |CITS: [11752472]|. The one-carbon units 
are either attached to the N-5 of the pterin moietie, to the N-10 of the pPAPA moiety or are brigded in between
those two (e.g. 5,10-methenyl or methylene-THF) |CITS: [Basset05]|. The different forms of folates are jointly 
connected and easily convertible into each other through a tight network of reactions (|FRAME:PWY-2201|).

Among the many folates 5-formyl-tetrahydrofolate (5-CHO-THF) is the most enigmatic compound involved in 
the folate biosynthesis. 5-CHO-THF is the only folate derivative that does not serve as a cofactor in the 
C1-metabolism, but it is the most frequent and stable form of folates found in plants |CITS: [8480361]|. Moreover, 
5-CHO-THF is known to inhibit most of the folate dependent enzymes at physiological concentrations. The 
biological role of this compound is still poorly understood but it has been discussed as factor involved in the 
regulation of essential biosynthetic steps such as the formation of serine during photorespiration |CITS: [15888445]|
|CITS: [12207015]|. 

The complete set of folate enzymes is only present in mitochondria. However, the recent discovery that 
folylpolyglutamate synthases are present in cytosol, mitochondria and plastids with each of them encoded by a 
different gene in Arabidopsis thaliana |CITS: [11752472]| points to the fact that at least parts of the pathway 
can be carried out independently in those compartments. Interestingly, the enzyme hydrolyzing the polyglutamylated 
folates (gamma-glutamyl hydrolase) has been found to be an extracellular enzyme in plants |CITS: [8912628]|. 
Consequently, the transport and exact conversion of folates and their derivatives within the different cell 
compartments and their regulation pattern remains to be clarified before successfully attempting the endeavor 
to genetically engineer this pathway.</description>
  </Pathway>
  <Pathway id="PWY-3861">
    <url>http://metacyc.org/META/NEW-IMAGE?object=PWY-3861</url>
    <name>mannitol degradation II</name>
    <description>&lt;b&gt;General Information:&lt;/b&gt;

The sugar alcohol mannitol is the most abundant polyol in nature occurring in bacteria, fungi, algae, lichens and vascular plants. Many higher plants are known to contain mannitol. In several plant species (celery &lt;i&gt;Apium graveolens&lt;/i&gt;, privet &lt;i&gt;Ligustrum vulgare&lt;/i&gt; L., white ash &lt;i&gt;Fraxinus Americana&lt;/i&gt; L., and lilac &lt;i&gt;Syringa vulgaris&lt;/i&gt;L. for example), mannitol is a major photoassimilate that is translocated through the phloem and stored in various sink tissues. Mannitol is thought to serve as a C storage compound or for storage of reducing power due to its capacity to be oxidized to its respective aldose or ketose sugar, thus generating NADH |CITS:[1416989],[loescher87],[stacey74]|, thus giving a higher net ATP yield than the catabolism of an equal amount of sucrose |CITS:[pharr95]|. In vascular plants, mannitol is oxidized directly to mannose by the catalytic activity of NAD-dependent mannitol dehydrogenase (MTD; to date, the best characterized enzyme of the pathway |CITS:[11725947]|), a 1-oxidoreductase. This enzyme differs from microbial mannitol dehydrogenases which are 2-oxidoreductases converting mannitol or mannitol-1-phosphate to fructose or fructose-6-phosphate, respectively. MTD catalyzes the first committed step of translocated mannitol to the central metabolism.

&lt;b&gt;In AraCyc:&lt;/b&gt;

&lt;i&gt;Arabidopsis thaliana&lt;/i&gt; does not appear to synthesize mannitol &lt;i&gt;de novo&lt;/i&gt;, however, this plants has been shown to possess hexose transporters able to uptake mannitol |CITS:[15525644],[15598803]|.  Although this pathway was not specifically proven to exist in &lt;i&gt;Arabidopsis thaliana&lt;/i&gt;, enzymes are predicted, based on their annotations, to catalyze its various steps.</description>
  </Pathway>
  <Pathway id="PWY-3941">
    <url>http://metacyc.org/META/NEW-IMAGE?object=PWY-3941</url>
    <name>&amp;beta;-alanine biosynthesis II; &amp;beta;-alanine biosynthesis from proprionate</name>
    <description>&lt;b&gt;General information:&lt;/b&gt; The existence of a biosynthetic pathway from propionate leading to the formation of &amp;beta;-alanine has been shown to exist in bacteria and plants |CITS:[stadtman55],[13905315],[rathina02]|. In several plants, the synthesis of &amp;beta;-alanine from propionate has been shown by radiotracer ([&lt;sup&gt;14&lt;/sup&gt;C]-propionate) experiments |CITS:[13905315],[rathina02]|. The exact intermediate steps of the biosynthesis are uncertain and almost no enzyme information is available for this pathway at the time of this review.

&lt;b&gt;In AraCyc:&lt;/b&gt;  It is uncertain whether this pathway exists in &lt;i&gt;Arabidopsis thaliana&lt;/i&gt;.  It has nonetheless been retained in the database on the basis of its existence in other plant species.</description>
  </Pathway>
  <Pathway id="PWY-3981">
    <url>http://metacyc.org/META/NEW-IMAGE?object=PWY-3981</url>
    <name>&amp;beta;-alanine biosynthesis I; &amp;beta;-alanine biosynthesis from polyamines</name>
  </Pathway>
  <Pathway id="PWY-3981-ARA">
    <url>http://metacyc.org/META/NEW-IMAGE?object=PWY-3981-ARA</url>
    <name>&amp;beta;-alanine biosynthesis I; &amp;beta;-alanine biosynthesis from polyamines</name>
    <description>&lt;b&gt;General Information:&lt;/b&gt; &amp;beta;-Alanine is a central component of pantothenate biosynthesis. In bacteria the synthesis of &amp;beta;-alanine occurs through the decarboxylation of L-aspartate. This route of biosynthesis however appears to be unique to prokaryotes and absent in eukaryotes. In several plants species as well as yeast &amp;beta;-alanine was shown to be derived from the degradation of polyamines such as spermine and spermidine. Radiotracer experiments in &lt;i&gt;Zea mays&lt;/i&gt; showed that maize shoots can convert spermidine and spermine to &amp;beta;-alanine and its biosynthesis intermediate 1,3-diaminopropane |CITS:[Terano78]|. Similarly fruit pericarp discs of tomato (&lt;i&gt;Lycopersicon esculentum&lt;/i&gt;) were shown to catabolize radiolabeled spermidine to putrescine and &amp;beta;-alanine |CITS:[rastogi89]|.

&lt;b&gt;Enzymes:&lt;/b&gt; Most of the enzymes of this pathway have been purified and characterized, albeit in different organisms. Several plant FAD-containging polyamine oxidases (PAOs) have been isolated of which maize PAO (MPAO) has been the most extensively studied so far and for which a tertiary structure is available. Plant PAOs are predominantly localized in the cell wall where their H&lt;sub&gt;2&lt;/sub&gt;O&lt;sub&gt;2&lt;/sub&gt;-generating activity is thought to play a role in lignin biosynthesis and cell wall cross-linking reactions which may regulate growth and contribute to cell defense |CITS:[11164591]|. PAOs are generally able to use more than one amine substrates such as spermidine, spermine, cadaverine or putrescine depending on the enzyme considered |CITS:[8239662],[11432750]|. Kinetic information on the other two enzymes of the pathway, namely diamine oxidase and 3-aminopropionaldehyde dehydrogenase, are also available.

&lt;b&gt;In AraCyc:&lt;/b&gt;  It is uncertain whether this pathway exists in &lt;i&gt;Arabidopsis thaliana&lt;/i&gt;.  It has nonetheless been retained in the database on the basis of its existence in other plant species.</description>
  </Pathway>
  <Pathway id="PWY-3982">
    <url>http://metacyc.org/META/NEW-IMAGE?object=PWY-3982</url>
    <name>uracil degradation II (reductive); &amp;beta;-alanine biosynthesis; &amp;beta;-alanine biosynthesis from uracil; &amp;beta;-alanine biosynthesis IV; &amp;beta;-alanine biosynthesis III</name>
    <description>&lt;b&gt;General Information:&lt;/b&gt; Pyrimidines can be catabolized through three different pathways. The best characterized is
the reductive pathway (this pathway and thymine degradation(reductive)) in which pyrimidines are reduced to&amp;beta;-amino acids,
|FRAME: CARBON-DIOXIDE| and |FRAME: AMMONIA|. The pathway is found in mammals, microorganisms and plants
|CITS:[13428755][13416173][traut96]|. The oxidative pathway is only found in a few bacterial
species and has not been characterized nearly as well. In it uracil is converted to |FRAME: UREA| and |FRAME: MALONATE|
via |FRAME: BARBITURATE| |CITS: [12981104][14955523]|. A third pathway has recently been discovered
in E. coli and other bacteria, but has not been characterized yet |CITS: [16540542]|.

&amp;beta;-alanine is a central component of |FRAME:PANTOTHENATE| and
|FRAME:GAMMA-BUTYROBETAINE| biosynthesis. In bacteria the synthesis of &amp;beta;-alanine occurs through the
decarboxylation of L-aspartate. This route of biosynthesis however appears to be unique to prokaryotes and absent
 in eukaryotes. In several plants species as well as mammals &amp;beta;-alanine was shown to be derived from the degradation
 of uracil |CITS:[mazus72],[duhaze03],[traut96]|. Radiotracer experiments in germinating grains of &lt;i&gt;Triticum sativum&lt;/i&gt;
 and whole plants of &lt;i&gt;Limonium latifolium&lt;/i&gt; showed that uracil can be efficiently converted to the &amp;beta;-alanine.

Experiments in Arabidopsis plants indicate that pyrimidine degradation may play an important role in re-allocating nitrogen
stored in pyrimidines to general nitrogen metabolism pathways under conditions of low nitrogen |CITS: [19413687]|.

&lt;b&gt;In AraCyc:&lt;/b&gt;

In |FRAME: ORG-5993|, at least three different enzymes have been linked to this pathway based on mutant phenotypes.
Mutant plants (&lt;i&gt;pyd1&lt;/i&gt;, &lt;i&gt;pyd2&lt;/i&gt;, and &lt;i&gt;pyd3&lt;/i&gt;) have increased levels of uracil and decreased release of labeled
CO&lt;sub&gt;2&lt;/sub&gt; from C&lt;sup&gt;14&lt;/sup&gt;-labeled uracil |CITS: [19413687]|. Furthermore, &lt;i&gt;pyd2&lt;/i&gt; and &lt;i&gt;pyd3&lt;/i&gt; mutants cannot survive on uracil
as their sole nitrogen source indicating that these two enzymes are required for uracil catabolism. &lt;i&gt;pyd1&lt;/i&gt; mutants can
survive on uracil and have a higher fraction of labeled uracil metabolized than the other two mutants suggesting that another
may catalyze the first reaction in the pathway or that an alternative route of uracil degradation that still includes the second and
and third reactions shown in this pathway |CITS: [19413687]|.

Transcripts of all three Arabidopsis genes associated with this pathway (PYD1, 2, and 3), are up-regulated by growth under low
nitrogen conditions or in the presence of high levels of uracil |CITS: [19413687]|. 

Currently, very little is known about the sub-cellular compartmentation of this pathway. But, the finding that PYD1 localizes
to the plastid, PYD2 to the
secretory system, and PYD3 to the cytosol indicates that this degradation pathway may be associated with more than
one organelle |CITS: [19413687]| and that various intermediates may need to be transported during the catabolic process.</description>
  </Pathway>
  <Pathway id="PWY-4">
    <url>http://metacyc.org/META/NEW-IMAGE?object=PWY-4</url>
    <name>UDP-D-galacturonate biosynthesis II (from D-galacturonate); UDP-D-galacturonate biosynthesis (salvage pathway)</name>
    <description>&lt;b&gt;General Information:&lt;/b&gt;

Galacturonate (GalA) is a major sugar residue of plant pectic polysaccharides |CITS:[MOHNEN02]| and a minor component of some plant arabinogalactan proteins (Darvill et al., 1980; Yates et al., 1996).  GalA is also found in various cell-surface polysaccharides of different Gram negative bacteria (for review see |CITS:[15563616]|).  The existence of GalA is not restricted to Gram-negative bacteria being present in the capsular polysaccharide of the Gram-positive human pathogen type-I &lt;i&gt;Streptococcus pneumoniae&lt;/i&gt;, as well as in certain polysaccharides
of the &lt;i&gt;Cyanobacterium&lt;/i&gt; spp..  The synthesis of GalA-containing polymers requires UDP-&amp;alpha;-D-galacturonate (UDP-GalA).

The formation of UDP-D-GalA occurs via two routes: a) a salvage pathway leading to the formation of UDP-D-GalA from free galacturonate (this pathway), and b) a &lt;i&gt;de novo&lt;/i&gt; synthesis route involving the epimerisation of UDP-D-glucuronate by a UDP-D-glucuronate 4-epimerase (|FRAME:PWY-4861|).  

In plants, the primary role of the sugar salvage pathways is presumed to be in the recycling of sugars derived from the turnover of macromolecules such as polysaccharides, galactolipids and proteoglycans, which have sugar components. 

&lt;b&gt;Key Notes on the Enzymes:&lt;/b&gt;

The galacturonokinase and UDP-D-galacturonate pyrophosphorylase activities characterizing this pathway have been found in plants from extracts of &lt;i&gt;Phaseolus aureus&lt;/i&gt;; unfortunately, further enzymatic characterization is not available at this time.</description>
  </Pathway>
  <Pathway id="PWY-40">
    <url>http://metacyc.org/META/NEW-IMAGE?object=PWY-40</url>
    <name>putrescine biosynthesis I</name>
    <description>&lt;b&gt;About This Pathway&lt;/b&gt;

This pathway was studied mostly in enterobacteria, but it was also found in the mycobacteria |FRAME:TAX-1771| and |FRAME:TAX-1772| |CITS:[13192096]| and in the Gram positive bacterium |FRAME:TAX-1423| |CITS: [9723923]|.  In &lt;i&gt;Arabidopsis&lt;/i&gt;, several enzymes have been predicted to have agmatinase activity.  In view of this prediction, this pathway has been retained in the database although the activity of those enzymes remains to be experimentally verified |CITS:[12634339]|.</description>
  </Pathway>
  <Pathway id="PWY-401">
    <url>http://metacyc.org/META/NEW-IMAGE?object=PWY-401</url>
    <name>glycolipid biosynthesis; glycosylglyceride biosynthesis</name>
    <description>&lt;B&gt;General Info &lt;/B&gt;
Phosphoglycerides (phospholipids) are major membrane lipids found in nature which have phosphate as 
their hydrophilic heads.  In contrast, the plant plastid (including chloroplast) membrane only has 
phosphoglycerides as a minor constituent.  Instead, glycosylglycerides (glycolipids) are the main 
membrane lipids, which have sugars as their hydrophilic heads. There are three important 
glycosylglycerides: monogalactosyldiacylglycerol (MGDG), digalactosyldiacylglycerol (DGDG), and 
sulfoquinovosyldiacylglycerol (SQDG, see |FRAME: PWYQT-4427|). Both MGDG and 
DGDG have galactose as the sugar group and are also known as galactolipids. SQDG has sulfoquinovose as the sugar group and is thus known as sulfolipid. All these glycosylglycerides are synthesized within the chloroplast using diacylglycerol (DAG) as the substrate.  

In plants, DAG and DAG-derived glycosylglycerides are classified as either prokaryotic or eukaryotic. The prokaryotic pathway uses fatty acids synthesized de novo in plastids. Because of the substrate specificity of plastid acyltransferases, the DAG pool made from the prokaryotic pathway has 16-carbon fatty acids at the sn-2 position of glycerol backbone, and 18-carbon at the sn-1 position. The C18/C16 structure is similar to that of cyanobacteria glycerolipids and is called prokaryotic. In the eukaryotic pathway, fatty acids synthesized in plastids are exported to cytosol, and are used in endoplasmic reticulum for the synthesis of DAG. Because of the substrate specificity of ER isozyme acyltransferases, the DAG pool is highly enriched with 18-carbon fatty acids at sn-1 and sn-2 positions. The C18/C18 structure is only found in eukaryotic lipids, and is thus called eukaryotic.

&lt;B&gt;About this pathway &lt;/B&gt;
In Arabidopsis, MGD1 and DGD1 are responsible for the bulk of MGDG and DGDG biosynthesis, respectively. MGD2, MGD3 and DGD2 are of conditional importance in glycolipid biosynthesis when the plants are under phosphate deprivation.  

In addition to MGDG and DGDG, under certain circumstances, plants can synthesize higher galactosylated forms of galactoglycerolipids by a galactolipid:galactolipid galactosyltransferase (GGGT). The GGGT activity is not detectable in plants under normal growth conditions. Since GGGT activity also generates a DAG molecule, by providing DAG, it is postulated to be involved in remodeling of MGDG or triacylglycerol biosynthesis in extreme conditions.</description>
  </Pathway>
  <Pathway id="PWY-4041">
    <url>http://metacyc.org/META/NEW-IMAGE?object=PWY-4041</url>
    <name>&amp;gamma;-glutamyl cycle; glutathione metabolism</name>
    <description>&lt;b&gt;General background&lt;/b&gt;: Glutathione plays many important roles in plants. It helps maintain redox homeostasis,
 protects against photosynthetically-generated hydrogen peroxide, aids in the sequestration of xenobiotics and heavy metals,
 participates in cell cycle regulation, and contributes to the amino acid pools |CITS:[18768907]|. There is evidence that plants
 and animals share many similar enzymes involved in glutathione metabolism, however, they appear to employ these
 enzymes differently |CITS:[18768907]|.

&lt;b&gt;About the pathway&lt;/b&gt;: 
In this well-studied pathway, originally identified in animals,  the &amp;gamma;-glutamyl cycle is regarded as a
glutathione-dependent amino acid transport system across membranes into cells such as L-cysteine,
L-methionine, and L-glutamine |CITS:[5274454]|. Others have considered the cycle as a producer of extracellular signals,
i.e. gamma-glutamyl amino acids, that are converted, for example to 5-oxoproline, which activates uptake
and/or metabolism of amino acids |CITS:[2575355]|. In either case it has been demonstrated that the &amp;gamma;-glutamyl
cycle links the intracellular |FRAME:GLUTATHIONESYN-PWY| and the consumption of glutathione, which
represents the major thiol and reductant in eukaryotic organisms.  

The first step in the cycle comprises the formation of &amp;gamma;-glutamyl amino acids by cleaving the
&amp;gamma;-peptide bond between glutamate and cysteine. Three. &amp;gamma;-glutamyltransferase
(GGT - syn. &amp;gamma;-glutamyl transpeptidase, EC 2.3.2.2) have been identified and characterized in
&lt;i&gt;Arabidopsis thaliana&lt;/i&gt; (GGT1, GGT2, and GGT4). GGT1 and GGT2 localize to the apoplast whereas GGT4
can be found in the vacuole |CITS: [17316176][17316175][17561001]|. Phenotypic analysis of &lt;i&gt;ggt&lt;/i&gt;
mutants indicates that these enzymes have little effect on the level of 5OP. Therefore, the pathway depicted
in this diagram is only likely to make a minimal contribution to glutathione metabolism within Arabidopsis plants. 

Many of the later steps of the pathway are conserved between the |FRAME: PWYQT-4470| variant and this pathway.

First, a &amp;gamma;-glutamylcyclotransferase (GGC) and 5-oxoprolinase (5OPase) produce 5-oxoproline and
L-glutamate, respectively. The 5OPase has been identified in Arabidopsis |CITS:[18768907]| and GGC activity
has also been measured, even though this activity has not been linked to a single locus |CITS:[18768907]|.  Similar
experiments from other plants also confirm the presence of these enzymatic activities
|CITS:[9601076]| |CITS:[7445678]| |CITS:[16660609]| |CITS:[11302195]|. The final steps to close
the cycle are carried out by glutamate-cysteine ligase and glutathione-synthase. The formation of the
amide linkage between cysteine and glutamate is catalyzed by the glutamate-cysteine ligase; the reaction
has been regarded as rate-limiting step in the formation of glutathione and was characterized in
&lt;i&gt;Arabidopsis thaliana&lt;/i&gt; |CITS: [1112810]| |CITS: [MAY94]|. Glutathione synthetase is a
physiological dimer and catalyzes the ATP-dependent conversion of L-&amp;gamma;-glutamylcysteine to glutathione.
The enzyme has been found and characterized in Arabidopsis confirming its molecular function by recombinant
expressed protein and functional complementation of glutathione synthase deficient heterologous organisms
|CITS: [8612643]| |CITS: [8914526]| |CITS: [15302873]|.</description>
  </Pathway>
  <Pathway id="PWY-4081">
    <url>http://metacyc.org/META/NEW-IMAGE?object=PWY-4081</url>
    <name>glutathione redox reactions I</name>
    <description>&lt;b&gt;General background&lt;/b&gt;: Within their life cycle plants are constantly confronted with the production of reactive oxygen
species (ROS) generated in several metabolic processes such as photosynthesis and respiration. Plants have developed
a sophisticated defense system including non-enzymatic and highly efficient enzymatic mechanisms to be protected from
oxidative damage |CITS:[11867229]|. Thiols such as the main thiol and reductant in plants glutathione are involved in the
detoxification of ROS and related stress factors maintaining the redox balance of the cell
(see |FRAME:Gamma-Glutamyl-Cycles|).

&lt;b&gt;About the pathway&lt;/b&gt;: This pathway shows the reduction of various molecules such as peroxides,
or protein-disulfides that are formed from two molecules of glutathione (GSH) and are condensed into the
oxidized form of glutathione disulfide (GSSG). The Arabidopsis genome contains a small group of 8 genes
encoding for glutathione peroxidases (GLX1-8) which have been shown to be expressed in various cell compartments
|CITS:[14617062]| |CITS:[17096689]|. Amongst those GLX6 has been demonstrated to catalyze the reduction
of hydroperoxides of phospholipids, hence acting as a phospholipid hydroperoxide glutathione peroxidase (PHGPX)
(EC 1.11.1.12) in both mitochondria and cytosol |CITS:[9511228]| |CITS:[14617062]|. The exact molecular function
of most of the remaining glutathione peroxidases remain to be experimentally verified, but it has been suggested that
those isoenzymes may function to detoxify hydrogen peroxide using thioredoxin instead of glutathione |CITS:[17096689]|.

The back reaction from GSSG to GSH is catalyzed by glutathione reductase. The gene encoding this enzyme
has been identified and characterized in &lt;i&gt;Arabidopsis thaliana&lt;/i&gt;. Genomic southern analysis indicates that
GR exists as a single copy gene in &lt;i&gt;Arabidopsis thaliana&lt;/i&gt; |CITS:[Kubo93]|.</description>
  </Pathway>
  <Pathway id="PWY-4101">
    <url>http://metacyc.org/META/NEW-IMAGE?object=PWY-4101</url>
    <name>sorbitol degradation I; sorbitol utilization</name>
    <description>Sorbitol is a hexitol, one of several acyclic polyols or sugar alcohols found in higher plants
|CITS:[BIELESKI82]|.  In Rosaceae plants, sorbitol is the main photoassimilate produced in the leaves
from which it is translocated to sink tissues |CITS:[WEBB62],[BIELESKI85]|.
Sorbitol synthesis shares a common hexose phosphate pool with sucrose synthesis, and it was recently
shown in apple that synthesis pathways are not independent from one another |CITS:[ZHOU02]| as
|FRAME:MONOMER-11709| was shown to be inhibited by |FRAME:D-SORBITOL-6-P|, an intermediate
in sorbitol biosynthesis.  The translocated sorbitol is 'unloaded' in fruit tissues and eventually converted
to fructose &lt;i&gt;via&lt;/i&gt; a NAD&lt;sup&gt;+&lt;/sup&gt;-dependent sorbitol dehydrogenase which is a key enzyme
for the metabolic utilization of sorbitol and plays an important role in supplying carbon during fruit
development of those plants which use sorbitol as the main product of photosynthesis.</description>
  </Pathway>
  <Pathway id="PWY-4203">
    <url>http://metacyc.org/META/NEW-IMAGE?object=PWY-4203</url>
    <name>volatile benzenoid biosynthesis I (ester formation)</name>
    <description>&lt;b&gt;General information&lt;/b&gt;: A broad variety of volatile ester compounds have been found to constitute components 
of complex cocktails in numerous plants emitted to serve in both reproductive and vegetative processes.  More 
than 1.000 low-molecular-weight organic compounds have been identified to date |CITS: [15326281]|, most of 
them components of floral scents. The flower volatiles function as pollinator attractants but may also be involved 
in defense mechanism, such as airborne signals to attract natural predators of herbivores |CITS: [12732318]|, to
directly repel herbivores |CITS: [Gershenzon91]| or to activate defense-related genes in neighboring plants or 
healthy tissue in infected plants |CITS: [Shulaev97]|. 

Methylbenzoate, methylsalicylate, benzylbenzoate and benzylacetate are found and investigated in floral scents of 
&lt;i&gt;Clarkia breweri&lt;/i&gt; and &lt;i&gt;Arabidopsis thaliana&lt;/i&gt;. Together with cinnamoic esters, terpenoids, fatty acid 
derivatives, C5-branched compounds, and various nitrogen and sulfur containing compounds |CITS: [15326281]| 
benzenoid esters form the core of physiologically active volatiles in plants. Certain volatiles such as methylsalicylate 
and methyl jasmonate (|FRAME:PWY-735|) are also thought to be involved in cell-to-cell signaling |CITS: [Shulaev97]|.
 

&lt;b&gt;Special information&lt;/b&gt;: The acetyl CoA:acetyl alcohol acetyltransferase (BEAT)  catalyzes the formation of 
benzylacetate in &lt;i&gt;Clarkia breweri&lt;/i&gt; which represents 20 to 40% of the total scent output of this plant. Two 
other major volatiles benzylbenzoate and methylsalicylate account for 5% each of the scent |CITS: [9489012]|.  

In &lt;i&gt;Arabidopsis thaliana&lt;/i&gt; the emission of methylsalicylate and methylbenzoate has been observed as a 
response to biotic and abiotic stress. The enzyme(s) catalyzing those reactions &lt;b&gt;SA&lt;/b&gt;MT (salicylic acid 
methyltransferase) and &lt;b&gt;BA&lt;/b&gt;MT (benzoic acid methyltransferase) - together with the &lt;b&gt;TH&lt;/b&gt;eobromine 
synthase termed as &lt;b&gt;SABATH&lt;/b&gt; family - represent a structural related group with no significant sequence 
similarity to other methyltransferases |CITS: [DAURIA03]|. The &lt;i&gt;Arabidopsis thaliana&lt;/i&gt; gene AtBSMT1 and 
its ortholog in &lt;i&gt;Arabidopsis lyrata&lt;/i&gt; (AlBSMT1) can use both substrates (salicylic acid, benzoic acid) but 
express different substrate affinities |CITS: [14617060]|.

Benzoyl-coenzyme A (CoA):benzyl alcohol benzoyl transferase (BEBT) identified from &lt;i&gt;Clarkia breweri&lt;/i&gt; 
catalyzes the formation of benzylbenzoate (a major volatile) with a broader substrate specificity towards other 
alcohols and acetyl CoAs. Interestingly, the most similar protein to BEBT found in Arabidopsis does not accept 
benzoyl CoA but catalyzes the formation of cis-3-hexen-1-yl acetate, another green-leaf volatile using acetyl CoA 
as substrate |CITS: [12226525]|.</description>
  </Pathway>
  <Pathway id="PWY-4221ARA">
    <url>http://metacyc.org/META/NEW-IMAGE?object=PWY-4221ARA</url>
    <name>superpathway of pantothenate and coenzymeA biosynthesis</name>
    <description>&lt;b&gt;General background&lt;/b&gt;: Pantothenate (vitamin B&lt;sub&gt;5&lt;/sub&gt;) is the universal precursor for the 
synthesis of the 4'-phosphopantetheine moiety of coenzyme A and acyl carrier protein. Only plants and 
microorganisms can synthesize pantothenate &lt;i&gt;de novo&lt;/i&gt;. In contrast to the bacterial biosynthesis 
of pantothenate (|FRAME:PANTO-PWY|), plant pathways for pantothenate formation are incomplete. 

Coenzyme A (CoA), derived from pantothenate is a cofactor of ubiquitous occurrence in plants, bacteria 
and animals needed in a large number of enzymatic reactions central to intermediary metabolism, including 
the oxidation of fatty acids, carbohydrates, and amino acids.

&lt;b&gt;About the pathway&lt;/b&gt;: Feeding studies in &lt;i&gt;Pisum sativum&lt;/i&gt; leaf discs support the existence of a 
similar biosynthesis pathway of pantothenate via pantoate: when fed with [&lt;sup&gt;14&lt;/sup&gt;C]valine, the radiolabel 
was incorporated into &amp;alpha;-oxoisovalerate, oxopantoate and pantoate |CITS:[jones94]|. The last enzyme 
of the pathway: pantothenate synthetase catalyzes the formation of pantothenate from pantoate and &amp;beta;-alanine. 
The origin of plant &amp;beta;-alanine is uncertain but appears to be different from that of bacteria which synthesize 
it from L-aspartate. Instead plants seem to produce &amp;beta;-alanine from a variety of other sources, like polyamines, 
uracil and propionate (for one example, see |FRAME:PWY-3941|) |CITS: [16042590][17932772]|.

The biosynthesis of CoA is carried out from pantothenate in five enzymatic steps. All of the enzymes involved 
have been recently identified in &lt;i&gt;Arabidopsis thaliana&lt;/i&gt; and the metabolic sequence confirmed &lt;i&gt;in vitro&lt;/i&gt; 
by combining the recombinant enzymes |CITS: [12860978]|. 

Pantothenate kinase, the enzyme catalyzing the first step, phosphorylates 4'-phosphopantothenate to 
4'-phosphopantothenate followed by the addition of cysteine resulting in the formation of (R)-4'-phospho-N-pantothenoylcysteine 
(PPC). PPC is decarboxylated in the next reaction to 4'-phosphopantetheine and then in two successive reactions 
converted to CoA by the enzymatic action of 4'-phosphopantetheine adenylyltransferase and dephospho-CoA kinase 
|CITS: [12860978]| |CITS: [12614618]|. The reactions in the biosynthetic route towards CoA parallel the reaction 
sequence obtained in bacteria but differ regarding the functionality of the involved enzymes. In plants every step 
is catalyzed by single monofunctional enzymes, whereas in bacteria and mammals bifunctional enzymes are
employed |CITS: [16415216]|.</description>
  </Pathway>
  <Pathway id="PWY-4261">
    <url>http://metacyc.org/META/NEW-IMAGE?object=PWY-4261</url>
    <name>glycerol degradation I</name>
    <description>In higher plants, the primary seed storage reserve is triacylglycerol. During seed germination, triacylglycerol is broken 
down to fatty acids and glycerol. Fatty acids are converted to sucrose via glyoxylate cycle to support seedling growth. 
Radio tracer experiments have also demonstrated that glycerol can be converted to sucrose as well. The contribution 
of carbon stored as glycerol is relatively small, being estimated of 5% of the total carbon. Two possible routes of 
glycerol catabolism have been proposed. In the first pathway, glycerol is phosphorylated to glycerol-3-phosphate by 
glycerol kinase, and then converted to dihydroxyacetone phosphate by glycerol-3-phosphate dehydrogenase. In the 
second pathway, glycerol is coverted to dihydroxyacetone by NAD-dependent glycerol dehydrogenase, and then 
phosphorylated to dihydroxyacetone phosphate by dihydroxyacetone kinase. The assertion of the first pathway, not 
the second pathway, in plants is supported by the following evidence: glycerol kinase and glycerol-3-phosphate 
dehydrogenase activities are detected in germinating seeds, whereas NAD-dependent glycerol dehydrogenase activity 
is not; the highest expression of the glycerol kinase and the FAD-dependent glycerol-3-phosphate dehydrogenase 
genes are detected during seed germination; the glycerol kinase mutant, gli1, of Arabidopsis is disrupted in glycerol 
catabolism and accumulates glycerol. It is worth noting that, in addition to the mitochondrial FAD-dependent 
glycerol-3-phosphate dehydrogenase, plants also have cytosolic and plastidial NAD-dependent 
glycerol-3-phosphate dehydrogenase that can convert glycerol-3-phosphate to dihydroxyacetone phosphate. But 
the NAD-dependent glycerol-3-phosphate dehydrogenase is unlikely to be involved in glycerol degradation since the 
equilibrium constant favors the synthesis of glycerol-3-phosphate. The product of glycerol degradation, 
dihydroxyacetone phosphate, can be converted to sugars via gluconeogenesis.</description>
  </Pathway>
  <Pathway id="PWY-43">
    <url>http://metacyc.org/META/NEW-IMAGE?object=PWY-43</url>
    <name>putrescine biosynthesis II</name>
    <description>&lt;b&gt;General Information:&lt;/b&gt;

The polyamines (the most common of which are |FRAME:PUTRESCINE|, |FRAME:SPERMIDINE| and |FRAME:SPERMINE|) are a group of positively charged organic polycations that are involved in many biological processes, including binding to nucleic acids, stabilizing membranes, and stimulating several enzymes. 
In plants, polyamines have been involved in senescence and morphogenesis |CITS:[11537482]|.  Their specific molecular functions &lt;i&gt;in vivo&lt;/i&gt; are however not yet fully understood. |FRAME:PUTRESCINE| and |FRAME:SPERMIDINE| are found in all life forms, and |FRAME:SPERMINE| is found mostly in eukaryotes.

|FRAME:PUTRESCINE| is formed from |FRAME:ARG| by arginine decarboxylase (ADC) (this pathway or, putatively, via |FRAME:PWY-40|).  [&lt;b&gt;Note:&lt;/b&gt;  putrescine can also be formed directly from |FRAME:L-ORNITHINE| by ornithine decarboxylase (ODC; EC 4.1.1.7).  However, it has been shown in the literature that &lt;i&gt;Arabidopsis thaliana&lt;/i&gt; most likely lacks enzymes catalyzing reaction EC 4.1.1.17 |CITS:[11576438]| (but is present in other plant species).] 

There are two flavors of the ADC pathway.  In both cases |FRAME:ARG| is first converted to |FRAME:AGMATHINE| by a biosynthetic arginine decarboxylase. However, in enterobacteria and mycobacteria |FRAME:AGMATHINE| is converted directly to |FRAME:PUTRESCINE| by the enzyme |FRAME:AGMATIN-CPLX| (this pathway), while in higher plants, &lt;i&gt;Pseudomonas&lt;/i&gt; spp., &lt;i&gt;Aeromonas&lt;/i&gt; spp., and lactic bacteria, |FRAME:AGMATHINE| is first hydrolyzed by agmatine deiminase into |FRAME:CPD-597| and |FRAME:AMMONIA|, and |FRAME:PUTRESCINE| is formed by removal of the ureido group from |FRAME:CPD-597| by the enzyme &lt;i&gt;N&lt;/i&gt;-carbamoylputrescine amidohydrolase (this pathway).</description>
  </Pathway>
  <Pathway id="PWY-4302">
    <url>http://metacyc.org/META/NEW-IMAGE?object=PWY-4302</url>
    <name>aerobic respiration (alternative oxidase pathway); aerobic respiration -- alternative oxidase pathway; aerobic respiration -- electron donor III; alternative oxidase pathway</name>
    <description>&lt;b&gt;General Information:&lt;/b&gt;

The alternative terminal oxidase pathway is found in the mitochondrial respiratory chain of plants (also known as the electron transport chain, or ETC), as well as some fungi and protists |CITS:[9349280],[9426242],[12228600],[10981696],[11405094]|, but is absent from animal mitochondria.  Unlike the cytochrome respiratory pathway, the alternative pathway is not coupled to synthesis of ATP and is not inhibited by cyanide. It is however inhibited by substituted hydroxamic acids such as |FRAME:CPD-6543| (SHAM) and |FRAME:CPD-6542|.  Alternative oxidase (AOX) activity was first described as oxygen consumption in the presence of cyanide from the study of lily pollen and was later found in high levels in the thermogenic inflorescences of the unusual group of plants belonging to the family Araceae.  In this family AOX allows rapid, uncoupled respiration, leading to a characteristic heating of the inflorescence |CITS:[MEEUSE75]|. This process, also known as thermogenesis, uses the heat produced during flowering to volatize a compound that attracts pollinating insects. In other, more typical plant species, AOX activity has been proposed to be involved in response to oxidative stress |CITS:[Moller01]|.  There, AOX would be used to minimize the formation of reactive oxygen species by preventing the overreduction of the ETC. The pathway has drawn special interest as a target for anti-parasite therapeutics since it was shown to play a key role in the respiration of the trypanosome, better known as the causative agent of African sleeping sickness |CITS:[7581322]|.  The alternative pathway branches from the cytochrome pathway in the inner mitochondrial membrane at the ubiquinone pool and passes electrons to a single terminal oxidase, the alternative oxidase.  This protein reduces molecular oxygen to water in a single four-electron transfer step.  The electron transport through the alternative oxidase from ubiquinone to water does not contribute to the transmembrane potential and wastes two of the three coupling sites that are part of the cytochrome pathway.  Some energy production is nevertheless achieved through the phosphorylating potential of NADH dehydrogenase (|FRAME:CPLX-5263|) |CITS:[15012279]|.</description>
  </Pathway>
  <Pathway id="PWY-4321">
    <url>http://metacyc.org/META/NEW-IMAGE?object=PWY-4321</url>
    <name>glutamate degradation IV; &amp;gamma;-aminobutyrate shunt; GABA shunt; 4-aminobutyrate shunt; gamma-aminobutyrate shunt</name>
    <description>The plant pathway spans cytosol and mitochondria. It is composed of the cytosolic enzyme glutamate decarboxylase, 
the mitochondrial enzymes GABA-transaminase and succinic semialdehyde dehydrogenase. An alternative route of 
converting succinic semialdehyde is via the cytosolic enzyme gamma-hydroxybutyrate dehydrogenase. The role of the 
alternative product 4-hydroxybutyrate in plants is unclear. While mammals only have 2-oxoglutarate-dependent 
GABA-transaminase, both 2-oxoglutarate-dependent and pyruvate-dependent GABA-transaminase activities have 
been detected in crude plant extracts. The physiological roles and significance of this pathway include: 1) Assimilates 
carbons from glutamate to succinate which then enters the TCA cycle and thus functions as part of the mechanism 
plants use to maintain the carbon-nitrogen balance; 2) Protects plants from oxidative stress by providing the 
mitochondrial respiratory chain with NADH and succinate, generated in the succinic semialdehyde dehydrogenase 
reaction; 3) Glutamate decarboxylase (GAD) is activated by acidic pH, and that the reaction catalyzed by GAD 
removes protons suggesting the pathway may also regulate the cytosolic pH balance; 4) The intermediate metabolite 
gamma-aminobutyrate (GABA) is speculated to function as a nitrogen storage form, a deterrent of plant pathogen, 
an osmo-regulator, and a plant signal molecule involved in pollen tube growth. For a comprehensive review 
see|CITS: [15003233]|.</description>
  </Pathway>
  <Pathway id="PWY-4341">
    <url>http://metacyc.org/META/NEW-IMAGE?object=PWY-4341</url>
    <name>glutamate biosynthesis V</name>
    <description>Glutamate synthase (glutamine-oxoglutarate aminotransferase, GOGAT) is an important enzyme involved in 
ammonia (nitrogen) assimilation. Arabidopsis, like many other plants, has both NADH-dependent and 
Ferredoxin-dependent GOGAT (Fd-GOGAT). The ferredoxin-dependent GOGAT is the predominant form found in 
Arabidopsis. There are two genes in Arabidopsis encoding Fd-GOGAT. GLU1 is primarily expressed in the leaves 
and its expression is induced by light and sucrose, whereas GLU2 is preferentially expressed in roots.  GLU1 plays 
a major role in assimilating the large amount of ammonia released from photorespiration and is also involved in 
primary nitrogen assimilation in leaves. GLU2 may be involved in primary nitrogen assimilation in roots.</description>
  </Pathway>
  <Pathway id="PWY-4361-ARA">
    <url>http://metacyc.org/META/NEW-IMAGE?object=PWY-4361-ARA</url>
    <name>methionine salvage pathway; Yang's cycle</name>
    <description>&lt;b&gt;General Information:&lt;/b&gt;

Methionine (met) is an essential amino acid and is required for a number of important cellular functions, including the initiation of protein synthesis, the methylation of DNA, rRNA and xenobiotics, and the biosynthesis of cysteine, phospholipids and polyamines. Polyamines, organic molecules with multiple amino groups, are synthesized in large amounts in rapidly growing cells, such as parasites, bacteria and cancer cells. During polyamine synthesis of ethylene, polyamines and siderophores, met is consumed through the utilization of S-adenosylmethionine (SAM) which releases 5'-methylthioadenosine (MTA). Since the amount of met is typically limiting in cells and de novo synthesis of met is energetically expensive, it is important to be able to recycle this amino acid. Methionine regeneration from MTA plays an important role in sustaining the continued production of ethylene and polyamines.

&lt;b&gt;This Pathway in Plants:&lt;/b&gt;

In plants, this methionine recycling pathway is known as the MTA or Yang Cycle |CITS:[miyazaki87],[yung83]|. While studying the production of ethylene in apple fruit tissue, Baur and Yang |CITS:[baur72]| noted that, although methionine was in quantities sufficient for the production of ethylene only for a few hours, ethylene was being produced for months. Since no volatile sulfur was detected, it was postulated that it was recycled to replenish the methionine pool. It was later shown that the methylthio group of MTA was recycled to methionine via 5'-methylthioribose (MTR) |CITS:[murr75],[adams77]|. It was initially thought that this methylthio group was transferred to a four carbon acceptor molecule such as homoserine to regenerate methionine. Later studies however showed that in plants, like in yeast cells, rat liver and bacterial extracts, the ribose moiety of MTA was also incorporated into the 2-aminobutyrate moiety of methionine |CITS:[yung83]|.

&lt;b&gt;Key Notes on the Enzymes:&lt;/b&gt;

Few enzymes have been characterized in this pathway, and even fewer have been characterized with nucleic and/or protein sequences.  The section of the pathway from SAM to MTR is fairly well characterized with enzymes purified from several species: methionine-adenosyltransferases (SAM), ACC synthases, MTA nucleosidases and MTR kinases.  The latter part of the pathway, leading to the formation of KMB, has proven elusive.  The conversion of KMB to methionine appears to occur rapidly as KMB does not seem to accumulate in plants |CITS:[miyazaki87]|.</description>
  </Pathway>
  <Pathway id="PWY-4381">
    <url>http://metacyc.org/META/NEW-IMAGE?object=PWY-4381</url>
    <name>fatty acid biosynthesis initiation I; de novo fatty acid biosynthesis, initial reactions</name>
    <description>Fatty acid biosynthesis in plants mainly occurs in plastids, although mitochondrion is also capable to synthesize 
fatty acids|CITS: [14660674]|. The active sites for fatty acid biosynthesis are photosynthetic leaf mesophyll cells, 
seeds, and oil-accumulating fruits. In plants, the initial condensation of an acetyl group and a malonyl group to 
give rise to acetoacetyl-ACP is carried out by the condensing enzyme beta-ketoacyl-ACP synthase III. The 
enzyme specifically uses the substrates acetyl-CoA and malonyl-ACP. There is no evidence for the existence, 
or physiological significance if exists, of a bacterial version of the initial condensation reaction, which utilizes 
acetyl-ACP and malonyl-ACP|CITS: [plantbiochemistry97],[12624762]|. 

Acetyl-CoA carboxylase is the controlling point for the flux of carbon into lipids. It is a biotin-containing 
multi-enzyme complex with two activities, biotin carboxylase and carboxyl transferase, catalyzing two half 
reactions condensing HCO3- with acetyl-CoA to yield malonyl-CoA: 
1) BCCP + HCO3- + ATP = BCCP-CO2- + ADP + Pi (biotin carboxylase)
2) BCCP-CO2- + acetyl-CoA = BCCP + malonyl-CoA (carboxyl transferase)

Plants generally have two isoforms of acetyl-CoA carboxylase, the heteromeric form and the homomeric form|CITS: [12781773]|. 
The heteromeric form is plastid-localized and involves in fatty acid biosynthesis. The homomeric form is 
cytosolic and involves in very-long-chain fatty acid biosynthesis and synthesis of flavonoids.</description>
  </Pathway>
  <Pathway id="PWY-4541">
    <url>http://metacyc.org/META/NEW-IMAGE?object=PWY-4541</url>
    <name>lipid-dependent phytate biosynthesis I (via Ins(1,4,5)P&lt;sub&gt;3&lt;/sub&gt;); lipid-dependent phytic acid biosynthesis I (via Ins(1,4,5)P&lt;sub&gt;3&lt;/sub&gt;); lipid-dependent InsP&lt;sub&gt;6&lt;/sub&gt; biosynthesis I (via Ins(1,4,5)P&lt;sub&gt;3&lt;/sub&gt;)</name>
    <description>&lt;b&gt;General Information:&lt;/b&gt;  Phytate (phytic acid) is the most abundant &lt;i&gt;myo&lt;/i&gt;-inositol phosphate (hexa&lt;i&gt;kis&lt;/i&gt;phosphate) in plant cells.  Phytate serves as a storage form of  &lt;i&gt;myo&lt;/i&gt;-inositol, phosphate and mineral nutrients for utilization during seed germination and seedling growth.  It is deposited within single-membrane storage organelles referred to as protein bodies and is usually present as mixed complexes with minerals (K&lt;sup&gt;+&lt;/sup&gt;, Mg&lt;sup&gt;2+&lt;/sup&gt;, Ca&lt;sup&gt;2+&lt;/sup&gt;, Fe&lt;sup&gt;2+&lt;/sup&gt;, Zn&lt;sup&gt;2+&lt;/sup&gt;) known as phytin |CITS:[11590064],[8744268]|.  Up to 80% of the total seed phosphorus is stored in phytin |CITS:[15700415]|.  Although phytate is found in large quantities in seeds, it is also present in other plant tissues and organs such as pollen, roots, tuber and turions (for review see |CITS:[14568069]|).  The potential of phytate to form very stable complexes with mineral and proteins confers upon this molecule its notorious antinutritional properties.  Humans and monogastric animals lack the hydrolytic phytases in their digestive tract.  Therefore, the high concentrations of phytate in food grains and its ability to chelate mineral cations compromise mineral absorption.  Undigested phytate in animal waste also contributes to eutrophication and environmental phosphorus pollution |CITS:[11590064],[11906835]|.  Currently, little is known of the biosynthesis of phytate.  There appears to be several routes of synthesis: a lipid-dependent route which uses Ins(1,4,5)P&lt;sub&gt;3&lt;/sub&gt; produced from phosphatidylinositol 4,5-biphosphate hydrolysis by phospholipase C (see |FRAME:LIPASYN-PWY|), and a lipid-independent route relying on the phosphorylation of &lt;i&gt;myo&lt;/i&gt;-inositol or Ins(3)P.

&lt;b&gt;This Pathway in Plants:&lt;/b&gt;  In this pathway, phytate is obtained from the successive phosphorylation of Ins(1,4,5)P&lt;sub&gt;3&lt;/sub&gt;.  This latter compound is released from PtdIns(4,5)P&lt;sub&gt;2&lt;/sub&gt; (phosphatidylinositol 4,5-biphosphate) by the action of a specific phospholipase C.  The following phosphorylation steps are catalyzed by two enzymes: an Ins(1,4,5)P&lt;sub&gt;3&lt;/sub&gt; 3-/5-/6-kinase, which in &lt;i&gt;Arabidopsis thaliana&lt;/i&gt; is encoded by two genes, &lt;i&gt;AtIPK2&amp;alpha;&lt;/i&gt; and&lt;i&gt;AtIPK2&amp;beta;&lt;/i&gt;; and an inositol polyphosphate 2-kinase, encoded by  the &lt;i&gt;Arabidopsis AtIPK1&lt;/i&gt; gene.  All of these proteins can catalyze the conversion of several inositol phosphates.</description>
  </Pathway>
  <Pathway id="PWY-4562">
    <url>http://metacyc.org/META/NEW-IMAGE?object=PWY-4562</url>
    <name>lipid-dependent phytate biosynthesis II (via Ins(1,3,4)P&lt;sub&gt;3&lt;/sub&gt;); lipid-dependent phytic acid biosynthesis II (via Ins(1,3,4)P&lt;sub&gt;3&lt;/sub&gt;); lipid-dependent InsP&lt;sub&gt;6&lt;/sub&gt; biosynthesis II (via Ins(1,3,4)P&lt;sub&gt;3&lt;/sub&gt;)</name>
    <description>&lt;b&gt;General Information:&lt;/b&gt;  Phytate (phytic acid) is the most abundant &lt;i&gt;myo&lt;/i&gt;-inositol phosphate (hexa&lt;i&gt;kis&lt;/i&gt;phosphate) in plant cells.  Phytate serves as a storage form of  &lt;i&gt;myo&lt;/i&gt;-inositol, phosphate and mineral nutrients for utilization during seed germination and seedling growth.  It is deposited within single-membrane storage organelles referred to as protein bodies and is usually present as mixed complexes with minerals (K&lt;sup&gt;+&lt;/sup&gt;, Mg&lt;sup&gt;2+&lt;/sup&gt;, Ca&lt;sup&gt;2+&lt;/sup&gt;, Fe&lt;sup&gt;2+&lt;/sup&gt;, Zn&lt;sup&gt;2+&lt;/sup&gt;) known as phytin |CITS:[11590064],[8744268]|.  Up to 80% of the total seed phosphorus is stored in phytin |CITS:[15700415]|.  Although phytate is found in large quantities in seeds, it is also present in other plant tissues and organs such as pollen, roots, tuber and turions (for review see |CITS:[14568069]|).  The potential of phytate to form very stable complexes with mineral and proteins confers upon this molecule its notorious antinutritional properties.  Humans and monogastric animals lack the hydrolytic phytases in their digestive tract.  Therefore, the high concentrations of phytate in food grains and its ability to chelate mineral cations compromise mineral absorption.  Undigested phytate in animal waste also contributes to eutrophication and environmental phosphorus pollution |CITS:[11590064],[11906835]|.  Currently, little is known of the biosynthesis of phytate.  There appears to be several routes of synthesis: a lipid-dependent route which uses Ins(1,4,5)P&lt;sub&gt;3&lt;/sub&gt; produced from phosphatidylinositol 4,5-biphosphate hydrolysis by phospholipase C (see |FRAME:LIPASYN-PWY|), and a lipid-independent route relying on the phosphorylation of &lt;i&gt;myo&lt;/i&gt;-inositol or Ins(3)P.

&lt;b&gt;This Pathway in Plants:&lt;/b&gt;  In this pathway, phytate is also obtained from the successive phosphorylation of Ins(1,4,5)P&lt;sub&gt;3&lt;/sub&gt; released from PtdIns(4,5)P&lt;sub&gt;2&lt;/sub&gt; (phosphatidylinositol 4,5-biphosphate) by the action of a specific phospholipase C, as is the case in |FRAME:PWY-4541|.  The utilization of lipid-derived Ins(1,4,5)P&lt;sub&gt;3&lt;/sub&gt;, however, is indirect in that it first requires the conversion of Ins(1,4,5)P&lt;sub&gt;3&lt;/sub&gt; to Ins(1,3,4)P&lt;sub&gt;3&lt;/sub&gt;.  This presumably occurs through the action of a 3-kinase which produces Ins(1,3,4,5)P&lt;sub&gt;4&lt;/sub&gt;, which is then hydrolyzed by a 5-phosphatase to produce Ins(1,3,4)P&lt;sub&gt;3&lt;/sub&gt; |CITS:[14568069]|.  Ins(1,3,4)P&lt;sub&gt;3&lt;/sub&gt; is then converted by a type of Ins trisphosphate kinases which do not recognize Ins(1,4,5)P&lt;sub&gt;3&lt;/sub&gt; as substrate: an Ins(1,3,4)P&lt;sub&gt;3&lt;/sub&gt; 5-/6-kinase.  The following phosphorylation steps are catalyzed by the same enzymes used in |FRAME:PWY-4541|: an Ins(1,4,5)P&lt;sub&gt;3&lt;/sub&gt; 3-/5-/6-kinase, which in &lt;i&gt;Arabidopsis thaliana&lt;/i&gt; is encoded by two genes, &lt;i&gt;AtIPK2&amp;alpha;&lt;/i&gt; and&lt;i&gt;AtIPK2&amp;beta;&lt;/i&gt;; and an inositol polyphosphate 2-kinase, encoded by  the &lt;i&gt;Arabidopsis AtIPK1&lt;/i&gt; gene.  All of these proteins can catalyze the conversion of several inositol phosphates.</description>
  </Pathway>
  <Pathway id="PWY-4661">
    <url>http://metacyc.org/META/NEW-IMAGE?object=PWY-4661</url>
    <name>1D-&lt;i&gt;myo&lt;/i&gt;-inositol hexakisphosphate biosynthesis III (&lt;i&gt;Spirodela polyrrhiza&lt;/i&gt;); lipid-independent phytic acid biosynthesis; lipid-independent InsP&lt;sub&gt;6&lt;/sub&gt; biosynthesis; lipid-independent phytate biosynthesis; hexakisphosphate biosynthesis (lipid-independent); phytate biosynthesis</name>
    <description>&lt;b&gt;General Information:&lt;/b&gt;  Phytate (phytic acid) is the most abundant &lt;i&gt;myo&lt;/i&gt;-inositol phosphate (hexa&lt;i&gt;kis&lt;/i&gt;phosphate) in plant cells.  Phytate serves as a storage form of  &lt;i&gt;myo&lt;/i&gt;-inositol, phosphate and mineral nutrients for utilization during seed germination and seedling growth.  It is deposited within single-membrane storage organelles referred to as protein bodies and is usually present as mixed complexes with minerals (K&lt;sup&gt;+&lt;/sup&gt;, Mg&lt;sup&gt;2+&lt;/sup&gt;, Ca&lt;sup&gt;2+&lt;/sup&gt;, Fe&lt;sup&gt;2+&lt;/sup&gt;, Zn&lt;sup&gt;2+&lt;/sup&gt;) known as phytin |CITS:[11590064],[8744268]|.  Up to 80% of the total seed phosphorus is stored in phytin |CITS:[15700415]|.  Although phytate is found in large quantities in seeds, it is also present in other plant tissues and organs such as pollen, roots, tuber and turions (for review see |CITS:[14568069]|).  The potential of phytate to form very stable complexes with mineral and proteins confers upon this molecule its notorious antinutritional properties.  Humans and monogastric animals lack the hydrolytic phytases in their digestive tract.  Therefore, the high concentrations of phytate in food grains and its ability to chelate mineral cations compromise mineral absorption.  Undigested phytate in animal waste also contributes to eutrophication and environmental phosphorus pollution |CITS:[11590064],[11906835]|.  Currently, little is known of the biosynthesis of phytate.  There appears to be several routes of synthesis: a lipid-dependent route which uses Ins(1,4,5)P&lt;sub&gt;3&lt;/sub&gt; produced from phosphatidylinositol 4,5-biphosphate hydrolysis by phospholipase C, and a lipid-independent route relying on the phosphorylation of &lt;i&gt;myo&lt;/i&gt;-inositol or Ins(3)P.

&lt;b&gt;This Pathway in Plants:&lt;/b&gt;  To date the biosynthesis of phytate following this pathway has only been fully reported in the aquatic monocotyledonous plant &lt;i&gt;Spirodela polyrhiza&lt;/i&gt; |CITS:[8660287]| and differs from that reported in the slime mould &lt;i&gt;Dictyostelium discoideum&lt;/i&gt; (which goes via Ins(3,4,5)P&lt;sub&gt;3&lt;/sub&gt; instead of Ins(3,4,6)P&lt;sub&gt;3&lt;/sub&gt; in this pathway).  The sequence of conversions from Ins(3)P&lt;sub&gt;1&lt;/sub&gt; to phytate has been evidenced by feeding radiolabeled inositol phosphates to &lt;i&gt;Spirodela polyrhiza&lt;/i&gt;.  No enzymes are available for this organism.  Several enzymes have been characterized in maize where this pathway is likely to occur |CITS:[15237968], [12586875], [15918884]|.  Ins(3)P&lt;sub&gt;1&lt;/sub&gt; can be obtained from two different routes: the conversion of glucose-6-phosphate or &lt;i&gt;myo&lt;/i&gt;-inositol.  The first reaction is performed by an Ins(3)P&lt;sub&gt;1&lt;/sub&gt; synthase (MIPS) |CITS:[15237968]|.  The second reaction is catalyzed by a &lt;i&gt;myo&lt;/i&gt;-inositol kinase |CITS:[15918884]|.  The enzymes allowing the conversion of Ins(3)P&lt;sub&gt;1&lt;/sub&gt; to phytate in this pathway have not been characterized in great detail as yet.  However a &lt;i&gt;myo&lt;/i&gt;-inositol polyphosphate kinase has been detected in maize which phosphorylates Ins(3,4,5,6)P&lt;sub&gt;4&lt;/sub&gt;.  Unfortunately, the exact nature of the kinase activity of this enzyme is not yet know as the reaction product have not been characterized |CITS:[12586875]|.</description>
  </Pathway>
  <Pathway id="PWY-4702">
    <url>http://metacyc.org/META/NEW-IMAGE?object=PWY-4702</url>
    <name>phytate degradation I</name>
    <description>&lt;b&gt;General Information:&lt;/b&gt;  Phytate (phytic acid) is the most abundant &lt;i&gt;myo&lt;/i&gt;-inositol phosphate (hexa&lt;i&gt;kis&lt;/i&gt;phosphate) in plant cells.  Phytate serves as a storage form of  &lt;i&gt;myo&lt;/i&gt;-inositol, phosphate and mineral nutrients for utilization during seed germination and seedling growth.  It is deposited within single-membrane storage organelles referred to as protein bodies and is usually present as mixed complexes with minerals (K&lt;sup&gt;+&lt;/sup&gt;, Mg&lt;sup&gt;2+&lt;/sup&gt;, Ca&lt;sup&gt;2+&lt;/sup&gt;, Fe&lt;sup&gt;2+&lt;/sup&gt;, Zn&lt;sup&gt;2+&lt;/sup&gt;) known as phytin |CITS:[11590064],[8744268]|.  Up to 80% of the total seed phosphorus is stored in phytin |CITS:[15700415]|.  Although phytate is found in large quantities in seeds, it is also present in other plant tissues and organs such as pollen, roots, tuber and turions (for review see |CITS:[14568069]|).  The potential of phytate to form very stable complexes with mineral and proteins confers upon this molecule its notorious antinutritional properties.  Humans and monogastric animals lack the hydrolytic phytases in their digestive tract.  Therefore, the high concentrations of phytate in food grains and its ability to chelate mineral cations compromise mineral absorption.  Undigested phytate in animal waste also contributes to eutrophication and environmental phosphorus pollution |CITS:[11590064],[11906835]|.  The degradation of phytate is achieved by a group of enzymes called phytases which have been mostly studied in microorganisms and plants.  Phytases belong to a special class of phosphomonoesterases and are capable of initiating the stepwise release of phosphate from phytate.  Phytases are used to reduce the level of phosphate pollution in areas of intensive animal production.  Addition of adequate amounts of microbial phytases in animal feed improves the utilization of phosphate from phytate, allowing for a reduction in inorganic phosphate supplementation in the diets for simple-stomached animals.  As a result, the fecal phosphate excretion of these animals may be reduced by up to 50%.  Finally, phytases can improve the nutritional value of plant-based foods (especially grains) by increasing the availability of the minerals chelated in phytin.

&lt;b&gt;This Pathway in Plants:&lt;/b&gt;  The degradation of phytate into &lt;i&gt;myo&lt;/i&gt;-inositol phosphate intermediates and, finally, &lt;i&gt;myo&lt;/i&gt;-inositol, is performed by phytases which catalyze the removal of all the phosphate residues of the phytate molecule in a sequential order.  Each &lt;i&gt;myo&lt;/i&gt;-inositol intermediate is released from the enzyme and may become a substrate for further hydrolysis |CITS:[12405789]|.  To date two main types of phytases have been described: 3-phytases (&lt;i&gt;myo&lt;/i&gt;-inositol hexa&lt;i&gt;kis&lt;/i&gt;phosphate 3-phosphorylase, EC 3.1.3.8) and 4-phytases (&lt;i&gt;myo&lt;/i&gt;-inositol hexa&lt;i&gt;kis&lt;/i&gt;phosphate 6-phosphorylase, EC 3.1.3.26), which lead to the production of 
Ins(1,2,4,5,6)P&lt;sub&gt;5&lt;/sub&gt; and Ins(1,2,3,5,6)P&lt;sub&gt;5&lt;/sub&gt;, respectively, from phytate.  The main phytate degradation route elucidated in legumes, cereals, &lt;i&gt;Saccharomyces cerevisiae&lt;/i&gt; and &lt;i&gt;Pseudomonas&lt;/i&gt;, then, goes from the conversion of either of these two compounds to Ins(1,2,5,6)P&lt;sub&gt;4&lt;/sub&gt;, Ins(1,2,6)P&lt;sub&gt;3&lt;/sub&gt; and Ins(1,2)P&lt;sub&gt;2&lt;/sub&gt; |CITS:[12405789]|.  A minor route proceeds through the dephosphorylation of Ins(1,2,3,5,6)P&lt;sub&gt;5&lt;/sub&gt; to Ins(1,2,3,6)P&lt;sub&gt;4&lt;/sub&gt;.  This minor branch results from lesser activities from the same enzymes involved in the catalysis of the reaction of the main branch, rather than that of the activity of a different set of enzymes |CITS:[12405789],[10879469]|.

&lt;b&gt;Note on Inositol Phosphates:&lt;/b&gt;  Inositol phosphates containing the (1,2,3)-trisphosphate cluster are iron-binding antioxidants |CITS:[9034232],[spiers95]|, and Ins(1,2,3,6)P&lt;sub&gt;4&lt;/sub&gt; has a structure that is moderately effective in opening calcium channels  |CITS:[9160166],[8141257]|.  In addition, Ins(1,2,6)P&lt;sub&gt;3&lt;/sub&gt; has anti-inflammatory and antisecretory properties |CITS:[claxon90]|.</description>
  </Pathway>
  <Pathway id="PWY-4762">
    <url>http://metacyc.org/META/NEW-IMAGE?object=PWY-4762</url>
    <name>superpathway of choline biosynthesis</name>
    <description>Choline is a fundamental metabolite in plants because of its contribution to the synthesis of the membrane phospholipid 
phosphatidylcholine, which accounts for 40 to 60% of lipids in non-plastid plant membranes |CITS: [12215503]|. Choline 
is also a precursor for the formation of glycine betaine (|FRAME:PWY1F-353|) in certain plants such as spinach, where 
this osmoprotectant is accumulated and confers also tolerance to salinity, drought, and other environmental stresses. In 
addition choline has been recognized as an essential nutrient for humans |CITS: [11481443]|.

The choline biosynthetic pathway enables plants to decouple choline synthesis from lipid metabolism (Kennedy pathway - |FRAME: TRIGLSYN-PWY|) 
and provides them with the metabolic flexibility to adapt to environmental conditions where large and variable amounts 
of choline are beneficial for survival |CITS: [11461929]|.

The first step in choline biosynthesis is the direct decarboxylation of serine to ethanolamine |CITS: [11461929]|, which is 
catalyzed by a serine decarboxylase unique to plants |CITS: [14634155]|. Ethanolamine is widely recognized as the entrance 
compound to choline biosynthesis. The synthesis of choline from ethanolamine may take place at three parallel pathways, 
where three consecutive N-methylation steps are carried out either on free-bases |CITS: [PRUDHOMME92A]|, phospho-bases 
|CITS: [10799484]|, phosphatidyl-bases |CITS: [11481443]| or a mixture of the latter |CITS: [Datko88a]| |CITS: [Datko88b]|. 

The biosynthesis of choline appears to be regulated by a feedback response of phosphocholine inhibiting its own synthesis 
by decreasing N-methyltransferase (PEAMT) activities involved in the pathway |CITS: [10799484]|. The activity of PEAMT 
was considerably increased when plants were exposed to salt stress |CITS: [10799484]| |CITS: [12232019]|, which is 
consistent with the high demand for choline as osmoprotectant precursor in such plants.

The release of choline from the different pathway levels is species-specific. Phosphocholine can either be directly dephosphorylated 
to release choline as observed in spinach |CITS: [12232019]| or incorporated into phosphatidylcholine with the subsequent 
release of choline, as in tobacco |CITS: [10806254]|.</description>
  </Pathway>
  <Pathway id="PWY-4765">
    <url>http://metacyc.org/META/NEW-IMAGE?object=PWY-4765</url>
    <name>superpathway of lipid-dependent phytate biosynthesis</name>
  </Pathway>
  <Pathway id="PWY-4781">
    <url>http://metacyc.org/META/NEW-IMAGE?object=PWY-4781</url>
    <name>phytate degradation II</name>
    <description>&lt;b&gt;General Information:&lt;/b&gt;  Phytate (phytic acid) is the most abundant &lt;i&gt;myo&lt;/i&gt;-inositol phosphate (hexa&lt;i&gt;kis&lt;/i&gt;phosphate) in plant cells.  Phytate serves as a storage form of  &lt;i&gt;myo&lt;/i&gt;-inositol, phosphate and mineral nutrients for utilization during seed germination and seedling growth.  It is deposited within single-membrane storage organelles referred to as protein bodies and is usually present as mixed complexes with minerals (K&lt;sup&gt;+&lt;/sup&gt;, Mg&lt;sup&gt;2+&lt;/sup&gt;, Ca&lt;sup&gt;2+&lt;/sup&gt;, Fe&lt;sup&gt;2+&lt;/sup&gt;, Zn&lt;sup&gt;2+&lt;/sup&gt;) known as phytin |CITS:[11590064],[8744268]|.  Up to 80% of the total seed phosphorus is stored in phytin |CITS:[15700415]|.  Although phytate is found in large quantities in seeds, it is also present in other plant tissues and organs such as pollen, roots, tuber and turions (for review see |CITS:[14568069]|).  The potential of phytate to form very stable complexes with mineral and proteins confers upon this molecule its notorious antinutritional properties.  Humans and monogastric animals lack the hydrolytic phytases in their digestive tract.  Therefore, the high concentrations of phytate in food grains and its ability to chelate mineral cations compromise mineral absorption.  Undigested phytate in animal waste also contributes to eutrophication and environmental phosphorus pollution |CITS:[11590064],[11906835]|.  The degradation of phytate is achieved by a group of enzymes called phytases which have been mostly studied in microorganisms and plants.  Phytases belong to a special class of phosphomonoesterases and are capable of initiating the stepwise release of phosphate from phytate.  Phytases are used to reduce the level of phosphate pollution in areas of intensive animal production.  Addition of adequate amounts of microbial phytases in animal feed improves the utilization of phosphate from phytate, allowing for a reduction in inorganic phosphate supplementation in the diets for simple-stomached animals.  As a result, the fecal phosphate excretion of these animals may be reduced by up to 50%.  Finally, phytases can improve the nutritional value of plant-based foods (especially grains) by increasing the availability of the minerals chelated in phytin.

&lt;b&gt;This Pathway in Plants:&lt;/b&gt;  The degradation of phytate into &lt;i&gt;myo&lt;/i&gt;-inositol phosphate intermediates and, finally, &lt;i&gt;myo&lt;/i&gt;-inositol, is performed by phytases which catalyze the removal of all the phosphate residues of the phytate molecule in a sequential order.  Each &lt;i&gt;myo&lt;/i&gt;-inositol intermediate is released from the enzyme and may become a substrate for further hydrolysis |CITS:[12405789]|.  Unlike the better characterized phytate degradation pathway from cereals and legumes (see |FRAME:PWY-4702|), which has been confirmed by metabolic profiling as well as enzymatic information, this pathway results mainly from the activity of the &lt;i&gt;Phaseolus vulgaris&lt;/i&gt; phytase activity.  This enzyme was shown to degrade phytate through the sequential removal of phosphates: D-6 followed by D-5, then D-4 or D-1 and finally D-3 |CITS:[MAITI74]|.</description>
  </Pathway>
  <Pathway id="PWY-4821">
    <url>http://metacyc.org/META/NEW-IMAGE?object=PWY-4821</url>
    <name>UDP-D-xylose and UDP-D-glucuronate biosynthesis; UDP-GlcA biosynthesis; UDP-xylose biosynthesis; UDPXyl biosynthesis; UDP-glucuronate biosynthesis (from UDP-glucose); UDP-glucuronic acid biosynthesis (from UDP-glucose); UDPGlcA biosynthesis</name>
    <description>&lt;b&gt;General Information:&lt;/b&gt;

UDP-xylose (UDP-Xyl) is a nucleotide sugar involved in the synthesis of diverse plant cell wall hemicellulose (xyloglucan, xylan) and minor plant metabolites.  Moreover, UDP-Xyl is required for the synthesis of glycoproteins, animal proteoglycans and fungal polysaccharides (for review see |CITS:[12481102]|). 

&lt;b&gt;This Pathway in Plants:&lt;/b&gt;

In plants, the biosynthesis of UDP-Xyl occurs both in the cytosol and in membrane-bound compartments.  The major biosynthesis route occurs through the conversion of UDP-glucose (UDP-Glc).  This conversion involves two enzymatic steps: the oxidation of UDP-Glc to UDP-glucuronate (UDP-GlcA) by a UDP-Glc dehydrogenase and the subsequent decarboxylation to UDP-Xyl by a UDP-GlcA decarboxylase.  Regulation of these enzymes is important in understanding the partitioning of carbon into hemicellulose away from starch, sucrose and cellulose, which are irreversible processes.  Biochemical evidence suggests that the timing of expression of UDP-Glc dehydrogenase and to some extent that of UDP-GlcA decarboxylase may control the flux of carbon into hemicellulose in vascular differentiating tissues.

&lt;b&gt;Key Notes on the Enzymes:&lt;/b&gt;

In plants, two different types of UDP-Glc dehydrogenases have been identified so far: the first type, exemplified by the UDP-Glc dehydrogenase isolated from soybean nodules |CITS:[8938413]|, has a unique catalytic activity towards UDP-Glc (EC 1.1.1.22); the second type exemplified by the mammalian-like tobacco dehydrogenase |CITS:[15821883]| has dual dehydrogenase activities towards UDP-Glc (EC 1.1.1.22) and ethanol (EC 1.1.1.1).  Similarly, biochemical analysis of UDP-glucuronate decarboxylases suggests that this enzyme may come in different forms |CITS:[15821883]|.</description>
  </Pathway>
  <Pathway id="PWY-4841">
    <url>http://metacyc.org/META/NEW-IMAGE?object=PWY-4841</url>
    <name>UDP-D-glucuronate biosynthesis (from &lt;i&gt;myo&lt;/i&gt;-inositol); UDP-D-GlcA biosynthesis; UDP-D-glucuronic acid biosynthesis; inositol oxidation pathway</name>
    <description>&lt;b&gt;General Background&lt;/b&gt;

In plants, a large amount of the cell-wall biomass is derived from the precursor UDP-glucuronate (UDP-GlcA) through the complex interconversion of nucleotide sugars (for review see |CITS:[15134748]|).  UDP-GlcA is converted to a number of other sugars including UDP-galacturonate, UDP-xylose and UDP-arabinose.  UDP-GlcA is synthesized in plants via two independent routes.  The more predominant route involves the direct oxidation of UDP-glucose by UDP-glucose dehydrogenase (see |FRAME:UGD-RXN|).  A second pathway (this pathway) however has been described in plants and relies on the oxygenation of &lt;i&gt;myo&lt;/i&gt;-inositol.  Free &lt;i&gt;myo&lt;/i&gt;-inositol is synthesized from glucose-6-phosphate, phytate or acquired from exogenous sources.

&lt;b&gt;Key Notes on the Enzymes:&lt;/b&gt;  Within the inositol oxygenase pathway, &lt;i&gt;myo&lt;/i&gt;-inositol is converted into free GlcA by &lt;i&gt;myo&lt;/i&gt;-inositol oxygenase (MIOX, EC 1.13.99.1).  This enzyme is a key committing step in the pathway as it catalyzes the thermodynamically irreversible oxygenative cleavage of &lt;i&gt;myo&lt;/i&gt;-inositol to GlcA.  The second step of the pathway involves the conversion of GlcA into GlcA 1-phosphate.  This reaction is catalyzed by a glucuronokinase in the presence of ATP and Mg&lt;sup&gt;2+&lt;/sup&gt;.  This catalytic activity has been reported in several plants (for example, &lt;i&gt;Zea mays&lt;/i&gt;, &lt;i&gt;Nicotiana tabacum&lt;/i&gt;, and &lt;i&gt;Glycine max&lt;/i&gt; |CITS:[DICKINSON82]|). It was first characterized in more detail only in &lt;i&gt;Phaseolus aureus&lt;/i&gt; and &lt;i&gt;Lilium longifolium&lt;/i&gt; |CITS:[192151],[13661996]|, but work on the latter enzyme eventually allowed for the identification of a full-length functional |FRAME: AT3G01640-MONOMER| in |FRAME:ORG-5993| |CITS: [19951951]|. The last step of the pathway is catalyzed by enzymes with UDP-glucuronate pyrophosphate activity.  One enzyme partially purified from barley seedlings was shown to catalyze the conversion of GlcA 1-phosphate into UDP-GlcA |CITS:[5570433]|.  The study of this enzyme suggested that the production of UDP-GlcA from &lt;i&gt;myo&lt;/i&gt;-inositol might be the predominant route in young barley seedlings.  A second enzyme isolated from pea sprouts was also shown to catalyze this reaction.  Interestingly, this enzyme was able to convert a wide range of monosaccharides 1-phosphate to their activated UDP-sugar form.  This enzyme was postulated to be involved in the formation of UDP-sugars at the end of salvage pathways in higher plants |CITS:[15326166]|.</description>
  </Pathway>
  <Pathway id="PWY-4861">
    <url>http://metacyc.org/META/NEW-IMAGE?object=PWY-4861</url>
    <name>UDP-D-galacturonate biosynthesis I (from UDP-D-glucuronate); UDP-galacturonic acid biosynthesis; UDP-GalA biosynthesis</name>
    <description>&lt;b&gt;General Information:&lt;/b&gt;

Galacturonate (GalA) is a major sugar residue of plant polysaccharides |CITS:[MOHNEN02]| and a minor component of some plant arabinogalactan proteins |CITS:[DARVILL80],[8727785]|.  GalA is also found in various cell-surface polysaccharides of different Gram-negative and Gram-positive bacteria (for review, see |CITS:[15563616]|).  The incorporation of GalA into those polysaccharides is performed by transfer of the GalA residue from its activated nucleotide-sugar form: UDP-&amp;alpha;-D-galacturonate (UDP-GalA).  This nucleotide sugar is formed through the conversion of UDP-&amp;alpha;-D-glucuronate (UDP-GlcA) to UDP-GalA by a nucleotide-sugar 4-epimerase.  For some plants, the |FRAME:PWY-4841| leading to the formation of UDP-GlcA from &lt;i&gt;myo&lt;/i&gt;-inositol was shown to be a major source of UDP-GalA |CITS:[LOEWUS82]|.  However, &lt;i&gt;myo&lt;/i&gt;-inositol is not always a quantitatively important source of carbon for cell wall uronide and pentose units |CITS:[LOEWUS82]|.</description>
  </Pathway>
  <Pathway id="PWY-4942">
    <url>http://metacyc.org/META/NEW-IMAGE?object=PWY-4942</url>
    <name>cyclopropane and cyclopropene fatty acid biosynthesis</name>
    <description>&lt;B&gt;Note&lt;/B&gt;: The existence of this pathway in Arabidopsis has been computationally predicted. Although  no reports of  the detection of the end products or critical intermediates of this pathway in Arabidopsis have been found through a literature scan, an Arabidopsis gene is predicted to catalyze a critical or unique reaction of the pathway |CITS: [CHAE11]|. This indicates that the pathway might be relevant in Arabidopsis.  Nevertheless, experimental evidence to support the existence of this pathway in Arabidopsis has not been found through a literature scan. For more information about the pathway please refer to the corresponding PlantCyc pathway linked from this page.&lt;/B&gt;

&lt;i&gt;Summary from MetaCyc:&lt;/i&gt;

Cyclopropane fatty acids (CPA-FAs), unusual fatty acids containing three-carbon cyclic rings, are found in both 
bacteria and plants. One striking difference between the bacteria CPA-FAs and the plant CPA-FAs is that the 
bacteria CPA-FAs are normally esterified at the sn-2 position of phosphatidylethanolamine, whereas the plant 
CPA-FAs are preferentially esterified at the sn-1 position of phosphatidylcholine. The desaturated products of 
CPA-FAs, cyclopropene fatty acids (CPE-FAs), are only reported in plants. In plants, CPA-FAs are usually less 
abundant than CPE-FAs. CPA-FAs and CPE-FAs are distributed across several plant orders, most notably 
Malvales. CPE-FAs possibly function as anti-fungal agents of plants. Feeding animals with CPE-FA-containing 
oilseeds, such as cotton seed meal, causes physiological disorders due to the fact that CPE-FAs are strong 
inhibitors of fatty acid desaturases in animals. There are desires in both reducing the CPE-FAs contents from 
feeding oilseeds and increasing the CPE-FAs contents in industrial oleochemical applications. EST profile of the 
Sterculia foetida cyclopropane synthase indicates a correlation of gene expression and high seed sterculic acid 
content.

Our knowledge of the plant pathway of cyclopropane and cyclopropene biosynthesis mainly came from studies of 
Sterculia foetida, a tropical tree whose seed oil contains 65-78% CPE-FAs, mainly sterculic acids. In-vivo labeling 
experiments and in-vitro enzyme assay indicate that S-adenosylmethionine is the methylene donor for the synthesis 
of dihydrosterculic acid from oleic acid. The synthesized dihydrosterculic acid was only detected in 
phosphatidylcholine (predominantly on the sn-1 position), not in other phospholipids. Phosphatidylcholine is the 
direct substrate of cyclopropane synthase. Dihydrosterculic acid is further desaturated to sterculic acid by 
cyclopropane desaturase. Cyclopropane desaturase has not been characterized to date. It is interesting to note that 
even though dihydrosterculic acid is predominantly esterified at the sn-1 position, sterculic acid is equally distributed 
on sn-1 and sn-2 positions of phosphatidylcholine. It suggests that the dihydrosterculic acid synthesized at the 
sn-1 position may be removed from the sn-1 before further desaturation, and is subsequently re-incorporated into 
the sn-2 position.</description>
  </Pathway>
  <Pathway id="PWY-4983">
    <url>http://metacyc.org/META/NEW-IMAGE?object=PWY-4983</url>
    <name>citrulline-nitric oxide cycle; citrulline-NO cycle; nitric oxide biosynthesis II</name>
    <description>&lt;b&gt;General background&lt;/b&gt;:  The metabolism of L-arginine comprises various pathways that overlap and interconnect with each other such as the |FRAME:ARGSYNBSUB-PWY|, |FRAME:PWY-4984| and the citrulline-nitric oxide cycle (this pathway). Nitric oxide (NO), the main product of this cycle, has been established for some time as a unique type of biological messenger in animal cells |CITS:[17513437]|. Moreover, also plants have been shown to produce NO in a variety of biochemical and chemical processes. NO has been reported to play an important role in signal transduction pathways and is included in such vital physiological responses as modulation of hormonal, wounding and defense responses, and regulation of cell death |CITS:[11286923]| |CITS:[15231269]|.

&lt;b&gt;About the pathway&lt;/b&gt;:  The biosynthesis of NO in both plants and animals is primarily catalyzed by nitric oxide synthase (NOS). The debate whether or not NOS exists and operates in plants is ongoing. However, a nitric oxide synthase (AtNOS1) producing NO while converting L-arginine to citrulline has been identified and partially characterized in &lt;i&gt;Arabidopsis thaliana&lt;/i&gt; |CITS:[14526079]|. Nevertheless, the controversies about the enzyme |CITS:[17030145]| demands further investigation to shed light on biosynthesis and regulation of NO production in plants.  

Argininosuccinate synthetase (ASS, EC 6.3.4.5) catalyses the condensation of citrulline and aspartate to form argininosuccinate, the immediate precursor of arginine. This enzyme has not yet been identified in &lt;i&gt;Arabidopsis thaliana&lt;/i&gt; but the presence of argininosuccinate in Arabidopsis substantiates the existence of the reaction. The final step, the reversible conversion of argininosuccinate to arginate and fumarate catalyzed by the argininosuccinate lyase has been demonstrated in Arabidopsis; the enzyme was partially purified and characterized from Arabidopsis leaves |CITS:[17651442]|. This enzyme, together with argininosuccinate synthetase is also constituent of the arginine biosynthesis and the urea cycle indicating the complex regulation of these pathways in plants.</description>
  </Pathway>
  <Pathway id="PWY-4984">
    <url>http://metacyc.org/META/NEW-IMAGE?object=PWY-4984</url>
    <name>urea cycle; Krebs ornithine cycle; Krebs-Henseleit cycle</name>
    <description>&lt;b&gt;General background&lt;/b&gt;: |FRAME:ARG| is an essential protein amino acid which is involved in a variety of vital cellular and developmental functions and is metabolized in several pathways, e.g. in the urea cycle (this pathway). Arginine contributes to the biosynthesis of polyamines (compare |FRAME:PWYQT-94|), represents a storage and transport form of nitrogen and is a precursor for the formation of the signaling molecule nitric oxide (NO) (see |FRAME:PWY-4983|) |CITS:[13958361]|. It has been shown that in plants arginine embodies the highest amount of free amino acid nitrogen which can reach up to 50% in developing seedlings |CITS:[16666818]|. In this cycle urea is formed from two amino groups stemming from arginine and ammonia. In comparison to ammonia urea is a rather nontoxic compound and may serve as storage compound for recyclable nitrogen.

&lt;b&gt;About the pathway&lt;/b&gt;: Most but not all enzymes involved in the urea cycle have been characterized in plants. While information about argininosuccinate synthase and carbamoyl phosphate synthase (ammonia) remains sparse the three residual enzymes, ornithine carbamoyltransferase, argininosuccinate lyase and arginase have been distinguished in &lt;i&gt;Arabidopsis thaliana&lt;/i&gt;.

The cDNA encoding for ornithine carbamoyltransferase (OTC) catalyzing the formation of citrulline has been identified from a T-DNA-tagged mutant |CITS: [10561504]| and the argininosuccinate lyase, the enzyme that reversibly converts argininosuccinate to arginine and fumarate has been partially purified from Arabidopsis |CITS:[17651442]|. The last step in the pathway the hydrolyzation of arginine to form ornithine under the liberation of urea is catalyzed by arginase. The enzymatic activity has bee confirmed by functional complementation of an arginase-deficient yeast mutant |CITS:[7770544]|. Arginase has been localized to mitochondria in soybean |CITS:[10787060]| which is also expected to be the case for other plants. Therefore arginine must enter the mitochondrion for further metabolization (e.g. arginase), and the resulting ornithine is exported from this organelle indicating the existence of amino acid transporters involved in the pathway. Recently mitochondrial transporters specific for arginine have been found and characterized in Arabidopsis supporting the current view of the pathway |CITS:[16730327]|.</description>
  </Pathway>
  <Pathway id="PWY-5004">
    <url>http://metacyc.org/META/NEW-IMAGE?object=PWY-5004</url>
    <name>superpathway of citrulline metabolism</name>
    <description>&lt;b&gt;In AraCyc:&lt;/b&gt;  This pathway has been computationally predicted to exist in &lt;i&gt;Arabidopsis thaliana&lt;/i&gt; and has been filtered through a preliminary screen of human curation, during which it was assessed, based on various cues found in the literature (&lt;i&gt;e.g.&lt;/i&gt;: chemical compounds found in &lt;i&gt;Arabidopsis&lt;/i&gt;; mention of pathway/reactions), that the pathway might be relevant in &lt;i&gt;Arabidopsis&lt;/i&gt;. Nevertheless, its existence in &lt;i&gt;Arabidopsis&lt;/i&gt; requires to be experimentally ascertained.  Further curation will ensue to confirm the first pass of validation.</description>
  </Pathway>
  <Pathway id="PWY-5027">
    <url>http://metacyc.org/META/NEW-IMAGE?object=PWY-5027</url>
    <name>phylloquinol biosynthesis; vitamin K&lt;sub&gt;1&lt;/sub&gt; biosynthesis; phylloquinone biosynthesis</name>
    <description>&lt;b&gt;General background&lt;/b&gt;:

Phylloquinone (vitamin K1, 2-methyl-3-phytyl-1,4-naphthoquinone) acts as the electron 
transfer cofactor A1 of photosystem I (PS I) in higher plants and cyanobacteria. In microbial organisms a very similar 
compound menaquinone (|FRAME:MENAQUINONESYN-PWY|) plays an essential role in several anaerobic electron 
transport systems |CITS: [8626063]|. The chemical structure of menaquinone (vitamin K2)  exhibits a partly unsaturated 
predominantly C-40 side chain whereas phylloquinone consists of a mostly saturated, C-20 phytyl side chain |CITS: [15686525]|.

The biosynthesis of phylloquinone was studied in detail in the cyanobacteria &lt;i&gt;Synechocystis&lt;/i&gt; sp. PCC 6803 and 
the genes encoding enzymes of this pathway were identified by comparison with genes encoding enzymes of the 
menaquinone biosynthetic pathway in &lt;i&gt;Escherichia coli&lt;/i&gt; |CITS: [8626063]|. With the isolation and functional confirmation 
of the homolog genes in &lt;i&gt;Synechocystis&lt;/i&gt; encoding for phytyl transferase, 1,4-dihydroxy-2-naphthoate synthase 
|CITS: [10722690]|, 2-phytyl-1,4-naphthoquinone methyltransferase |CITS: [11772039]|, SHCHC synthase and 
o-succinylbenzoic acid-CoA synthase |CITS: [JOHNSON03]| most of the enzymatic steps of the phylloquinone bisoynthesis 
have been determined and proven to be highly identical with those in the menaquinone biosynthesis.

The biosynthesis of certain components of the multienzyme complex PS I of cyanobacteria and plants such as phylloquinone 
have been found to follow analogous routes including corresponding enzymatic activities |CITS: [HEIDE82]| |CITS: [KOLKMANN87]|
|CITS: [SIMANTIRAS89]| |CITS: [SIMANTIRAS91]| which reflects the function and phylogenetic origin of PS I in 
photosynthetic species.  

&lt;b&gt;About the pathway&lt;/b&gt;:

The enzymatic steps involved in the biosynthesis of phylloquinone in cyanobacteria and 
plants are almost identical to the biosynthetic route leading to the microbial complement menaquinone. However, it has 
been demonstrated in cell suspensions of &lt;i&gt;Galium mollugo&lt;/i&gt; that the formation of the key intermediate 
1,4-dihydroxy-2-naphtoate (DHNA) preferably occurs via 4-(2'-carboxyphenyl)-4-oxobutyryl CoA. The 
o-succinylbenzoate CoA ligase catalyzes the attachment of the CoA to the C1 of the side chain of o-succinylbenzoate 
(OSB), creating the "aliphatic" variant of o-succinylbenzoate-CoA |CITS: [SIMANTIRAS91]| instead of forming the 
"aromatic" isomer where the CoA ester is attached to the aromatic carboxyl group. 

The following reaction, the prenylation of DHNA is the discernible step between phylloquinone and menaquinone biosynthesis. 
The DHNA phytyltransferase catalyzes the attachment of a C-20 phytyl side chain leading to |FRAME:CPD-6947| 
|CITS: [15686525]|, whereas the microbial DHNA octaprenyltransferase attaches a C-40 side chain forming |FRAME:DEMETHYLMENAQUINONE|. 

It has been found that phylloquinone is not absolutely required for efficient electron transfer in PS I |CITS: [10722690]|. 
In &lt;i&gt;Synechocystis&lt;/i&gt; sp. PCC 6803 benzoquinones such as plastoquinone-9, usually acting as secondary electron 
acceptor in PS II |CITS: [11470786]| |CITS: [15681848]| can efficiently replace phylloquinone in the A1-site of PS I as 
a one-electron cofactor. However, as shown in an &lt;i&gt;Arabidopsis&lt;/i&gt; mutant the deficiency of phylloquinone causes 
distortions in the thylakoid structure of chloroplasts, may abolish PS I and affects the functionality of PS II |CITS: [15686525]|.</description>
  </Pathway>
  <Pathway id="PWY-5032">
    <url>http://metacyc.org/META/NEW-IMAGE?object=PWY-5032</url>
    <name>&lt;i&gt;ent&lt;/i&gt;-kaurene biosynthesis I</name>
    <description>&lt;b&gt;General information:&lt;/b&gt;   The biosynthesis of &lt;i&gt;ent&lt;/i&gt;-kaurene represents the first committed step in the biosynthesis of gibberellins in the terpenoid biosynthesis.  As diterpenoids, gibberellins are synthesized from the geranylgeranyl diphosphate (GGPP), which is also an essential precursor in the biosynthesis of several isoprenoids necessary for plant growth and development such as carotenoids, prenyl quinines, chlorophylls and formation of geranygeranylated proteins.  GGPP synthase catalyzes the condensation of IPP (originating, in plants, from the plastidic |FRAME:NONMEVIPP-PWY|) with an allylic prenyl diphosphate FPP to give GGPP.  Cyclization of  the linear GGPP to the tetracyclic &lt;i&gt;ent&lt;/i&gt;-kaurene occurs in two steps; first GGPP is converted to the bicyclic compound &lt;i&gt;ent&lt;/i&gt;-copalyl diphosphate by an enzyme called copalyl diphosphate synthase (CPS) which is then converted to &lt;i&gt;ent&lt;/i&gt;-kaurene by an &lt;i&gt;ent&lt;/i&gt;-kaurene synthase (KS).  In &lt;i&gt;Arabidopsis&lt;/i&gt;, these enzymes have been shown to be localized in plastids.  In the fungi &lt;i&gt;Gibberella fujikuroi&lt;/i&gt; and &lt;i&gt;Phaeosphaeria&lt;/i&gt; spp. CPS and KS activities reside in the same protein, albeit in separate catalytic sites |CITS:[9268298],[10644675],[10803977]|.  In plants, however, both activities are carried by two separate enzymes.  In &lt;i&gt;Arabidopsis CPS&lt;/i&gt; transcripts are present in much lower quantities than those of &lt;i&gt;KS&lt;/i&gt; transcripts, indicating that CPS may act as a bottle-neck regulator functioning as a branch point in terpenoid biosynthesis, and committing to the synthesis of &lt;i&gt;ent&lt;/i&gt;-kaurenoids and GAs |CITS:[SPONSEL04]|.</description>
  </Pathway>
  <Pathway id="PWY-5034">
    <url>http://metacyc.org/META/NEW-IMAGE?object=PWY-5034</url>
    <name>GA&lt;sub&gt;12&lt;/sub&gt; biosynthesis; gibberellin A&lt;sub&gt;12&lt;/sub&gt; biosynthesis</name>
    <description>&lt;b&gt;General information:&lt;/b&gt;  The conversion of &lt;i&gt;ent&lt;/i&gt;-kaurene into GA&lt;sub&gt;12&lt;/sub&gt; is the second step in the gibberellin biosynthesis pathway.  In higher plants, this process occurs in the endoplasmic reticulum.  This conversion requires six oxidation steps performed by two multifunctional enzymes: &lt;i&gt;ent&lt;/i&gt;-kaurene oxidase, a membrane-associated cytochrome P450 monooxygenase and &lt;i&gt;ent&lt;/i&gt;-kaurenoic acid oxidase another P450 |CITS:[SPONSEL04]|.  The former catalyzes the sequential oxidation of the C-19 methyl group of &lt;i&gt;ent&lt;/i&gt;-kaurene &lt;i&gt;via&lt;/i&gt; the alcohol and the aldehyde to the carboxylic acid &lt;i&gt;ent&lt;/i&gt;-kaurenoic acid; the latter catalyzes the triple oxidation of &lt;i&gt;ent&lt;/i&gt;-kaurenoic acid first on C-7, then on C-6 (this step involves the contraction of ring B from six C atoms to five, thereby transforming the &lt;i&gt;ent&lt;/i&gt;-kaurane carbon skeleton to the &lt;i&gt;ent&lt;/i&gt;-gibberellane structure) and C-7 again to form GA&lt;sub&gt;12&lt;/sub&gt;.  GA&lt;sub&gt;12&lt;/sub&gt; is a branch point gibberellin in higher plants, further undergoing various oxidations and cyclizations to form the whole spectrum of gibberellins.</description>
  </Pathway>
  <Pathway id="PWY-5035">
    <url>http://metacyc.org/META/NEW-IMAGE?object=PWY-5035</url>
    <name>gibberellin biosynthesis III (early C-13 hydroxylation)</name>
    <description>&lt;b&gt;General information:&lt;/b&gt;  At the time of this review, 136 fully characterized gibberellins (starting with GA&lt;sub&gt;1&lt;/sub&gt; |CITS:[5638147]|) have been identified in more than a hundred vascular plant species, seven bacteria and seven fungi |CITS:[SPONSEL04],[11986764]|.  Of these gibberellins only a few have biological activity.  Many of the GAs identified early in the history of the discovery of these hormones are the ones which possess the highest biological activity.  These include GA&lt;sub&gt;1&lt;/sub&gt;, GA&lt;sub&gt;3&lt;/sub&gt;, GA&lt;sub&gt;4&lt;/sub&gt;, GA&lt;sub&gt;5&lt;/sub&gt;, GA&lt;sub&gt;6&lt;/sub&gt; and GA&lt;sub&gt;7&lt;/sub&gt;.  GA&lt;sub&gt;1&lt;/sub&gt; is the most active GA for stem elongation in &lt;i&gt;Zea mays&lt;/i&gt; and &lt;i&gt;Pisum sativum&lt;/i&gt;, while GA&lt;sub&gt;4&lt;/sub&gt; is the most active GA in Cucurbitaceae and in &lt;i&gt;Arabidopsis thaliana&lt;/i&gt;.  GA&lt;sub&gt;3&lt;/sub&gt; (gibberellic acid), on the other hand, has been identified in more than 40 plants and is the major GA in the fungus &lt;i&gt;Gibberella fujikuroi&lt;/i&gt;.  GA&lt;sub&gt;3&lt;/sub&gt; is used commercially to promote seed germination, stem elongation and fruit growth.  In &lt;i&gt;Lolium&lt;/i&gt;, GA&lt;sub&gt;5&lt;/sub&gt; and GA&lt;sub&gt;6&lt;/sub&gt; have been shown to enhance flowering, whilst GA&lt;sub&gt;1&lt;/sub&gt; and GA&lt;sub&gt;4&lt;/sub&gt; enhanced stem elongation |CITS:[12475622]|.

Gibberellins are diterpenes which, in higher plants, are synthesized in the plastids from glyceraldehyde-3-phosphate and pyruvate &lt;i&gt;via&lt;/i&gt; the isopentenyl diphosphate (IPP).  They all have either 19 or 20 carbon units grouped into either four or five ring systems (see |FRAME:C20SKELETON| and |FRAME:C19SKELETON|, respectively).  The fifth ring is a lactone ring.  GAs containing a tetracyclic &lt;i&gt;ent&lt;/i&gt;-gibberellane structure (|FRAME:C20SKELETON|) are called C&lt;sub&gt;20&lt;/sub&gt;-GAs, whereas GAs containing a pentacyclic 20-nor-&lt;i&gt;ent&lt;/i&gt;-gibberellane structure (|FRAME:C19SKELETON|) are called C&lt;sub&gt;19&lt;/sub&gt;-GAs.  C&lt;sub&gt;20&lt;/sub&gt;-GAs do not usually have biological activity but can be metabolized to active C&lt;sub&gt;19&lt;/sub&gt;-GAs (note that not all C&lt;sub&gt;19&lt;/sub&gt;-GAs are bioactive).

Gibberellins are believed to be synthesized in young tissues of the shoot and also the developing seed.  It is uncertain whether young root tissues also produce gibberellins.  There is also some evidence that leaves may be the source of some biosynthesis.

Active gibberellins show many physiological effects, each depending on the type of gibberellin present as well as the species of plant.  Some of the physiological processes stimulated by gibberellins are: i) stimulation of stem elongation by stimulating cell division and elongation, ii) stimulation of bolting/flowering in response to long days, iii) interruption of seed dormancy in plants requiring stratification or light to induce germination, iv) stimulation of enzyme production (&amp;alpha;-amylases) in germinating cereal grains for mobilization of seed reserves, v) induction of maleness in dioecious flowers (sex expression), vi) parthenocarpic (seedless) fruit development, and vii) delay of senescence in leaves and citrus fruits.

Certain commercial chemicals which are used to stunt growth do so in part because they block the synthesis of gibberellins.  Some of these chemicals are |FRAME:CPD-6966|, |FRAME:CPD-6967|, |FRAME:CPD-6968|, ancymidol and |FRAME:CPD-6970| (more inhibitors of GA biosynthesis can be found in |CITS:[SPONSEL04]|).  During active growth, the plant will maintain gibberellin homeostasis by metabolizing most gibberellins by rapid hydroxylation to inactive conjugates.  Active |FRAME:GIBBERELLIN| is degraded much slower which helps to explain the symptoms observed in the disease bakanae caused by the rice pathogen &lt;i&gt;Gibberella fujikuroi&lt;/i&gt;.  This pathogen produces large amounts of GA&lt;sub&gt;3&lt;/sub&gt; which it secretes.  Inactive conjugates might be stored or translocated via the phloem and xylem before their release (activation) at the proper time and in the proper tissue.

&lt;b&gt;This pathway:&lt;/b&gt;  GA&lt;sub&gt;12&lt;/sub&gt;, the first true gibberellin is synthesized in plastids (see |FRAME:PWY-5034|).  It is then further oxidized in the cytosol to a wide range of gibberellins.  Depending on the sequence of hydroxylation at the 3&amp;beta;- and 13-positions, parallel pathways branch from GA&lt;sub&gt;12&lt;/sub&gt; to the C&lt;sub&gt;19&lt;/sub&gt;-GAs, the number and prevalence of these branch pathways varying from species to species.  The presence of the early 13-hydroxylation branch pathway, a pathway originating from GA&lt;sub&gt;12&lt;/sub&gt; &lt;i&gt;via&lt;/i&gt; GA&lt;sub&gt;53&lt;/sub&gt; and leading to the hydroxylated C&lt;sub&gt;19&lt;/sub&gt; GA&lt;sub&gt;1&lt;/sub&gt; has been demonstrated in many species including maize, rice, pea and &lt;i&gt;Arabidopsis thaliana&lt;/i&gt; |CITS:[10557253],[11117879],[9154988],[7630935]|.

&lt;b&gt;Enzymes:&lt;/b&gt;  The reactions of this pathway are catalyzed by 2-oxoglutarate-dependent dioxygenases.  The first step of this pathway is performed by a gibberellin 13-hydroxylase which to date has not been identified in any of the plant species studied.  This elusive enzyme allows for the conversion of GA&lt;sub&gt;12&lt;/sub&gt; to GA&lt;sub&gt;53&lt;/sub&gt;.  The following enzyme of this pathway, gibberellin 20-oxidase, catalyzes the removal of C-20, thereby forming the C&lt;sub&gt;19&lt;/sub&gt;-skeleton in GA&lt;sub&gt;20&lt;/sub&gt;.  This enzyme performs the sequential oxidation of C-20 to the alcohol and aldehyde, followed by the removal of the C atom through formation of the 4, 10-lactone ring.  The alcohol intermediate (GA&lt;sub&gt;44&lt;/sub&gt;) must be in its open lactone form (free alcohol) to be catalyzed by the enzyme.  It is however extracted from plants in its closed &amp;delta;-lactone form (|FRAME:GIBBERELLIN-44|) which is no longer oxidized by GA20-oxidases.  Although it is not certain whether this form occurs naturally &lt;i&gt;in planta&lt;/i&gt; or is an artifact of the extraction procedure, it is interesting to note that spinach cell-free extracts contain an enzyme able to catalyze the conversion of the &amp;delta;-lactone form to its free alcohol form |CITS:[WARD97]|.  Additional oxidation reactions leading t the formation of growth-active GAs such as GA&lt;sub&gt;1&lt;/sub&gt; are performed by gibberellin 3-oxidases which, depending on the species, are varyingly regiospecific |CITS:[SPONSEL04]|.</description>
  </Pathway>
  <Pathway id="PWY-5036">
    <url>http://metacyc.org/META/NEW-IMAGE?object=PWY-5036</url>
    <name>gibberellin biosynthesis II (early C-3 hydroxylation)</name>
    <description>&lt;b&gt;General information:&lt;/b&gt;  At the time of this review, 136 fully characterized gibberellins (starting with GA&lt;sub&gt;1&lt;/sub&gt; |CITS:[5638147]|) have been identified in more than a hundred vascular plant species, seven bacteria and seven fungi |CITS:[SPONSEL04],[11986764]|.  Of these gibberellins only a few have biological activity.  Many of the GAs identified early in the history of the discovery of these hormones are the ones which possess the highest biological activity.  These include GA&lt;sub&gt;1&lt;/sub&gt;, GA&lt;sub&gt;3&lt;/sub&gt;, GA&lt;sub&gt;4&lt;/sub&gt;, GA&lt;sub&gt;5&lt;/sub&gt;, GA&lt;sub&gt;6&lt;/sub&gt; and GA&lt;sub&gt;7&lt;/sub&gt;.  GA&lt;sub&gt;1&lt;/sub&gt; is the most active GA for stem elongation in &lt;i&gt;Zea mays&lt;/i&gt; and &lt;i&gt;Pisum sativum&lt;/i&gt;, while GA&lt;sub&gt;4&lt;/sub&gt; is the most active GA in Cucurbitaceae and in &lt;i&gt;Arabidopsis thaliana&lt;/i&gt;.  GA&lt;sub&gt;3&lt;/sub&gt; (gibberellic acid), on the other hand, has been identified in more than 40 plants and is the major GA in the fungus &lt;i&gt;Gibberella fujikuroi&lt;/i&gt;.  GA&lt;sub&gt;3&lt;/sub&gt; is used commercially to promote seed germination, stem elongation and fruit growth.  In &lt;i&gt;Lolium&lt;/i&gt;, GA&lt;sub&gt;5&lt;/sub&gt; and GA&lt;sub&gt;6&lt;/sub&gt; have been shown to enhance flowering, whilst GA&lt;sub&gt;1&lt;/sub&gt; and GA&lt;sub&gt;4&lt;/sub&gt; enhanced stem elongation |CITS:[12475622]|.

Gibberellins are diterpenes which, in higher plants, are synthesized in the plastids from glyceraldehyde-3-phosphate and pyruvate &lt;i&gt;via&lt;/i&gt; the isopentenyl diphosphate (IPP).  They all have either 19 or 20 carbon units grouped into either four or five ring systems (see |FRAME:C20SKELETON| and |FRAME:C19SKELETON|, respectively).  The fifth ring is a lactone ring.  GAs containing a tetracyclic &lt;i&gt;ent&lt;/i&gt;-gibberellane structure (|FRAME:C20SKELETON|) are called C&lt;sub&gt;20&lt;/sub&gt;-GAs, whereas GAs containing a pentacyclic 20-nor-&lt;i&gt;ent&lt;/i&gt;-gibberellane structure (|FRAME:C19SKELETON|) are called C&lt;sub&gt;19&lt;/sub&gt;-GAs.  C&lt;sub&gt;20&lt;/sub&gt;-GAs do not usually have biological activity but can be metabolized to active C&lt;sub&gt;19&lt;/sub&gt;-GAs (note that not all C&lt;sub&gt;19&lt;/sub&gt;-GAs are bioactive).

Gibberellins are believed to be synthesized in young tissues of the shoot and also the developing seed.  It is uncertain whether young root tissues also produce gibberellins.  There is also some evidence that leaves may be the source of some biosynthesis.

Active gibberellins show many physiological effects, each depending on the type of gibberellin present as well as the species of plant.  Some of the physiological processes stimulated by gibberellins are: i) stimulation of stem elongation by stimulating cell division and elongation, ii) stimulation of bolting/flowering in response to long days, iii) interruption of seed dormancy in plants requiring stratification or light to induce germination, iv) stimulation of enzyme production (&amp;alpha;-amylases) in germinating cereal grains for mobilization of seed reserves, v) induction of maleness in dioecious flowers (sex expression), vi) parthenocarpic (seedless) fruit development, and vii) delay of senescence in leaves and citrus fruits.

Certain commercial chemicals which are used to stunt growth do so in part because they block the synthesis of gibberellins.  Some of these chemicals are |FRAME:CPD-6966|, |FRAME:CPD-6967|, |FRAME:CPD-6968|, ancymidol and |FRAME:CPD-6970| (more inhibitors of GA biosynthesis can be found in |CITS:[SPONSEL04]|).  During active growth, the plant will maintain gibberellin homeostasis by metabolizing most gibberellins by rapid hydroxylation to inactive conjugates.  Active |FRAME:GIBBERELLIN| is degraded much slower which helps to explain the symptoms observed in the disease bakanae caused by the rice pathogen &lt;i&gt;Gibberella fujikuroi&lt;/i&gt;.  This pathogen produces large amounts of GA&lt;sub&gt;3&lt;/sub&gt; which it secretes.  Inactive conjugates might be stored or translocated via the phloem and xylem before their release (activation) at the proper time and in the proper tissue.

&lt;b&gt;This pathway:&lt;/b&gt;  GA&lt;sub&gt;12&lt;/sub&gt;, the first true gibberellin is synthesized in plastids (see |FRAME:PWY-5034|).  It is then further oxidized in the cytosol to a wide range of gibberellins.  Depending on the sequence of hydroxylation at the 3&amp;beta;- and 13-positions, parallel pathways branch from GA&lt;sub&gt;12&lt;/sub&gt; to the C&lt;sub&gt;19&lt;/sub&gt;-GAs, the number and prevalence of these branch pathways varying from species to species.  The presence of the early C3-hydroxylation branch pathway, a pathway originating from GA&lt;sub&gt;12&lt;/sub&gt; and leading to the hydroxylated C&lt;sub&gt;19&lt;/sub&gt; GA&lt;sub&gt;4&lt;/sub&gt; &lt;i&gt;via&lt;/i&gt; formation of GA&lt;sub&gt;14&lt;/sub&gt; has been demonstrated in particular in the developing seedlings and endosperm of the pumpkin &lt;i&gt;Cucurbita maxima&lt;/i&gt; |CITS:[6126862],[9286114]|.  It was also shown that GA&lt;sub&gt;15&lt;/sub&gt; could be the subject of C3-hydroxylation, thereby linking the C-3 hydroxylation pathway to the pathway |FRAME:PWY-5070|.

&lt;b&gt;Enzymes:&lt;/b&gt;  The reactions of this pathway are catalyzed by 2-oxoglutarate-dependent dioxygenases.  The first enzyme, gibberellin 3&amp;beta;-hydroxylase catalyzes the hydroxylation of the C-3 carbon of GA&lt;sub&gt;12&lt;/sub&gt; or GA&lt;sub&gt;15&lt;/sub&gt;.  These enzymes generally have  broad spectrum of substrates and do not therefore specifically catalyze the early C-3 hydroxylation but also the 3&amp;beta;-hydroxylation reactions of late C-3 hydroxylation pathways.  (Note: one pumpkin enzyme encoded by GA3ox3, however, was shown to specifically catalyze the late C-3 hydroxylation of GA&lt;sub&gt;9&lt;/sub&gt; to GA&lt;sub&gt;4&lt;/sub&gt;).  Gibberellin 20-oxidase, catalyzes the removal of C-20, thereby forming the C&lt;sub&gt;19&lt;/sub&gt;-skeleton in GA&lt;sub&gt;4&lt;/sub&gt;.  This enzyme performs the sequential oxidation of C-20 to the alcohol and aldehyde, followed by the removal of the C atom through formation of the 4, 10-lactone ring.  The alcohol intermediates (GA&lt;sub&gt;15&lt;/sub&gt; and GA&lt;sub&gt;37&lt;/sub&gt;) must be in their open lactone form (free alcohol) to be catalyzed by the enzyme.  Those gibberellins are however extracted from plants in their closed &amp;delta;-lactone form (|FRAME:CPD-6971| and |FRAME:CPD-6974|) which is no longer oxidized by GA20-oxidases.  Although it is not certain whether this form occurs naturally &lt;i&gt;in planta&lt;/i&gt; or is an artifact of the extraction procedure, it is interesting to note that spinach cell-free extracts contain an enzyme able to catalyze the conversion of the &amp;delta;-lactone form to some free alcohol forms |CITS:[WARD97]|.</description>
  </Pathway>
  <Pathway id="PWY-5041">
    <url>http://metacyc.org/META/NEW-IMAGE?object=PWY-5041</url>
    <name>&lt;i&gt;S&lt;/i&gt;-adenosyl-L-methionine cycle II; activated methyl cycle; SAM cycle</name>
    <description>About 20% of methionine is used as a building block of proteins, and the rest
of the methionine pool is converted to S-adenosyl-methionine (SAM) which is a
methyl donor used for many cellular transmethylation reactions. Utilization
of the methyl group of SAM is coupled by recycling of the homocysteinyl
moiety and regeneration of methionine. This is achieved via the SAM cycle,
also known as the activated methyl cycle. Within the SAM cycle, upon donating
the methyl group, SAM is converted to S-adenosyl-homocysteine (SAH). SAH is
then hydrolyzed to homocysteine by SAH hydrolase. The SAH hydrolase reaction
is reversible and the equilibrium favors the synthesis of SAH not the
hydrolysis of SAH. Thus removal of the hydrolysis products, homocysteine and
adenosine, is critical to continual the SAM cycle, which is achieved by
metabolizing homocysteine to methione via methione synthase. SAM is then
regenerated from methionine to finish the cycle. The pathway is believed to
occur universally in many organisms and is located in the cytosol|CITS: [15024005]|.</description>
  </Pathway>
  <Pathway id="PWY-5043">
    <url>http://metacyc.org/META/NEW-IMAGE?object=PWY-5043</url>
    <name>purine nucleosides salvage II (plant); purine recycle pathways</name>
    <description>Purine bases and nucleosides released as by-products of cellular metabolism or from the catabolism of nucleic acids can be recycled by plants via a salvage pathway.

|FRAME: GUANOSINE Guanosine| is an intermediate of catabolism of guanine nucleotides (see |FRAME: PWY-6606 guanosine nucleotides degradation II|). It can be recycled to guanine nucleotides either directly by guanosine kinase, or via guanine by consequent conversions mediated by guanosine nucleosidase and guanine phosphoribosyltransferase. Guanosine may also be converted to xanthosine, which can be used by some plants in
theobromine or caffeine biosynthesis |CITS: [Ashihara97]|. Alternatively, guanosine can be catabolized in the conventional purine degradation pathway via xanthine.
In contrast to bacteria which can convert GMP to IMP by GMP reductase, this enzyme activity is not detected in plants |CITS: [Ashihara97]|.

Adenosine can be recycled to adenine nucleotides in similar ways as guanosine. In contrast to animals which primarily recycle adenosine to inosine by adenosine deaminase, most plants do not salvage adenosine via this route since adenosine deaminase is not present in most plants |CITS: [Moffatt02]|. Alternatively, adenine nucleotides are degraded by firstly converting AMP to IMP, catalyzed by AMP deaminase. IMP is further converted to xanthine by alternative routes. Xanthine then enters the conventional purine degradation pathway.</description>
  </Pathway>
  <Pathway id="PWY-5044">
    <url>http://metacyc.org/META/NEW-IMAGE?object=PWY-5044</url>
    <name>purine nucleotides degradation I (plants); purine nucleotide catabolism (aerobic)</name>
    <description>In most plants, purine nucleotides are completely degraded to |FRAME: CARBON-DIOXIDE CO&lt;SUB&gt;2&lt;/SUB&gt;| and |FRAME: AMMONIA ammonia| via the ureides |FRAME: S-ALLANTOIN &lt;i&gt;S&lt;/i&gt;-allantoin| and |FRAME: ALLANTOATE allantoate|. This degradation proceeds via the intermediates |FRAME: XANTHINE xanthine| and |FRAME: URATE urate|.

The initial step of AMP degradation is the conversion of AMP to IMP, which is converted to xanthine in two alternative routes, via |FRAME: XANTHOSINE xanthosine| or |FRAME: HYPOXANTHINE hypoxanthine|. The initial step of GMP degradation is the conversion of GMP to guanosine, which is also degraded to xanthine in two ways, via |FRAME: GUANINE guanine| or |FRAME: XANTHOSINE xanthosine|.

Studies in tea leaves and cultured |FRAME: TAX-4058 &lt;i&gt;Catharanthus roseus&lt;/i&gt;| cells showed that guanosine deaminase activity was much higher than that of guanine deaminase |CITS: [Ashihara97]|. It indicates the degradation pathway of GMP via xanthosine is likely to be the major route. Xanthine is then converted to urate by xanthine dehydrogenase |CITS: [14726515]|.  

The product of this pathway, |FRAME: URATE urate|, is converted to to |FRAME: S-ALLANTOIN &lt;i&gt;S&lt;/i&gt;-allantoin| as described in |FRAME: PWY-5691 urate degradation to allantoin|.

Uricase catalyzes the conversion of urate  
to allantoin.  This enzyme has been commonly studied in legume nodules because of its involvement in nitrogen  
fixation and ureide biogenesis in those nitrogen-fixing species. Characterization of the enzyme in  
non-nitrogen-fixing plants or non-nodule organs of nitrogen-fixing plants are scarce except such that the enzyme  
activity has been detected in non-nodule organs|CITS: [9414545]|.  


The plant pathway is very similar to that found in mammals. However, mammals do not have the enzyme |FRAME: MONOMER-11783 guanosine deaminase| (EC 3.5.4.15) |CITS: [14725335]| (see |FRAME: PWY-6353 purine nucleotides degradation II (aerobic)|).</description>
  </Pathway>
  <Pathway id="PWY-5046">
    <url>http://metacyc.org/META/NEW-IMAGE?object=PWY-5046</url>
    <name>branched-chain &amp;alpha;-keto acid dehydrogenase complex; 2-oxo acid dehydrogenase complex</name>
    <description>&lt;b&gt;General information:&lt;/b&gt;

Branched-chain &amp;alpha;-keto acid dehydrogenase, also known as BCKDH, is a mitochondrial multienzyme complex that catalyzes the oxidative decarboxylation of branched-chain &amp;alpha;-keto acids, which are the result of the deamination of branched-chain amino acids, such as |FRAME:LEU|, |FRAME:ILE| and |FRAME:VAL| (see |FRAME:BRANCHED-CHAIN-AA-SYN-PWY|).

BCKDH is composed of three catalytic units: (i) a branched-chain &amp;alpha;-keto acid decarboxylase, also refered to as E1 subunit (EC 1.2.4.4). This subunit is itself composed of two types of subunits: E1&amp;alpha; and E1&amp;beta; |CITS:[CHUANG95]|; (ii) a dihydrolipoyl transacylase, E2 (EC 2.3.1.168), which was shown to form a 24-mer core with octagonal symmetry |CITS:[10933498]|; and (iii) a dihydrolipoyl dehydrogenase E3 (EC 1.8.1.4).</description>
  </Pathway>
  <Pathway id="PWY-5052">
    <url>http://metacyc.org/META/NEW-IMAGE?object=PWY-5052</url>
    <name>superpathway of gibberellin biosynthesis</name>
    <description>&lt;b&gt;General information:&lt;/b&gt;

At the time of this review, over 136 fully characterized gibberellins (starting with GA&lt;sub&gt;1&lt;/sub&gt; |CITS:[5638147]|) have been identified in more than a hundred vascular plant species, seven bacteria and seven fungi |CITS:[SPONSEL04],[11986764]|.  Of these gibberellins only a few have biological activity.  Many of the GAs identified early in the history of the discovery of these hormones are the ones which possess the highest biological activity.  These include GA&lt;sub&gt;1&lt;/sub&gt;, GA&lt;sub&gt;3&lt;/sub&gt;, GA&lt;sub&gt;4&lt;/sub&gt;, GA&lt;sub&gt;5&lt;/sub&gt;, GA&lt;sub&gt;6&lt;/sub&gt; and GA&lt;sub&gt;7&lt;/sub&gt;.  GA&lt;sub&gt;1&lt;/sub&gt; is the most active GA for stem elongation in &lt;i&gt;Zea mays&lt;/i&gt; and &lt;i&gt;Pisum sativum&lt;/i&gt;, while GA&lt;sub&gt;4&lt;/sub&gt; is the most active GA in Cucurbitaceae and in &lt;i&gt;Arabidopsis thaliana&lt;/i&gt;.  GA&lt;sub&gt;3&lt;/sub&gt; (gibberellic acid), on the other hand, has been identified in more than 40 plants and is the major GA in the fungus &lt;i&gt;Gibberella fujikuroi&lt;/i&gt;.  GA&lt;sub&gt;3&lt;/sub&gt; is used commercially to promote seed germination, stem elongation and fruit growth.  In &lt;i&gt;Lolium&lt;/i&gt;, GA&lt;sub&gt;5&lt;/sub&gt; and GA&lt;sub&gt;6&lt;/sub&gt; have been shown to enhance flowering, whilst GA&lt;sub&gt;1&lt;/sub&gt; and GA&lt;sub&gt;4&lt;/sub&gt; enhanced stem elongation |CITS:[12475622]|.

Gibberellins are diterpenes which, in higher plants, are synthesized in the plastids from glyceraldehyde-3-phosphate and pyruvate &lt;i&gt;via&lt;/i&gt; the isopentenyl diphosphate (IPP).  They all have either 19 or 20 carbon units grouped into either four or five ring systems (see |FRAME:C20SKELETON| and |FRAME:C19SKELETON|, respectively).  The fifth ring is a lactone ring.  GAs containing a tetracyclic &lt;i&gt;ent&lt;/i&gt;-gibberellane structure (|FRAME:C20SKELETON|) are called C&lt;sub&gt;20&lt;/sub&gt;-GAs, whereas GAs containing a pentacyclic 20-nor-&lt;i&gt;ent&lt;/i&gt;-gibberellane structure (|FRAME:C19SKELETON|) are called C&lt;sub&gt;19&lt;/sub&gt;-GAs.  C&lt;sub&gt;20&lt;/sub&gt;-GAs do not usually have biological activity but can be metabolized to active C&lt;sub&gt;19&lt;/sub&gt;-GAs (note that not all C&lt;sub&gt;19&lt;/sub&gt;-GAs are bioactive).

Gibberellins are believed to be synthesized in young tissues of the shoot and also the developing seed.  It is uncertain whether young root tissues also produce gibberellins.  There is also some evidence that leaves may be the source of some biosynthesis.

Active gibberellins show many physiological effects, each depending on the type of gibberellin present as well as the species of plant.  Some of the physiological processes stimulated by gibberellins are: i) stimulation of stem elongation by stimulating cell division and elongation, ii) stimulation of bolting/flowering in response to long days, iii) interruption of seed dormancy in plants requiring stratification or light to induce germination, iv) stimulation of enzyme production (&amp;alpha;-amylases) in germinating cereal grains for mobilization of seed reserves, v) induction of maleness in dioecious flowers (sex expression), vi) parthenocarpic (seedless) fruit development, and vii) delay of senescence in leaves and citrus fruits.

Certain commercial chemicals which are used to stunt growth do so in part because they block the synthesis of gibberellins.  Some of these chemicals are |FRAME:CPD-6966|, |FRAME:CPD-6967|, |FRAME:CPD-6968|, ancymidol and |FRAME:CPD-6970| (more inhibitors of GA biosynthesis can be found in |CITS:[SPONSEL04]|).  During active growth, the plant will maintain giberellin homeostasis by metabolizing most gibberellins by rapid hydroxylation to inactive conjugates.  Active |FRAME:GIBBERELLIN| is degraded much slower which helps to explain the symptoms observed in the disease bakanae caused by the rice pathogen &lt;i&gt;Gibberella fujikuroi&lt;/i&gt;.  This pathogen produces large amounts of GA&lt;sub&gt;3&lt;/sub&gt; which it secretes.  Inactive conjugates might be stored or translocated via the phloem and xylem before their release (activation) at the proper time and in the proper tissue.</description>
  </Pathway>
  <Pathway id="PWY-5053">
    <url>http://metacyc.org/META/NEW-IMAGE?object=PWY-5053</url>
    <name>superpathway of GA&lt;sub&gt;12&lt;/sub&gt; biosynthesis</name>
  </Pathway>
  <Pathway id="PWY-5060">
    <url>http://metacyc.org/META/NEW-IMAGE?object=PWY-5060</url>
    <name>luteolin biosynthesis</name>
    <description>&lt;b&gt;General background&lt;/b&gt;: Flavones such as apigenin and luteolin represent one of the most abundant and important 
subclasses of the 9000 flavonoids described so far |CITS: [10652133]|. Flavones belong to the most widespread compounds 
in plants and have been found in all major land-plant lineages. 

The biosynthesis of flavones has been studied intensively because of their contribution to unique physiological and 
developmental processes in plants. Luteolin has a defined role as a signalling molecule involved in the induction and 
expression of nodulation genes |CITS: [3738520]|. Flavones in general have been demonstrated to be significantly 
involved in the evolvement of the preferred attractant for bee pollinators, i.e. blue flower colours which are restricted to the 
higher developed angiosperm plant families |CITS: [11130659]|. In addition, flavones possess antioxidative activity 
|CITS: [11516175]| frequently employed in the prevention of cancer and coronary heart disease |CITS: [16137727]|. 

&lt;b&gt;About the pathway&lt;/b&gt;: The oxidation of flavanones to flavones is catalyzed by flavone synthases introducing a 
double bound between the C atoms 2 and 3 of the C-ring. Interestingly, the biosynthesis of flavone is carried out by two 
completely different flavone synthases, i.e. flavone synthase I (EC 1.14.11.22) and flavone synthase II. 

While flavone synthase II (FNS II), a membrane bound cytochrome P450 dependent monooxygenase is found in many 
plant families the soluble dioxygenase flavone synthase I (FNS I) has only been isolated from members of the &lt;i&gt;Apiacea&lt;/i&gt; 
family to date |CITS: [2221917]|. FNS I belongs to the family of 2-oxoglutarate-dependent dioxygenases which are involved 
in many different metabolic processes of plants, bacteria, fungi and animals |CITS: [11516175]|. Among the five 
2-oxoglutarate-dependent enzymes involved in flavonoid biosynthesis (compare |FRAME:PWY-3101|) FNS I is considered 
highly pathway specific because of its distinct substrate specificity |CITS: [12782296]|.

The flavone synthases I and II catalyze the 2,3-desaturation of the flavanone in one step, i.e. the formation of apigenin 
from naringnin and luteollin from eriodictyol, respectively (this pathway). Although it had been suggested that FSN I may 
catalyze a sequential C3 hydroxylation and dehydration a vicinal desaturation without the release of a free intermediate 
was experimentally verified |CITS: [12782296]|. The formation of the dihydroxylated B-ring compound luteolin requires an 
additional hydroxylation step carried out by the cytochrome P450 dependent monooxygenase flavonoid 3'(&amp;beta;)-hydroxylase 
|CITS: [11773526]| |CITS: [UEYAMA02]|. The two possible routes leading to luteolin (via eridictyol or apigenin) are displayed 
in this pathway.</description>
  </Pathway>
  <Pathway id="PWY-5063">
    <url>http://metacyc.org/META/NEW-IMAGE?object=PWY-5063</url>
    <name>phytyl diphosphate biosynthesis; phytyl pyrophosphate biosynthesis; phytyl-PP biosynthesis</name>
    <description>&lt;b&gt;General information:&lt;/b&gt;  The phytyl chain is an essential component in the structure of the diverse group of prenyllipids such as chlorophylls, tocopherols and phylloquinone |CITS:[9492312]|.  The phytyl chain allows for the insertion of those compounds into the hydrophobic core of membranes such as the plastid membrane of chloroplasts and etioplasts.  Two date, in the case of the formation of chlorophylls, two pathways of prenylation have been considered: a) the first concerns the prenylation of chlorophyllide a with geranylgeranyl diphosphate (GGPP) to form geranylgeranyl-chlorophyllide a, this latter being then converted through several successive steps of reduction to form chlorophyll a (see |FRAME:PWY-5064|), and b) the second first converts geranylgeranyl diphosphate to phytyl diphosphate (phyPP, this pathway), this latter compound being prenylated to chlorophyllide a to form chlorophyll a.  The former route was detected in plant etioplasts |CITS:[7408876]|, whilst the second was reported in chloroplasts (where tocopherol |CITS:[7447462]| and phylloquinone |CITS:[7274213]| also appear to be using route of prenylation using preformed phyPP). 

&lt;b&gt;Enzyme information:&lt;/b&gt;  In &lt;i&gt;Arabidopsis thaliana&lt;/i&gt; a multifunctional enzyme was shown to be able to catalyze the multiple reduction steps in both routes: GGPP to phyPP as well as GG-chlorophyllide a to chlorophyll a |CITS:[9492312]|.</description>
  </Pathway>
  <Pathway id="PWY-5064">
    <url>http://metacyc.org/META/NEW-IMAGE?object=PWY-5064</url>
    <name>chlorophyll &lt;i&gt;a&lt;/i&gt; biosynthesis II</name>
    <description>&lt;b&gt;General Information:&lt;/b&gt;  Chlorophyll &lt;i&gt;a&lt;/i&gt; (Chl&lt;i&gt;a&lt;/i&gt;) and chlorophyll &lt;i&gt;b&lt;/i&gt; (Chl&lt;i&gt;b&lt;/i&gt;) are the light harvesting pigments that function to capture photons and transfer them to the reaction centers.  Chl&lt;i&gt;a&lt;/i&gt; and Chl&lt;i&gt;b&lt;/i&gt; share the same structure except for the side chain at C-7 which is a methyl group in Chl&lt;i&gt;a&lt;/i&gt; and a formyl group in Chl&lt;i&gt;b&lt;/i&gt;.  This pathway describes the biosynthesis of Chl&lt;i&gt;a&lt;/i&gt; biosynthesis &lt;i&gt;via&lt;/i&gt; the esterification of chlorophyllide &lt;i&gt;a&lt;/i&gt; with geranylgeranyl diphosphate diphosphate.  This esterification step is followed by several steps of reduction leading to the formation of chlorophyll &lt;i&gt;a&lt;/i&gt; |CITS:[9492312]|.</description>
  </Pathway>
  <Pathway id="PWY-5068">
    <url>http://metacyc.org/META/NEW-IMAGE?object=PWY-5068</url>
    <name>chlorophyll cycle; chlorophyll &lt;i&gt;b&lt;/i&gt; biosynthesis</name>
    <description>&lt;b&gt;General Information:&lt;/b&gt;  Chlorophyll &lt;i&gt;a&lt;/i&gt; (Chl&lt;i&gt;a&lt;/i&gt;) and chlorophyll &lt;i&gt;b&lt;/i&gt; (Chl&lt;i&gt;b&lt;/i&gt;) are the light harvesting pigments that function to capture photons and transfer them to the reaction centers.  Chl&lt;i&gt;a&lt;/i&gt; and Chl&lt;i&gt;b&lt;/i&gt; share the same structure except for the side chain at C-7 which is a methyl group in Chl&lt;i&gt;a&lt;/i&gt; and a formyl group in Chl&lt;i&gt;b&lt;/i&gt;.  Whereas the biosynthesis of Chl&lt;i&gt;a&lt;/i&gt; has been widely reported (see |FRAME:PWY-5086| and |FRAME:PWY-5064|), that of Chl&lt;i&gt;b&lt;/i&gt; has been more elusive.  Although it has long been known that Chl&lt;i&gt;a&lt;/i&gt; appears before Chl&lt;i&gt;b&lt;/i&gt; when chlorophyll synthesis begins, little was known of the formation of the formyl group of Chl&lt;i&gt;b&lt;/i&gt;.  The discovery of the chlorophyllide &lt;i&gt;a&lt;/i&gt; oxidase (CAO) showed that this enzyme was sufficient for the transition of &lt;i&gt;a&lt;/i&gt;- to &lt;i&gt;b&lt;/i&gt;-type chlorophyll pigments |CITS:[10758481],[10468639]|.  The subsequent reduction of Chl&lt;i&gt;b&lt;/i&gt;, back to Chl&lt;i&gt;a&lt;/i&gt; (and its hydrolysis to chlorophyllide &lt;i&gt;a&lt;/i&gt;) suggested the existence of a cyclic pathway for chlorophylls interconversion |CITS:[8576141],[16228557]|.</description>
  </Pathway>
  <Pathway id="PWY-5070">
    <url>http://metacyc.org/META/NEW-IMAGE?object=PWY-5070</url>
    <name>gibberellin biosynthesis I (non C-3, non C-13 hydroxylation); gibberellin biosynthesis I (late C-3 hydroxylation); gibberellin biosynthesis I (late C-13 hydroxylation)</name>
    <description>&lt;b&gt;General information:&lt;/b&gt;  At the time of this review, 136 fully characterized gibberellins (starting with GA&lt;sub&gt;1&lt;/sub&gt; |CITS:[5638147]|) have been identified in more than a hundred vascular plant species, seven bacteria and seven fungi |CITS:[SPONSEL04],[11986764]|.  Of these gibberellins only a few have biological activity.  Many of the GAs identified early in the history of the discovery of these hormones are the ones which possess the highest biological activity.  These include GA&lt;sub&gt;1&lt;/sub&gt;, GA&lt;sub&gt;3&lt;/sub&gt;, GA&lt;sub&gt;4&lt;/sub&gt;, GA&lt;sub&gt;5&lt;/sub&gt;, GA&lt;sub&gt;6&lt;/sub&gt; and GA&lt;sub&gt;7&lt;/sub&gt;.  GA&lt;sub&gt;1&lt;/sub&gt; is the most active GA for stem elongation in &lt;i&gt;Zea mays&lt;/i&gt; and &lt;i&gt;Pisum sativum&lt;/i&gt;, while GA&lt;sub&gt;4&lt;/sub&gt; is the most active GA in Cucurbitaceae and in &lt;i&gt;Arabidopsis thaliana&lt;/i&gt;.  GA&lt;sub&gt;3&lt;/sub&gt; (gibberellic acid), on the other hand, has been identified in more than 40 plants and is the major GA in the fungus &lt;i&gt;Gibberella fujikuroi&lt;/i&gt;.  GA&lt;sub&gt;3&lt;/sub&gt; is used commercially to promote seed germination, stem elongation and fruit growth.  In &lt;i&gt;Lolium&lt;/i&gt;, GA&lt;sub&gt;5&lt;/sub&gt; and GA&lt;sub&gt;6&lt;/sub&gt; have been shown to enhance flowering, whilst GA&lt;sub&gt;1&lt;/sub&gt; and GA&lt;sub&gt;4&lt;/sub&gt; enhanced stem elongation |CITS:[12475622]|.

Gibberellins are diterpenes which, in higher plants, are synthesized in the plastids from glyceraldehyde-3-phosphate and pyruvate &lt;i&gt;via&lt;/i&gt; the isopentenyl diphosphate (IPP).  They all have either 19 or 20 carbon units grouped into either four or five ring systems (see |FRAME:C20SKELETON| and |FRAME:C19SKELETON|, respectively).  The fifth ring is a lactone ring.  GAs containing a tetracyclic &lt;i&gt;ent&lt;/i&gt;-gibberellane structure (|FRAME:C20SKELETON|) are called C&lt;sub&gt;20&lt;/sub&gt;-GAs, whereas GAs containing a pentacyclic 20-nor-&lt;i&gt;ent&lt;/i&gt;-gibberellane structure (|FRAME:C19SKELETON|) are called C&lt;sub&gt;19&lt;/sub&gt;-GAs.  C&lt;sub&gt;20&lt;/sub&gt;-GAs do not usually have biological activity but can be metabolized to active C&lt;sub&gt;19&lt;/sub&gt;-GAs (note that not all C&lt;sub&gt;19&lt;/sub&gt;-GAs are bioactive).

Gibberellins are believed to be synthesized in young tissues of the shoot and also the developing seed.  It is uncertain whether young root tissues also produce gibberellins.  There is also some evidence that leaves may be the source of some biosynthesis.

Active gibberellins show many physiological effects, each depending on the type of gibberellin present as well as the species of plant.  Some of the physiological processes stimulated by gibberellins are: i) stimulation of stem elongation by stimulating cell division and elongation, ii) stimulation of bolting/flowering in response to long days, iii) interruption of seed dormancy in plants requiring stratification or light to induce germination, iv) stimulation of enzyme production (&amp;alpha;-amylases) in germinating cereal grains for mobilization of seed reserves, v) induction of maleness in dioecious flowers (sex expression), vi) parthenocarpic (seedless) fruit development, and vii) delay of senescence in leaves and citrus fruits.

Certain commercial chemicals which are used to stunt growth do so in part because they block the synthesis of gibberellins.  Some of these chemicals are |FRAME:CPD-6966|, |FRAME:CPD-6967|, |FRAME:CPD-6968|,  ancymidol and |FRAME:CPD-6970| (more inhibitors of GA biosynthesis can be found in |CITS:[SPONSEL04]|).  During active growth, the plant will maintain giberellin homeostasis by metabolizing most gibberellins by rapid hydroxylation to inactive conjugates.  Active |FRAME:GIBBERELLIN| is degraded much slower which helps to explain the symptoms observed in the disease bakanae caused by the rice pathogen &lt;i&gt;Gibberella fujikuroi&lt;/i&gt;.  This pathogen produces large amounts of GA&lt;sub&gt;3&lt;/sub&gt; which it secretes.  Inactive conjugates might be stored or translocated via the phloem and xylem before their release (activation) at the proper time and in the proper tissue.

&lt;b&gt;This pathways:&lt;/b&gt;  GA&lt;sub&gt;12&lt;/sub&gt;, the first true gibberellin is synthesized in plastids (see |FRAME:PWY-5034|).  It is then further oxidized in the cytosol to a wide range of gibberellins.  Depending on the sequence of hydroxylation at the 3&amp;beta;- and 13-positions, parallel pathways branch from GA&lt;sub&gt;12&lt;/sub&gt; to the C&lt;sub&gt;19&lt;/sub&gt;-GAs, the number and prevalence of these branch pathways varying from species to species.  The presence of the non 3, 13-hydroxylation branch pathway (also known as late 3, 13-hydroxylation), a pathway originating from GA&lt;sub&gt;12&lt;/sub&gt; and leading to the hydroxylated C&lt;sub&gt;19&lt;/sub&gt; GA&lt;sub&gt;4&lt;/sub&gt;  has been demonstrated in many species including rice, wheat and &lt;i&gt;Arabidopsis thaliana&lt;/i&gt; |CITS:[15075394],[16160850],[2236013]|.

&lt;b&gt;Enzymes:&lt;/b&gt;  The reactions of this pathway are catalyzed by 2-oxoglutarate-dependent dioxygenases.  The first enzyme, gibberellin 20-oxidase, catalyzes the removal of C-20, thereby forming the C&lt;sub&gt;19&lt;/sub&gt;-skeleton in GA&lt;sub&gt;4&lt;/sub&gt;.  This enzyme performs the sequential oxidation of C-20 to the alcohol and aldehyde, followed by the removal of the C atom through formation of the 4, 10-lactone ring.  The alcohol intermediate (GA&lt;sub&gt;15&lt;/sub&gt;) must be in its open lactone form (free alcohol) to be catalyzed by the enzyme.  It is however extracted from plants in its closed &amp;delta;-lactone form (|FRAME:CPD-6971|) which is no longer oxidized by GA20-oxidases.  Although it is not certain whether this form occurs naturally &lt;i&gt;in planta&lt;/i&gt; or is an artifact of the extraction procedure, it is interesting to note that spinach cell-free extracts contain an enzyme able to catalyze the conversion of the &amp;delta;-lactone form to its free alcohol form |CITS:[WARD97]|.  Additional oxidation reactions leading to the formation of growth-active GAs such as GA&lt;sub&gt;4&lt;/sub&gt; are performed by gibberellin 3-oxidases which, depending on the species, are varyingly regiospecific |CITS:[SPONSEL04]|.</description>
  </Pathway>
  <Pathway id="PWY-5079">
    <url>http://metacyc.org/META/NEW-IMAGE?object=PWY-5079</url>
    <name>phenylalanine degradation III; Ehrlich pathway</name>
  </Pathway>
  <Pathway id="PWY-5080">
    <url>http://metacyc.org/META/NEW-IMAGE?object=PWY-5080</url>
    <name>very long chain fatty acid biosynthesis; VLCFAs biosynthesis</name>
    <description>A significant amount of the fatty acids synthesized in animals by the cytosolic enzyme complex fatty acid synthase (FAS) or taken up by the diet are further elongated into |FRAME: Very-long-chain-fatty-acids "very long chain fatty acids"| (VLCFAs), which are at least 22 carbons in length. VLCFAs are also important in plants, where they are the main constituents of hydrophobic polymers (such as cuticular waxes, seed oils and membrane sphigolipids) that prevent dessication at the leaf surface and provide stability to pollen grains |CITS: [15277688]|.

VLCFAs are synthesized in the endoplasmic reticulum by sequential addition of C2 moieties from |FRAME: MALONYL-COA| to preformed C18 acyl groups derived from the &lt;i&gt;de novo&lt;/i&gt; fatty acid biosynthesis pathway. Each elongation cycle is composed of 4 reactions, similar to &lt;i&gt;de novo&lt;/i&gt; fatty acid biosynthesis. The cycle includes the condensation of |FRAME: Fatty-Acyl-CoA| and |FRAME: MALONYL-COA| to form |FRAME: 3-KETOACYL-COA|, reduction to
|FRAME: 3-HYDROXYACYL-COA|, dehydration to |FRAME: TRANS-D2-ENOYL-COA|, and a final reduction to yield a chain-elongated fatty acyl-CoA |CITS:[16564093]|.

Unlike in &lt;i&gt;de novo&lt;/i&gt; fatty acid biosynthesis, |FRAME: MALONYL-COA| rather than |FRAME: MALONYL-ACP| is used in the condensing reaction. The elongation cycle is catalyzed by a membrane-bound enzyme complex, the elongase |CITS: [10907783]|, which is composed of four enzymes, |FRAME: AT4G34520-MONOMER| or condensing enzyme |CITS:  [11341960]|, 3-ketoacyl-CoA reductase, |FRAME: AT5G10480-MONOMER| and |FRAME: AT3G55360-MONOMER| |CITS: [15829606]|.

Substrate and tissue specificity of VLCFAs elongation is determined by the condensing enzyme, which catalyzes the rate-limiting reaction. Both saturated and unsaturated fatty acids are elongated via this pathway. While both NADPH and NADH were shown to be an effective reducing power for the two reduction steps, in many cases NADPH is the 'preferred' reductant (reviewed in |CITS: [8190743]| and |CITS: [16564093]|).</description>
  </Pathway>
  <Pathway id="PWY-5083">
    <url>http://metacyc.org/META/NEW-IMAGE?object=PWY-5083</url>
    <name>NAD/NADH phosphorylation and dephosphorylation</name>
    <description>&lt;b&gt;General background&lt;/b&gt;: The pyridine nucleotides coenzymes NAD and NADP are omnipresent in all living organisms 
being involved in a vast amount of reactions with an enormous variety of corresponding enzymes (&gt;17% of all classified 
enzymes). The majority of these enzymes exhibit absolute stereospecificity and use the coenzymes as the acceptor of a 
hydride ion (H-) or an equivalent thereof from the substrate in a reversible manner. In most cases the coenzyme specifically 
interacts with the enzyme which will change the stereochemistry during the reaction resulting in a somewhat modified pyridine 
nucleotide coenzyme. That is the reason that this coenzymes are also referred to as cosubstrates |CITS: [3157549]|. 

The dynamics and regulative aspects of both phosphorylation and desphosphorylation of NAD and NADH are not well 
understood. Whereas the importance of e.g. NAD(H) and NADP(H) is obvious through their close involvement in energy 
metabolism and reductive biosynthesis their interconversion and the role of some of the participating enzymes requires 
further research.  

&lt;b&gt;About the pathway&lt;/b&gt;:  NAD kinases are found in all organisms indicating a crucial role of this enzyme. The enzymes 
have been discussed in context to a physiological balance and maintenance of reactive oxygen species (ROS) as generated 
in mitochondria |CITS: [15247403]| which have been found to undergo significant ratio changes (NADP+/NAD+) upon 
oxidative stress |CITS: [11337409]|. On the other side a novel NADH kinase has been identified in &lt;i&gt;Arabidopsis&lt;/i&gt; which 
is not associated with mitochondria and related metabolic processes. The NADH kinase has been discussed in connection with 
an increased metabolic flexibility of nicotinamide metabolism by uncoupling NADP+ synthesis from the redox status of the 
corresponding pool but further research is required to precisely describe its physiological role in the cell |CITS: [15347288]|.

The interconversion of NAD+ to NAD(H) can be performed by two enzymes present in this pathway, the NAD transhydrogenase 
(E.C. 1.6.1.1) where another pyridine nucleotide redox carrier is the acceptor of the hydride ion |CITS: [10548498]| or the 
NADH dehydrogenase (E.C. 1.6.5.3) also referred to as complex I responsible for the oxidation of NAD(H) and reduction of 
ubiquinone (and reverse reaction) |CITS: [12837548]|.

The hydrolysis of NADP and NADPH is carried out by corresponding phosphatases in dependence on plant developmental 
stages and metabolic requirements. The NADP phosphatase activity correlates with the dormancy state of &lt;i&gt;Avena sativa&lt;/i&gt; 
caryopses being involved in the maintenance of steady ratios of NADP and NADPH during seed imbibition in spite of likewise 
increased NAD kinase activities |CITS: [10944152]|.  Furthermore, an association between the ability of the nitrate reductase 
to utilize NADPH/NADH and the amount of NADPH phosphatase has been found in corn leaves |CITS: [WELLS74]|.</description>
  </Pathway>
  <Pathway id="PWY-5084">
    <url>http://metacyc.org/META/NEW-IMAGE?object=PWY-5084</url>
    <name>2-ketoglutarate dehydrogenase complex; 2-oxoglutarate dehydrogenase complex; 2-keto glutarate dehydrogenase complex</name>
    <description>&lt;b&gt;General Information:&lt;/b&gt;

2-oxo acid dehydrogenase complexes convert 2-oxo acids to the corresponding acyl-CoA derivatives and produce |FRAME:NADH| and |FRAME:CARBON-DIOXIDE| in an irreversible reaction.  Five members of this family are known at present, including the pyruvate decarboxylase complex (PDHC, see |FRAME:PYRUVDEHYD-PWY|), the &amp;alpha;-ketoglutarate dehydrogenase complex (OGDHC; this pathway) and the glycine decarboxylase complex (GDHC; see |FRAME:PWY-181|).  They all function at strategic points in (usually aerobic) catabolic pathways and are subject to stringent control |CITS:[9655933]|.

With the exception of GDHC, the 2-oxo acid dehydrogenase complexes share a common structure.  They consist of three main components, namely a 2-oxo acid dehydrogenase (E1), a dihydrolipoamide acyltransferase (E2), and dihydrolipoamide dehydrogenase (E3).  In mitochondria, the E1 component is a heterodimer composed of two subunits.

E1, which contains a |FRAME:THIAMINE-PYROPHOSPHATE| cofactor, catalyzes the binding of the 2-oxo acid to the lipoyl group of E2, which then transfers an acyl group (the nature of the acyl group depends on the particular enzyme) to |FRAME: CO-A|, forming an acyl-CoA, while reducing the lipoyl group to dihydrolipoyl.  E3 then transfers the protons to |FRAME:NAD|, forming NADH and restoring the dihydrolipoyllysine group back to lipoyllysine.

The pathway illustrated here presents the reactions catalyzed by the &amp;alpha;-ketoglutarate dehydrogenase complex, a key enzyme of the |FRAME:PWY-5690|.  These reactions are summarized by the general reaction |FRAME: 2OXOGLUTARATEDEH-RXN|.</description>
  </Pathway>
  <Pathway id="PWY-5086">
    <url>http://metacyc.org/META/NEW-IMAGE?object=PWY-5086</url>
    <name>chlorophyll &lt;i&gt;a&lt;/i&gt; biosynthesis I</name>
[truncated: 26,969,126 more chars]
