# Supplementary material for: Integrative study of Arabidopsis thaliana metabolomic and transcriptomic data with the interactive MarVis-Graph software
Source: PeerJ. 2014 Mar 13;2:e239. doi: 10.7717/peerj.239 (PMC3961162; doi:10.7717/peerj.239)
Supplement: Data S3 — The installer needs to be extracted and the executed. The installer was tested on Ubuntu Linux 13.04 and Windows 7. [file peerj-02-239-s003.zip]

Archive with 1 entries (1 files):
- MarVis-Graph-installer.jar
