# Supplementary material for: Integrative study of Arabidopsis thaliana metabolomic and transcriptomic data with the interactive MarVis-Graph software
Source: PeerJ. 2014 Mar 13;2:e239. doi: 10.7717/peerj.239 (PMC3961162; doi:10.7717/peerj.239)
Supplement: Table S4 — All detected sub-networks were scored by size, diameter, and sum-of-weight. Additionally, the number of metabolite marker and transcript marker within the sub-networks are listed. [file peerj-02-239-s004.xls]

## Sheet: Sheet1
Sub-Network	Metabolite markers	Transcript markers	Score – Size	Score – Diameter	Score – Sum of weights
Subnetwork: allene oxide cyclase; allene-oxide cyclase; allene-oxide cyclase; allene-oxide cyclase	44	23	40	12	45.2138
Subnetwork: arginine-tRNA ligase; arginine-tRNA ligase	3	14	22	9	14.1534
4-coumarate-CoA ligase; 4-coumarate-CoA ligase; 4-coumarate-CoA ligase; 4-coumarate-CoA ...	24	15	20	8	28.3571
Subnetwork: selenomethionine Se-methyltransferase	7	7	15	7	12
serine acetyltransferase; serine acetyltransferase; SAT; serine acetyltransferase; serin...	9	8	13	6	8.83681
Subnetwork: lipoic acid synthase; lipoic acid synthase	6	2	8	6	4.77732
Subnetwork: beta-apo-10'-carotenal cleavage dioxygenase	47	3	34	6	40.9758
Subnetwork: sucrose-phosphatase; sucrose-phosphatase; sucrose-phosphatase; sucrose-phosphatase	1	14	12	5	12.2667
Subnetwork: red chlorophyll catabolite reductase	16	4	14	5	10.9621
Subnetwork: 4-methylsulfinylbutylglucosinolate dioxygenase	4	4	10	5	5.33333
acetoacetyl-CoA thiolase; acetyl-CoA <i>C-</i>acetyltransferase; acetoacetyl-CoA thiolas...	3	2	8	4	3.41667
flavanone 3&beta;-hydroxylase; flavanone 3-dioxygenase; flavanone 3-dioxygenase; flavano...	1	17	10	4	8.29405
primary-amine oxidase; primary-amine oxidase; primary-amine oxidase; primary-amine oxida...	7	10	8	4	9.3875
Subnetwork: &omega;-3 fatty acid desaturase; &omega;-3 fatty acid desaturase	22	0	11	4	11.1667
Subnetwork: steroid 22&alpha;-hydroxylase	9	5	7	4	3.30758
Subnetwork: &omega;-3 fatty acid desaturase; &omega;-3 fatty acid desaturase	32	0	11	4	31.5333
secologanin synthase; secologanin synthase; secologanin synthase; secologanin synthase; ...	3	11	7	3	7.06806
Subnetwork: ethanolamine kinase; ethanolamine kinase; ethanolamine kinase; ethanolamine kinase	0	2	4	3	2
glyceraldehyde-3-phosphate dehydrogenase; glyceraldehyde-3-phosphate dehydrogenase (NAD(...	1	10	5	3	9.50351
Subnetwork: alkylthiohydroximate C-S lyase; alkylthiohydroximate C-S lyase	2	1	4	3	2.05882
Subnetwork: palmitate trans-delta3 desaturase	6	0	7	3	5.5
Subnetwork: C-22 sterol desaturase; C-22 sterol desaturase	0	4	4	3	1.25
Subnetwork: &omega;-3 fatty acid desaturase; &omega;-3 fatty acid desaturase	15	0	9	3	14.3333
Subnetwork: linoleate desaturase	23	0	12	3	20.6667
methylsterol monooxygenase; methylsterol monooxygenase; methylsterol monooxygenase; meth...	8	0	3	2	2.5
Subnetwork: &alpha;1,3-fucosyltransferase; alpha(1,3)-fucosyltransferase; alpha1,3-fucosyltransferase	0	4	4	2	4
4-hydroxyphenylacetaldehyde oxime monooxygenase; 4-hydroxyphenylacetaldehyde oxime monoo...	1	5	5	2	4.58333
Subnetwork: <i>ent</i>-kaurene oxidase	0	1	3	2	1
Subnetwork: 3-demethylubiquinone-9 3-<i>O</i>-methyltransferase	6	0	3	2	6
Subnetwork: phloroisovalerophenone synthase	5	0	3	2	4.5
galactinol-raffinose galactosyltransferase; galactinol-raffinose galactosyltransferase; ...	1	3	5	2	2.3241
squalene monooxygenase; squalene monooxygenase; squalene monooxygenase; squalene monooxy...	0	3	6	2	3
Subnetwork: 4-hydroxybenzoate nonaprenyltransferase	3	0	5	2	3
4-diphosphocytidyl-2C-methyl-D-erythritol synthase; 4-diphosphocytidyl-2C-methyl-D-eryth...	4	0	3	2	2.54545
Subnetwork: 3-dehydroquinate synthase	1	3	3	2	4
Subnetwork: linoleate desaturase	17	3	8	2	12.2778
Subnetwork: anthranilate phosphoribosyltransferase	3	4	4	2	4.52732
Subnetwork: dTDP-4-dehydrorhamnose reductase; NADH-ubiquinone oxidoreductase 39 kDa subunit	1	3	4	2	2.91667
FAD synthetase; riboflavin kinase; riboflavin kinase; riboflavin kinase; riboflavin kina...	0	3	3	2	2.5
Subnetwork: IMP dehydrogenase; IMP dehydrogenase	1	2	5	2	2.2
acyl-CoA thioesterase; palmitoyl-(protein) hydrolase; palmitoyl-(protein) hydrolase; pal...	5	2	3	2	2.04167
Subnetwork: indole-3-glycerol-phosphate synthase; indole-3-glycerol-phosphate synthase	0	5	4	2	5
NAD+-dependent isocitrate dehydrogenase; isocitrate dehydrogenase (NAD+-dependent); isoc...	1	3	5	2	2.34091
Subnetwork: (E,E)-geranyllinalool synthase	2	3	4	2	2.70833
Subnetwork: dihydropyrimidinase	2	0	3	2	1.5
Subnetwork: CYP83A1 6-methylthiohexanaldoxime monooxygenase	5	0	3	2	2.50351
Subnetwork: RXN-11931	8	0	3	2	2.02273
Subnetwork: very long chain fatty acid &omega;-hydroxylase	7	0	4	2	3.33333
thiamine monophosphate phosphatase; TMP phosphatase; acid phosphatase; acid phosphatase;...	1	9	4	2	5.83333
Subnetwork: magnesium protoporphyrin IX methyltransferase	2	1	3	2	2
Subnetwork: geranylgeranyl reductase	7	0	3	2	4.5
Subnetwork: geranylgeranyl reductase	13	0	3	2	13
orcinol O-methyltransferase; orcinol O-methyltransferase; orcinol O-methyltransferase; o...	0	2	3	2	0.916667
4,4-dimethyl-9&beta;,19-cyclopropylsterol-4&alpha;-methyl oxidase; 4,4-dimethyl-9&beta;,...	9	0	3	2	2.66667
4,4-dimethyl-9&beta;,19-cyclopropylsterol-4&alpha;-methyl oxidase; methylsterol monooxyg...	8	0	3	2	2.0303
Subnetwork: glycerol-3-phosphate O-oleoyltransferase	1	3	3	2	0.912121
steroid dehydrogenase; testosterone 17-beta-dehydrogenase; steroid dehydrogenase; steroi...	3	1	5	1	3.8
licodione synthase; licodione synthase; licodione synthase; licodione synthase; licodion...	2	3	3	1	2.8
abscisic acid 8'-hydroxylase; abscisic acid 8'-hydroxylase; abscisic acid 8'-hydroxylase...	1	5	2	1	2.74167
Subnetwork: lathosterol oxidase; lathosterol oxidase	0	3	2	1	0.583333
saccharopine dehydrogenase (NAD<small><sup>+</sup></small>, <small>L</small>-glutamate-f...	1	1	3	1	1.00351
Subnetwork: APS kinase; APS kinase; adenylyl-sulfate kinase; adenylyl-sulfate kinase	2	3	3	1	3.59091
reticuline oxidase; reticuline oxidase; reticuline oxidase; reticuline oxidase; reticuli...	0	4	2	1	1.83333
Subnetwork: (S)-coclaurine-N-methyltransferase; (S)-coclaurine-N-methyltransferase	1	0	2	1	0.5
2-succinyl-6-hydroxy-2,4-cyclohexadiene-1-carboxylate synthase; 2-succinyl-5-enolpyruvyl...	1	0	2	1	1
inositol-polyphosphate 5-phosphatase; inositol-polyphosphate 5-phosphatase; inositol-pol...	0	4	3	1	2.33333
carboxyvinyl-carboxyphosphonate phosphorylmutase; carboxyvinyl-carboxyphosphonate phosph...	0	2	3	1	1.75
Subnetwork: isopropylmalate isomerase; 3-isopropylmalate dehydratase; 3-isopropylmalate dehydratase	0	2	2	1	1.28571
pectin pectylhydrolase; pectin methylesterase; pectinesterase; pectinesterase; pectinest...	0	10	4	1	9.5
Ins(1,4,5)P<sub>3</sub> 5-phosphatase; Ins(1,4,5)P<sub>3</sub> 5-phosphatase; inositol-p...	0	3	2	1	2
6-phosphofructokinase; 6-phosphofructokinase; 6-phosphofructokinase; 6-phosphofructokina...	0	3	3	1	2.5
Subnetwork: 3-hydroxy-3-methylglutaryl coenzyme A synthase	0	2	2	1	1.33333
Subnetwork: acetylornithine deacetylase	0	2	2	1	1
Subnetwork: ASCORBATE-23-DIOXYGENASE-RXN	1	0	2	1	1
Subnetwork: ATP phosphoribosyltransferase; ATP phosphoribosyltransferase	0	1	2	1	1
sphinganine 4-hydroxylase; sphinganine 4-hydroxylase; sphingosine hydroxylase; sphingosi...	1	2	4	1	2.33333
cinnamyl-alcohol dehydrogenase; cinnamyl-alcohol dehydrogenase; cinnamyl-alcohol dehydro...	1	2	2	1	0.638889
pyruvate dehydrogenase (acetyl-transferring); pyruvate dehydrogenase (acetyl-transferrin...	2	4	3	1	3.08333
unspecific monooxygenase; unspecific monooxygenase; unspecific monooxygenase; unspecific...	1	0	3	1	1
fructose-bisphosphate aldolase; fructose-bisphosphate aldolase; fructose-bisphosphate al...	0	2	2	1	0.75
Subnetwork: glyoxylate reductase; glyoxylate reductase; glyoxylate reductase	3	5	6	1	5.5303
tyrosine transaminase; tyrosine transaminase; tyrosine transaminase; tyrosine transamina...	1	4	2	1	1.39567
Subnetwork: lactate dehydrogenase	1	1	2	1	1.25
Subnetwork: lipid-A-disaccharide synthase	1	0	3	1	1
Subnetwork: phospho-<i>N-</i>acetylmuramoyl-pentapeptide-transferase	3	0	3	1	3
Subnetwork: phosphoglucomutase; phosphoglucomutase; phosphoglucomutase; phosphoglucomutase; phosphoglucomutase	0	5	3	1	4.5
prephenate dehydratase; prephenate dehydratase; prephenate dehydratase; prephenate dehyd...	3	2	2	1	0.774937
Subnetwork: ferrochelatase; FC2; ferrochelatase	0	2	3	1	2
pyridoxal 4-dehydrogenase; pyridoxal 4-dehydrogenase; pyridoxal 4-dehydrogenase; pyridox...	1	1	2	1	2
Subnetwork: quinolinate synthetase	0	1	2	1	1
Subnetwork: amidase; amidase	4	0	2	1	2
Subnetwork: R313-RXN	2	0	2	1	2
Subnetwork: 5-amino-6-(5-phosphoribosylamino)uracil reductase	5	0	2	1	5
long-chain-fatty-acid-CoA ligase; long-chain-fatty-acid-CoA ligase; long-chain-fatty-aci...	0	3	2	1	0.583333
Subnetwork: cinnamoyl-CoA reductase; coumaroyl coenzyme A reductase	0	3	2	1	0.616667
Subnetwork: CYP83A1 5-methylthiopentanaldoxime monooxygenase	5	0	2	1	0.766667
Subnetwork: CYP83A1 7-methylthioheptanaldoxime monooxygenase	1	0	2	1	1
Subnetwork: CYP83A1 9-methylthiononanaldoxime monooxygenase	2	0	2	1	2
Subnetwork: phenylacetohydroximoyl-glutathione gamma-glutamyl peptidase	2	1	2	1	2.00351
Subnetwork: 5&alpha;-cholesta-7,24-dien-3&beta;-ol desaturase	0	3	3	1	0.916667
Subnetwork: <i>N</i>-hydroxy-L-tryptophan monooxygenase; <i>N</i>-hydroxy-L-tryptophan monooxygenase	1	0	2	1	0.5
brassicasterol glucosyltransferase; UDP-glucose:3&beta;-hydroxy brassicasterol glucosylt...	2	1	2	1	2.33333
UDP-glucose:thiohydroximate S-glucosyltransferase; <i>N-</i>hydroxythioamide <i>S-</i>&b...	2	4	2	1	2.47222
gibberellin 51 2-oxidase; gibberellin 2-oxidase; gibberellin 2-oxidase; gibberellin 2-ox...	1	1	2	1	0.619048
indole-3-acetyl-ala hydrolase; indole-3-acetyl-ala hydrolase; IAA-Ala conjugate hydrolas...	1	0	2	1	0.5
<small>L</small>-ascorbate peroxidase; <small>L</small>-ascorbate peroxidase; <small>L</...	0	3	2	1	1.5
Subnetwork: biotin synthase; biotin synthase; biotin synthase; biotin synthase; biotin synthase	1	0	2	1	0.5
gibberellin 2-oxidase; gibberellin 2-oxidase; gibberellin 2-oxidase; gibberellin 2-oxida...	2	0	2	1	0.666667
Subnetwork: gibberellin 3-oxidase; gibberellin 3-oxidase; gibberellin 3-oxidase	1	0	3	1	1
isoflavone 2'-hydroxylase; isoflavone 2'-hydroxylase; isoflavone 2'-hydroxylase; isoflav...	2	4	2	1	1.19444
Subnetwork: proline dehydrogenase; proline dehydrogenase; proline dehydrogenase; proline dehydrogenase	0	1	2	1	1
flavanone 3-dioxygenase; flavanone 3-dioxygenase; flavanone 3-dioxygenase; flavanone 3-d...	2	7	2	1	2.5
dihydrokaempferol 4-reductase; dihydrokaempferol 4-reductase; dihydrokaempferol 4-reduct...	0	6	2	1	1.15
Subnetwork: RXN-7813	1	0	2	1	0.5
THCA synthase; THCA synthase; THCA synthase; THCA synthase; THCA synthase; THCA synthase...	1	3	2	1	2
Subnetwork: epsilon-ring hydroxylase	13	0	2	1	4.05556
Subnetwork: RXN-8333	3	0	2	1	1
Subnetwork: RXN-9285	1	0	2	1	1
Subnetwork: RXN-9271	1	0	2	1	1
Subnetwork: dihydrolipoyllysine-residue succinyltransferase; dihydrolipoyllysine-residue succinyltransferase	0	2	3	1	1.66667
2-hydroxy-3-oxopropionate reductase; tartronate semialdehyde reductase; tartronate semia...	0	2	2	1	1.5
Subnetwork: 4-hydroxy-3-methylbut-2-en-1-yl diphosphate synthase	1	1	2	1	2
Subnetwork: RXNQT-4196	1	0	2	1	1
Subnetwork: RXNQT-4229	9	0	2	1	7.5
Subnetwork: RXNQT-4357	5	0	3	1	1.17802
Subnetwork: RXNQT-4362	6	0	2	1	0.862483
CDP-1-palmitoyl-2-palmitoyl-glycerol glycerol-3-phosphate 3-phosphatidyltransferase; 1-1...	2	2	2	1	1.57879
CDP-1-oleoyl-2-oleoyl-glycerol glycerol-3-phosphate 3-phosphatidyltransferase; 1-18:1(9Z...	1	2	2	1	0.578788
tropine dehydrogenase; tropine dehydrogenase; tropine dehydrogenase; tropine dehydrogena...	0	1	2	1	0.666667
UDP-glucose 6-dehydrogenase; UDP-glucose 6-dehydrogenase; UDP-glucose 6-dehydrogenase; U...	0	7	2	1	7
Subnetwork: uroporphyrin-III C-methyltransferase	3	0	3	1	1.5
